# Supplementary material for: Evaluating the use of semi-structured crowdsourced data to quantify inequitable access to urban biodiversity: A case study with eBird
Source: PLoS One. 2022 Nov 9;17(11):e0277223. doi: 10.1371/journal.pone.0277223 (PMC9645630; doi:10.1371/journal.pone.0277223)
Supplement: S1 File — (ZIP) [file pone.0277223.s003.zip]

Archive with 7 entries (6 files):
- code/
- code/boston_census_tracts_centroid.txt
- code/boston_ids_selection_bias_variables_1-22-2021.csv
- code/Grade_et_al_2022_eBird_consolidated_analyses_code.R
- code/maricopa_census_tracts_centroid.csv
- code/maricopa_ids_selection_bias_variables_8-24-2020.csv
- code/simulation.R
