# Supplementary material for: Evaluating the use of semi-structured crowdsourced data to quantify inequitable access to urban biodiversity: A case study with eBird
Source: PLoS One. 2022 Nov 9;17(11):e0277223. doi: 10.1371/journal.pone.0277223 (PMC9645630; doi:10.1371/journal.pone.0277223)
Supplement: S1 File — (ZIP) [file pone.0277223.s003.zip › code/boston_census_tracts_centroid.txt]

FID	STATEFP	COUNTYFP	TRACTCE	AFFGEOID	GEOID	NAME	LSAD	ALAND	AWATER	x_center	y_center
0	25	009	202102	1400000US25009202102	25009202102	2021.02	CT	2919051.000000000000000	24048.000000000000000	-70.918913654999997	42.481212317999997
1	25	009	205100	1400000US25009205100	25009205100	2051	CT	1826284.000000000000000	92857.000000000000000	-70.941872073900001	42.486791916900003
2	25	017	339400	1400000US25017339400	25017339400	3394	CT	629016.000000000000000	25734.000000000000000	-71.123709067299998	42.414855097599997
3	25	017	342101	1400000US25017342101	25017342101	3421.01	CT	617841.000000000000000	0.000000000000000	-71.039578229599996	42.410936486799997
4	25	017	351000	1400000US25017351000	25017351000	3510	CT	668312.000000000000000	0.000000000000000	-71.112738684999997	42.389081473300003
5	25	017	352700	1400000US25017352700	25017352700	3527	CT	158002.000000000000000	0.000000000000000	-71.093571754099997	42.373471766800002
6	25	009	206000	1400000US25009206000	25009206000	2060	CT	301857.000000000000000	0.000000000000000	-70.962513827899997	42.465641752300002
7	25	009	206600	1400000US25009206600	25009206600	2066	CT	640977.000000000000000	140727.000000000000000	-70.928039008300004	42.467361517000001
8	25	009	210500	1400000US25009210500	25009210500	2105	CT	4544806.000000000000000	153007.000000000000000	-70.961774813800005	42.509986094900000
9	25	009	217202	1400000US25009217202	25009217202	2172.02	CT	1692412.000000000000000	520611.000000000000000	-70.898307720399998	42.550470088799997
10	25	009	250500	1400000US25009250500	25009250500	2505	CT	300558.000000000000000	3894.000000000000000	-71.168704548700006	42.716571694199999
11	25	009	251000	1400000US25009251000	25009251000	2510	CT	325774.000000000000000	4568.000000000000000	-71.159352453500006	42.711423959500003
12	25	025	050500	1400000US25025050500	25025050500	505	CT	111868.000000000000000	0.000000000000000	-71.033952740199993	42.369774468599999
13	25	025	060101	1400000US25025060101	25025060101	601.01	CT	295623.000000000000000	0.000000000000000	-71.028010760499996	42.334786231199999
14	25	025	060400	1400000US25025060400	25025060400	604	CT	399279.000000000000000	0.000000000000000	-71.042890582900000	42.332379315600001
15	25	025	061101	1400000US25025061101	25025061101	611.01	CT	165282.000000000000000	0.000000000000000	-71.054302367700004	42.326196606300002
16	25	025	061200	1400000US25025061200	25025061200	612	CT	1835771.000000000000000	69804.000000000000000	-71.056350350700001	42.339325846199998
17	25	025	081001	1400000US25025081001	25025081001	810.01	CT	558478.000000000000000	0.000000000000000	-71.106783218800004	42.334632300099997
18	25	025	090600	1400000US25025090600	25025090600	906	CT	301665.000000000000000	0.000000000000000	-71.072256834200005	42.322965490199998
19	25	025	092200	1400000US25025092200	25025092200	922	CT	581306.000000000000000	0.000000000000000	-71.066228412300006	42.294935511600002
20	25	025	101101	1400000US25025101101	25025101101	1011.01	CT	379741.000000000000000	0.000000000000000	-71.095066632699996	42.282676592999998
21	25	025	140106	1400000US25025140106	25025140106	1401.06	CT	279850.000000000000000	3116.000000000000000	-71.136470050499994	42.275046810299997
22	25	025	170200	1400000US25025170200	25025170200	1702	CT	998542.000000000000000	0.000000000000000	-71.019825431499996	42.416789715900002
23	25	017	373200	1400000US25017373200	25017373200	3732	CT	1277471.000000000000000	13734.000000000000000	-71.200372481399995	42.360945381299999
24	25	017	382400	1400000US25017382400	25017382400	3824	CT	4662721.000000000000000	225690.000000000000000	-71.358514885800005	42.271156910800002
25	25	017	385100	1400000US25017385100	25017385100	3851	CT	17363835.000000000000000	579476.000000000000000	-71.484734008600000	42.266070093200000
26	25	021	400500	1400000US25021400500	25021400500	4005	CT	557063.000000000000000	0.000000000000000	-71.131029522000006	42.337397570800000
27	25	021	404302	1400000US25021404302	25021404302	4043.02	CT	2580733.000000000000000	447124.000000000000000	-71.307393254600001	42.301031438400003
28	25	025	981000	1400000US25025981000	25025981000	9810	CT	1135611.000000000000000	4752.000000000000000	-71.123843803599996	42.298575447499999
29	25	005	630101	1400000US25005630101	25005630101	6301.01	CT	989288.000000000000000	93431.000000000000000	-71.338395908199999	41.995244957700002
30	25	005	655100	1400000US25005655100	25005655100	6551	CT	17123859.000000000000000	1430928.000000000000000	-70.844469796900000	41.635301191600000
31	25	017	354600	1400000US25017354600	25017354600	3546	CT	1491809.000000000000000	6670.000000000000000	-71.141722498500002	42.389739420600002
32	25	017	357300	1400000US25017357300	25017357300	3573	CT	651114.000000000000000	0.000000000000000	-71.160036548799994	42.380702282900003
33	25	017	363102	1400000US25017363102	25017363102	3631.02	CT	13676507.000000000000000	103582.000000000000000	-71.408349722599993	42.506167535300001
34	25	017	365202	1400000US25017365202	25017365202	3652.02	CT	17396886.000000000000000	341979.000000000000000	-71.439201524500007	42.358067483399999
35	25	017	368500	1400000US25017368500	25017368500	3685	CT	465881.000000000000000	37807.000000000000000	-71.237843221700004	42.369384578899997
36	25	021	412200	1400000US25021412200	25021412200	4122	CT	11713566.000000000000000	256187.000000000000000	-71.220120401800003	42.234161110800002
37	25	021	416200	1400000US25021416200	25021416200	4162	CT	3467095.000000000000000	60671.000000000000000	-71.096144061399997	42.254417403900000
38	25	021	418003	1400000US25021418003	25021418003	4180.03	CT	1705594.000000000000000	2934.000000000000000	-71.020764867400004	42.233381245099999
39	25	021	420302	1400000US25021420302	25021420302	4203.02	CT	4946684.000000000000000	9155.000000000000000	-71.044432630299994	42.152941410799997
40	25	021	422501	1400000US25021422501	25021422501	4225.01	CT	2501851.000000000000000	244174.000000000000000	-70.925784959400005	42.204633554499999
41	25	021	440100	1400000US25021440100	25021440100	4401	CT	28457938.000000000000000	1350452.000000000000000	-71.336370893300000	42.014118033199999
42	25	023	503101	1400000US25023503101	25023503101	5031.01	CT	19109597.000000000000000	24346.000000000000000	-70.866889954000001	42.136813354499999
43	25	023	510502	1400000US25023510502	25023510502	5105.02	CT	3877907.000000000000000	316099.000000000000000	-71.044007424599997	42.098546532999997
44	25	023	511302	1400000US25023511302	25023511302	5113.02	CT	2871310.000000000000000	0.000000000000000	-70.995452369099993	42.056970968100003
45	25	023	530200	1400000US25023530200	25023530200	5302	CT	3222349.000000000000000	5772766.000000000000000	-70.688930463500000	41.972694966600002
46	25	023	543100	1400000US25023543100	25023543100	5431	CT	38023287.000000000000000	1099161.000000000000000	-70.809731441400004	41.963495689100000
47	25	025	000401	1400000US25025000401	25025000401	4.01	CT	431042.000000000000000	0.000000000000000	-71.149304114200007	42.343857538599998
48	25	025	010103	1400000US25025010103	25025010103	101.03	CT	273305.000000000000000	0.000000000000000	-71.103411457400000	42.349790092399999
49	25	025	010801	1400000US25025010801	25025010801	108.01	CT	127995.000000000000000	0.000000000000000	-71.076964625200006	42.354132992600000
50	25	009	253100	1400000US25009253100	25009253100	2531	CT	2653191.000000000000000	78203.000000000000000	-71.130800446199999	42.697894694699997
51	25	009	260600	1400000US25009260600	25009260600	2606	CT	1841406.000000000000000	48350.000000000000000	-71.089513199899997	42.790965509499998
52	25	009	266400	1400000US25009266400	25009266400	2664	CT	6457627.000000000000000	42237.000000000000000	-70.916986898100006	42.867213309699999
53	25	017	311800	1400000US25017311800	25017311800	3118	CT	589543.000000000000000	0.000000000000000	-71.318657029999997	42.633769717000000
54	25	025	040100	1400000US25025040100	25025040100	401	CT	258674.000000000000000	64873.000000000000000	-71.060627783599998	42.373316507500000
55	25	017	317102	1400000US25017317102	25017317102	3171.02	CT	10947818.000000000000000	159006.000000000000000	-71.321315757700006	42.596973448800000
56	25	017	318400	1400000US25017318400	25017318400	3184	CT	21983722.000000000000000	171792.000000000000000	-71.418470361800004	42.551651042899998
57	25	017	322400	1400000US25017322400	25017322400	3224	CT	3750068.000000000000000	82712.000000000000000	-71.556128645499996	42.400263036900000
58	25	017	333300	1400000US25017333300	25017333300	3333	CT	1626942.000000000000000	436948.000000000000000	-71.150556004600006	42.471115113099998
59	25	017	336401	1400000US25017336401	25017336401	3364.01	CT	2483552.000000000000000	20583.000000000000000	-71.069529074700000	42.445503985400002
60	25	009	260200	1400000US25009260200	25009260200	2602	CT	736232.000000000000000	68469.000000000000000	-71.073594851699994	42.779059302500002
61	25	009	260500	1400000US25009260500	25009260500	2605	CT	3144872.000000000000000	156545.000000000000000	-71.076961126599997	42.797237682700001
62	25	009	262100	1400000US25009262100	25009262100	2621	CT	22011542.000000000000000	1033016.000000000000000	-71.011925622899994	42.838573884299997
63	25	009	268400	1400000US25009268400	25009268400	2684	CT	3065774.000000000000000	4715475.000000000000000	-70.845804214400005	42.805855692900003
64	25	017	368600	1400000US25017368600	25017368600	3686	CT	1089922.000000000000000	136567.000000000000000	-71.240430887299993	42.362674319900002
65	25	017	370202	1400000US25017370202	25017370202	3702.02	CT	1070820.000000000000000	0.000000000000000	-71.182942460400000	42.375498651800001
66	25	017	374000	1400000US25017374000	25017374000	3740	CT	4957317.000000000000000	158983.000000000000000	-71.197341715700006	42.300043015800000
67	25	017	382300	1400000US25017382300	25017382300	3823	CT	13033448.000000000000000	244941.000000000000000	-71.326843288299997	42.267423829400002
68	25	017	383501	1400000US25017383501	25017383501	3835.01	CT	2118788.000000000000000	7844.000000000000000	-71.413075163599999	42.294114287399999
69	25	025	180301	1400000US25025180301	25025180301	1803.01	CT	721123.000000000000000	293951.000000000000000	-70.989874155300001	42.372530062099997
70	25	017	300100	1400000US25017300100	25017300100	3001	CT	61289600.000000000000000	1000254.000000000000000	-71.823192306500005	42.676528950700003
71	25	017	310500	1400000US25017310500	25017310500	3105	CT	851840.000000000000000	114503.000000000000000	-71.325818554199998	42.656044078400001
72	25	017	311500	1400000US25017311500	25017311500	3115	CT	557030.000000000000000	0.000000000000000	-71.334593639100007	42.630540034600003
73	25	017	315100	1400000US25017315100	25017315100	3151	CT	14825816.000000000000000	237014.000000000000000	-71.261957726500000	42.629943623999999
74	25	009	205800	1400000US25009205800	25009205800	2058	CT	831819.000000000000000	78485.000000000000000	-70.973356849100000	42.459275522399999
75	25	009	206300	1400000US25009206300	25009206300	2063	CT	600953.000000000000000	0.000000000000000	-70.941319562499999	42.473952858600001
76	25	009	208200	1400000US25009208200	25009208200	2082	CT	3108800.000000000000000	58478.000000000000000	-71.013315373300003	42.457619006000002
77	25	009	210600	1400000US25009210600	25009210600	2106	CT	2923889.000000000000000	221282.000000000000000	-70.941714007000002	42.509477941599997
78	25	009	211200	1400000US25009211200	25009211200	2112	CT	3906445.000000000000000	84782.000000000000000	-70.939150171199998	42.560930871899998
79	25	009	217300	1400000US25009217300	25009217300	2173	CT	2423813.000000000000000	94025.000000000000000	-70.884668769399994	42.563218653800000
80	25	009	221500	1400000US25009221500	25009221500	2215	CT	814717.000000000000000	359650.000000000000000	-70.662447940600003	42.613889287500001
81	25	009	251300	1400000US25009251300	25009251300	2513	CT	582455.000000000000000	83658.000000000000000	-71.172011298699999	42.701419934299999
82	25	009	252400	1400000US25009252400	25009252400	2524	CT	879819.000000000000000	16735.000000000000000	-71.178275922500006	42.722527580500000
83	25	021	442202	1400000US25021442202	25021442202	4422.02	CT	11282296.000000000000000	135400.000000000000000	-71.382371919400001	42.077802269400003
84	25	021	456301	1400000US25021456301	25021456301	4563.01	CT	1223410.000000000000000	0.000000000000000	-71.109726658300005	42.130124599500000
85	25	023	500103	1400000US25023500103	25023500103	5001.03	CT	1940916.000000000000000	8610019.000000000000000	-70.849343161999997	42.264295422700002
86	25	023	502200	1400000US25023502200	25023502200	5022	CT	11793095.000000000000000	113796.000000000000000	-70.913497049900002	42.148829377900000
87	25	027	747101	1400000US25027747101	25027747101	7471.01	CT	14722830.000000000000000	587363.000000000000000	-71.498073139100001	42.029344668400000
88	25	017	322300	1400000US25017322300	25017322300	3223	CT	5031601.000000000000000	88415.000000000000000	-71.580359837000003	42.398797326100002
89	25	017	342300	1400000US25017342300	25017342300	3423	CT	794509.000000000000000	0.000000000000000	-71.062108239099999	42.412207188499998
90	25	017	330100	1400000US25017330100	25017330100	3301	CT	21057497.000000000000000	385386.000000000000000	-71.070231398499999	42.584107981700001
91	25	017	332300	1400000US25017332300	25017332300	3323	CT	5947583.000000000000000	4701.000000000000000	-71.218551271099997	42.507933636899999
92	25	017	333600	1400000US25017333600	25017333600	3336	CT	8889228.000000000000000	145166.000000000000000	-71.147058544499998	42.511609291100001
93	25	017	336100	1400000US25017336100	25017336100	3361	CT	2046601.000000000000000	94227.000000000000000	-71.070511281700007	42.465730823500003
94	25	017	337101	1400000US25017337101	25017337101	3371.01	CT	1505378.000000000000000	16741.000000000000000	-71.086710810200003	42.486028871000002
95	25	017	339300	1400000US25017339300	25017339300	3393	CT	677153.000000000000000	30345.000000000000000	-71.134523568700004	42.418714797200003
96	25	017	339600	1400000US25017339600	25017339600	3396	CT	823490.000000000000000	1211.000000000000000	-71.109685614599996	42.403479351300000
97	25	017	340000	1400000US25017340000	25017340000	3400	CT	504975.000000000000000	0.000000000000000	-71.098818449899994	42.423206996499999
98	25	017	341902	1400000US25017341902	25017341902	3419.02	CT	1997694.000000000000000	1758.000000000000000	-71.031495292000002	42.438083153500003
99	25	017	350400	1400000US25017350400	25017350400	3504	CT	603738.000000000000000	0.000000000000000	-71.115068956299993	42.398437705399999
100	25	017	351300	1400000US25017351300	25017351300	3513	CT	515813.000000000000000	0.000000000000000	-71.095150831699996	42.383483394400002
101	25	017	352600	1400000US25017352600	25017352600	3526	CT	240335.000000000000000	0.000000000000000	-71.091256578699998	42.370088573799997
102	25	017	353200	1400000US25017353200	25017353200	3532	CT	514214.000000000000000	2895.000000000000000	-71.105773804600005	42.358245444300003
103	25	017	354000	1400000US25017354000	25017354000	3540	CT	468644.000000000000000	0.000000000000000	-71.122132912799998	42.380049900000003
104	25	017	354900	1400000US25017354900	25017354900	3549	CT	1248766.000000000000000	46100.000000000000000	-71.141637918800001	42.395524222900001
105	25	017	357100	1400000US25017357100	25017357100	3571	CT	1810731.000000000000000	81055.000000000000000	-71.166201449599995	42.401231228500002
106	25	023	561200	1400000US25023561200	25023561200	5612	CT	1075208.000000000000000	1294.000000000000000	-70.965873688900004	41.988137217099997
107	25	025	000201	1400000US25025000201	25025000201	2.01	CT	599227.000000000000000	0.000000000000000	-71.161161927600006	42.354066178399997
108	25	025	000503	1400000US25025000503	25025000503	5.03	CT	139345.000000000000000	0.000000000000000	-71.150085538900001	42.339622991799999
109	25	025	010104	1400000US25025010104	25025010104	101.04	CT	281681.000000000000000	5013.000000000000000	-71.093333611500000	42.349151972900003
110	25	025	010404	1400000US25025010404	25025010404	104.04	CT	136909.000000000000000	0.000000000000000	-71.088658048400006	42.341982094599999
111	25	025	010702	1400000US25025010702	25025010702	107.02	CT	300176.000000000000000	0.000000000000000	-71.075512043700002	42.351844664600002
112	25	025	030200	1400000US25025030200	25025030200	302	CT	64733.000000000000000	0.000000000000000	-71.057020072000000	42.364515052199998
113	25	025	030500	1400000US25025030500	25025030500	305	CT	191345.000000000000000	294934.000000000000000	-71.052752668200000	42.366864767300001
114	25	025	050101	1400000US25025050101	25025050101	501.01	CT	299770.000000000000000	184516.000000000000000	-71.037705606299994	42.380804865599998
115	25	025	071201	1400000US25025071201	25025071201	712.01	CT	412227.000000000000000	0.000000000000000	-71.066922529899998	42.339747054599997
116	25	025	081700	1400000US25025081700	25025081700	817	CT	633564.000000000000000	0.000000000000000	-71.086043692199993	42.322682732799997
117	25	025	090400	1400000US25025090400	25025090400	904	CT	425136.000000000000000	0.000000000000000	-71.074629926900002	42.317178536699998
118	25	025	091600	1400000US25025091600	25025091600	916	CT	313158.000000000000000	0.000000000000000	-71.061304961499999	42.306019149900003
119	25	023	506202	1400000US25023506202	25023506202	5062.02	CT	7511362.000000000000000	174058.000000000000000	-70.701874846999999	42.079647001600001
120	25	023	510200	1400000US25023510200	25023510200	5102	CT	4882608.000000000000000	12944.000000000000000	-70.998900418399998	42.104301179499998
121	25	023	510800	1400000US25023510800	25023510800	5108	CT	1139392.000000000000000	0.000000000000000	-71.028239979999995	42.084375746900001
122	25	023	511400	1400000US25023511400	25023511400	5114	CT	728163.000000000000000	0.000000000000000	-71.025031904200006	42.075090085399999
123	25	023	521101	1400000US25023521101	25023521101	5211.01	CT	7675014.000000000000000	13884.000000000000000	-70.957049470499996	42.076278846299999
124	25	023	530300	1400000US25023530300	25023530300	5303	CT	2885016.000000000000000	2606338.000000000000000	-70.675859604899998	41.959703927500001
125	25	023	540103	1400000US25023540103	25023540103	5401.03	CT	37663337.000000000000000	884832.000000000000000	-70.989012718500007	41.816957209900004
126	25	017	357600	1400000US25017357600	25017357600	3576	CT	487943.000000000000000	0.000000000000000	-71.186254413499995	42.383232523200000
127	25	017	367100	1400000US25017367100	25017367100	3671	CT	14696200.000000000000000	174657.000000000000000	-71.303712397100000	42.384718764500001
128	25	009	250100	1400000US25009250100	25009250100	2501	CT	852256.000000000000000	198602.000000000000000	-71.159198262299995	42.705889630900003
129	25	009	250400	1400000US25009250400	25009250400	2504	CT	323057.000000000000000	5190.000000000000000	-71.174115521700003	42.717430610800001
130	25	001	013800	1400000US25001013800	25001013800	138	CT	12577899.000000000000000	1110296.000000000000000	-70.549372584200000	41.800454065200000
131	25	005	617102	1400000US25005617102	25005617102	6171.02	CT	35318263.000000000000000	2057134.000000000000000	-70.919056656999999	41.775759036499998
132	25	025	100400	1400000US25025100400	25025100400	1004	CT	626250.000000000000000	0.000000000000000	-71.070808292600006	42.281793907699999
133	25	025	100900	1400000US25025100900	25025100900	1009	CT	953384.000000000000000	35672.000000000000000	-71.074704858900006	42.273834864500003
134	25	025	110301	1400000US25025110301	25025110301	1103.01	CT	817930.000000000000000	0.000000000000000	-71.113333363099997	42.286725667200002
135	25	025	120201	1400000US25025120201	25025120201	1202.01	CT	719465.000000000000000	0.000000000000000	-71.108387295000000	42.305146877299997
136	25	025	130404	1400000US25025130404	25025130404	1304.04	CT	1601540.000000000000000	35273.000000000000000	-71.156929672700002	42.268485617800003
137	25	025	140107	1400000US25025140107	25025140107	1401.07	CT	627360.000000000000000	0.000000000000000	-71.128453278699993	42.257696991099998
138	25	025	160502	1400000US25025160502	25025160502	1605.02	CT	1156236.000000000000000	282671.000000000000000	-71.021042631300006	42.396420749199997
139	25	025	170501	1400000US25025170501	25025170501	1705.01	CT	955799.000000000000000	593136.000000000000000	-70.990930771500004	42.416769652200003
140	25	009	204102	1400000US25009204102	25009204102	2041.02	CT	2603517.000000000000000	119614.000000000000000	-70.899439594900002	42.493113777700003
141	25	025	000701	1400000US25025000701	25025000701	7.01	CT	230436.000000000000000	0.000000000000000	-71.137993518900004	42.346892490000002
142	25	025	010408	1400000US25025010408	25025010408	104.08	CT	43381.000000000000000	0.000000000000000	-71.095864169799995	42.343276174200000
143	25	017	385201	1400000US25017385201	25017385201	3852.01	CT	5652562.000000000000000	702455.000000000000000	-71.466744083099996	42.241216611699997
144	25	017	388300	1400000US25017388300	25017388300	3883	CT	692875.000000000000000	179530.000000000000000	-71.318960691499996	42.650256644099997
145	25	021	400100	1400000US25021400100	25021400100	4001	CT	861500.000000000000000	12178.000000000000000	-71.111965045700003	42.345594172699997
146	25	021	400900	1400000US25021400900	25021400900	4009	CT	386005.000000000000000	11391.000000000000000	-71.115980490499993	42.333131896399998
147	25	021	402102	1400000US25021402102	25021402102	4021.02	CT	1875308.000000000000000	73729.000000000000000	-71.152711011500003	42.250098850299999
148	25	021	404301	1400000US25021404301	25021404301	4043.01	CT	3966352.000000000000000	4734.000000000000000	-71.309046182299994	42.312232009100001
149	25	021	409102	1400000US25021409102	25021409102	4091.02	CT	17708932.000000000000000	562013.000000000000000	-71.349558095500001	42.113652720200001
150	25	021	412100	1400000US25021412100	25021412100	4121	CT	9254855.000000000000000	400059.000000000000000	-71.228207928399996	42.207324541799998
151	25	021	415200	1400000US25021415200	25021415200	4152	CT	15940411.000000000000000	1130583.000000000000000	-71.103563897200004	42.165221506899996
152	25	021	417200	1400000US25021417200	25021417200	4172	CT	2456992.000000000000000	153955.000000000000000	-71.033537735400003	42.270917165400000
153	25	021	418002	1400000US25021418002	25021418002	4180.02	CT	2065404.000000000000000	9105.000000000000000	-70.994445399000000	42.238467537399998
154	25	021	419400	1400000US25021419400	25021419400	4194	CT	1847685.000000000000000	376490.000000000000000	-70.971076174999993	42.230340485500001
155	25	017	363202	1400000US25017363202	25017363202	3632.02	CT	6165186.000000000000000	43773.000000000000000	-71.465285891899995	42.480451120600002
156	25	017	311300	1400000US25017311300	25017311300	3113	CT	650036.000000000000000	0.000000000000000	-71.335203794099996	42.637095805700000
157	25	017	316400	1400000US25017316400	25017316400	3164	CT	12441135.000000000000000	365418.000000000000000	-71.305267988599994	42.558117300900001
158	25	017	324101	1400000US25017324101	25017324101	3241.01	CT	22675018.000000000000000	1555508.000000000000000	-71.471611883300000	42.524372125500001
159	25	017	338400	1400000US25017338400	25017338400	3384	CT	6099240.000000000000000	431740.000000000000000	-71.165020145900002	42.445578673200004
160	25	017	357500	1400000US25017357500	25017357500	3575	CT	482139.000000000000000	0.000000000000000	-71.175867244599999	42.383530700599998
161	25	009	204701	1400000US25009204701	25009204701	2047.01	CT	7260827.000000000000000	168449.000000000000000	-70.920673710399996	42.500265271000004
162	25	009	206400	1400000US25009206400	25009206400	2064	CT	851334.000000000000000	0.000000000000000	-70.932879185199994	42.477780058299999
163	25	025	050300	1400000US25025050300	25025050300	503	CT	355332.000000000000000	364098.000000000000000	-71.041600406399994	42.372109358199999
164	25	025	060700	1400000US25025060700	25025060700	607	CT	128227.000000000000000	0.000000000000000	-71.053923677499995	42.338520069600001
165	25	009	204702	1400000US25009204702	25009204702	2047.02	CT	2433303.000000000000000	4566.000000000000000	-70.917188357300006	42.514084918599998
166	25	009	217201	1400000US25009217201	25009217201	2172.01	CT	2787732.000000000000000	6823.000000000000000	-70.900571031200002	42.562986144000000
167	25	009	250300	1400000US25009250300	25009250300	2503	CT	500275.000000000000000	21867.000000000000000	-71.177259386700001	42.712091134799998
168	25	025	082100	1400000US25025082100	25025082100	821	CT	370577.000000000000000	0.000000000000000	-71.087221510700005	42.309424114099997
169	25	025	110201	1400000US25025110201	25025110201	1102.01	CT	348208.000000000000000	0.000000000000000	-71.117221970000003	42.280337785100002
170	25	025	170702	1400000US25025170702	25025170702	1707.02	CT	685787.000000000000000	0.000000000000000	-70.997577685099998	42.406538953400002
171	25	023	510100	1400000US25023510100	25023510100	5101	CT	3140801.000000000000000	0.000000000000000	-71.010305005000006	42.115457436000000
172	25	023	520201	1400000US25023520201	25023520201	5202.01	CT	5548620.000000000000000	727.000000000000000	-70.951575371399997	42.136895622300003
173	25	017	337202	1400000US25017337202	25017337202	3372.02	CT	2939329.000000000000000	1573.000000000000000	-71.109004360000000	42.491923770400000
174	25	017	350103	1400000US25017350103	25017350103	3501.03	CT	891197.000000000000000	227873.000000000000000	-71.081688765199999	42.393820071199997
175	25	017	364102	1400000US25017364102	25017364102	3641.02	CT	8446558.000000000000000	205439.000000000000000	-71.452820290500000	42.419865702499997
176	25	017	374700	1400000US25017374700	25017374700	3747	CT	2368752.000000000000000	173627.000000000000000	-71.248230478500005	42.350723280799997
177	25	017	980000	1400000US25017980000	25017980000	9800	CT	3847832.000000000000000	16212.000000000000000	-71.481794834799999	42.408668807799998
178	25	025	120105	1400000US25025120105	25025120105	1201.05	CT	1838317.000000000000000	2474.000000000000000	-71.128495508499995	42.309454226600003
179	25	021	404202	1400000US25021404202	25021404202	4042.02	CT	4510436.000000000000000	13062.000000000000000	-71.271306811800002	42.303596033799998
180	25	021	418101	1400000US25021418101	25021418101	4181.01	CT	1700514.000000000000000	9028.000000000000000	-71.014251529199996	42.251043194499999
181	25	021	413500	1400000US25021413500	25021413500	4135	CT	5717153.000000000000000	73959.000000000000000	-71.198827535999996	42.167772754100000
182	25	021	419300	1400000US25021419300	25021419300	4193	CT	1711237.000000000000000	25093.000000000000000	-70.983455099300002	42.227792017399999
183	25	021	456102	1400000US25021456102	25021456102	4561.02	CT	3583519.000000000000000	3540.000000000000000	-71.087055198499996	42.124598843800001
184	25	023	510300	1400000US25023510300	25023510300	5103	CT	1023807.000000000000000	0.000000000000000	-71.025352060200007	42.100614031699997
185	25	025	010403	1400000US25025010403	25025010403	104.03	CT	88555.000000000000000	0.000000000000000	-71.088069907999994	42.345084525499999
186	25	025	100200	1400000US25025100200	25025100200	1002	CT	350642.000000000000000	0.000000000000000	-71.085724815700004	42.284810992700002
187	25	025	120103	1400000US25025120103	25025120103	1201.03	CT	353248.000000000000000	0.000000000000000	-71.118246385099994	42.311870711899999
188	25	017	317302	1400000US25017317302	25017317302	3173.02	CT	7055115.000000000000000	678013.000000000000000	-71.397308085199995	42.637020337199999
189	25	009	203302	1400000US25009203302	25009203302	2033.02	CT	2391067.000000000000000	4378783.000000000000000	-70.852703350200002	42.513001947500001
190	25	009	211401	1400000US25009211401	25009211401	2114.01	CT	7827970.000000000000000	92959.000000000000000	-70.980596114799994	42.577334564300003
191	25	009	260100	1400000US25009260100	25009260100	2601	CT	887267.000000000000000	68317.000000000000000	-71.082137682400003	42.777653296200000
192	25	025	050400	1400000US25025050400	25025050400	504	CT	131981.000000000000000	0.000000000000000	-71.037871872099998	42.368287107699999
193	25	025	060501	1400000US25025060501	25025060501	605.01	CT	411742.000000000000000	0.000000000000000	-71.038218422200003	42.336867423800001
194	25	017	342500	1400000US25017342500	25017342500	3425	CT	794642.000000000000000	0.000000000000000	-71.050901453999998	42.407560165900001
195	25	017	373800	1400000US25017373800	25017373800	3738	CT	2557475.000000000000000	114934.000000000000000	-71.190942142599994	42.324944676100003
196	25	025	081200	1400000US25025081200	25025081200	812	CT	282373.000000000000000	0.000000000000000	-71.103934296199995	42.324445265300000
197	25	025	981700	1400000US25025981700	25025981700	9817	CT	313765.000000000000000	14973.000000000000000	-71.067280783300006	42.354694636900000
198	25	023	520202	1400000US25023520202	25023520202	5202.02	CT	11310446.000000000000000	424582.000000000000000	-70.972993706099999	42.119156369000002
199	25	017	336402	1400000US25017336402	25017336402	3364.02	CT	1125503.000000000000000	0.000000000000000	-71.072693690799994	42.454683316000001
200	25	021	441204	1400000US25021441204	25021441204	4412.04	CT	15145481.000000000000000	1700405.000000000000000	-71.345150325399999	42.071065515500003
201	25	021	417802	1400000US25021417802	25021417802	4178.02	CT	1198748.000000000000000	1065098.000000000000000	-70.966973935100000	42.256259484300003
202	25	021	417902	1400000US25021417902	25021417902	4179.02	CT	690440.000000000000000	0.000000000000000	-70.990692412000001	42.246279767600001
203	25	025	000704	1400000US25025000704	25025000704	7.04	CT	239779.000000000000000	0.000000000000000	-71.133427533499997	42.350026921800001
204	25	025	040300	1400000US25025040300	25025040300	403	CT	279606.000000000000000	0.000000000000000	-71.063521136600002	42.378741949800002
205	25	025	091300	1400000US25025091300	25025091300	913	CT	262560.000000000000000	0.000000000000000	-71.066840277099999	42.319926947799999
206	25	017	311400	1400000US25017311400	25017311400	3114	CT	2142624.000000000000000	265733.000000000000000	-71.352179731400000	42.632856405500000
207	25	021	400800	1400000US25021400800	25021400800	4008	CT	573048.000000000000000	11744.000000000000000	-71.117694805499994	42.338561436799999
208	25	021	410400	1400000US25021410400	25021410400	4104	CT	10315333.000000000000000	1400314.000000000000000	-71.241441164199998	42.083888940300000
209	25	021	419500	1400000US25021419500	25021419500	4195	CT	3195967.000000000000000	101699.000000000000000	-70.979536465699994	42.210790377999999
210	25	017	341200	1400000US25017341200	25017341200	3412	CT	1103204.000000000000000	0.000000000000000	-71.081063482199994	42.421362546200001
211	25	009	260800	1400000US25009260800	25009260800	2608	CT	940674.000000000000000	85333.000000000000000	-71.092486513400004	42.773219879700001
212	25	017	352300	1400000US25017352300	25017352300	3523	CT	600904.000000000000000	0.000000000000000	-71.083426741500006	42.366671685999997
213	25	017	353400	1400000US25017353400	25017353400	3534	CT	293002.000000000000000	27034.000000000000000	-71.113119344099999	42.362435175100003
214	25	017	373300	1400000US25017373300	25017373300	3733	CT	1256614.000000000000000	13961.000000000000000	-71.209488654799998	42.356906635999998
215	25	017	333200	1400000US25017333200	25017333200	3332	CT	3884928.000000000000000	75254.000000000000000	-71.166766892699997	42.477195350400002
216	25	021	419700	1400000US25021419700	25021419700	4197	CT	4539078.000000000000000	64221.000000000000000	-71.000033183499994	42.192702095100003
217	25	023	510400	1400000US25023510400	25023510400	5104	CT	677962.000000000000000	0.000000000000000	-71.021345206700005	42.093166974299997
218	25	021	422700	1400000US25021422700	25021422700	4227	CT	2200668.000000000000000	578229.000000000000000	-70.945645586799998	42.239550446800003
219	25	017	363201	1400000US25017363201	25017363201	3632.01	CT	6776968.000000000000000	62150.000000000000000	-71.476459364299998	42.465295642599997
220	25	025	010204	1400000US25025010204	25025010204	102.04	CT	254551.000000000000000	0.000000000000000	-71.103396484499996	42.346275159500003
221	25	021	419200	1400000US25021419200	25021419200	4192	CT	2654157.000000000000000	27932.000000000000000	-70.994614771200006	42.222621145900000
222	25	009	211100	1400000US25009211100	25009211100	2111	CT	3860374.000000000000000	960230.000000000000000	-70.920065148299997	42.555758148000002
223	25	009	204400	1400000US25009204400	25009204400	2044	CT	2018602.000000000000000	11441158.000000000000000	-70.861547365899995	42.527636323300001
224	25	021	422800	1400000US25021422800	25021422800	4228	CT	2294589.000000000000000	8698009.000000000000000	-70.939109955399999	42.252014592599998
225	25	021	441203	1400000US25021441203	25021441203	4412.03	CT	17694648.000000000000000	363743.000000000000000	-71.313039515300005	42.058482037600001
226	25	021	442201	1400000US25021442201	25021442201	4422.01	CT	15986381.000000000000000	237618.000000000000000	-71.419461025199993	42.050930463400000
227	25	021	443101	1400000US25021443101	25021443101	4431.01	CT	24862954.000000000000000	775689.000000000000000	-71.472216287699993	42.104997059699997
228	25	021	456402	1400000US25021456402	25021456402	4564.02	CT	13768251.000000000000000	687532.000000000000000	-71.118815751300005	42.100997112199998
229	25	023	500101	1400000US25023500101	25023500101	5001.01	CT	3351810.000000000000000	46659024.000000000000000	-70.904942052500004	42.303754115200000
230	25	017	326101	1400000US25017326101	25017326101	3261.01	CT	36017469.000000000000000	241640.000000000000000	-71.595474908200003	42.603883354899999
231	25	017	327101	1400000US25017327101	25017327101	3271.01	CT	26558716.000000000000000	247557.000000000000000	-71.603946636399996	42.689157002999998
232	25	025	070700	1400000US25025070700	25025070700	707	CT	162700.000000000000000	0.000000000000000	-71.076209489299998	42.345792430099998
233	25	025	080100	1400000US25025080100	25025080100	801	CT	1026666.000000000000000	0.000000000000000	-71.070524851700000	42.329298714499998
234	25	025	080401	1400000US25025080401	25025080401	804.01	CT	440308.000000000000000	0.000000000000000	-71.080603191099996	42.332129694700001
235	25	025	081300	1400000US25025081300	25025081300	813	CT	580341.000000000000000	0.000000000000000	-71.097669955499995	42.319325069800001
236	25	027	711100	1400000US25027711100	25027711100	7111	CT	33739497.000000000000000	360572.000000000000000	-71.818073217999995	42.636983279100001
237	25	027	712101	1400000US25027712101	25027712101	7121.01	CT	34274127.000000000000000	1652906.000000000000000	-71.753918405500002	42.635437367400002
238	25	021	422600	1400000US25021422600	25021422600	4226	CT	5015187.000000000000000	828616.000000000000000	-70.937805433299999	42.226904459399996
239	25	005	600202	1400000US25005600202	25005600202	6002.02	CT	19992624.000000000000000	158819.000000000000000	-71.066940264799996	42.037955932499997
240	25	009	263100	1400000US25009263100	25009263100	2631	CT	34828194.000000000000000	3308004.000000000000000	-70.969062504700005	42.793893842300001
241	25	009	268100	1400000US25009268100	25009268100	2681	CT	6011429.000000000000000	812791.000000000000000	-70.923841622899999	42.818473892900002
242	25	009	268300	1400000US25009268300	25009268300	2683	CT	2513999.000000000000000	215797.000000000000000	-70.878881763400003	42.807621427599997
243	25	025	020302	1400000US25025020302	25025020302	203.02	CT	76783.000000000000000	0.000000000000000	-71.063980609300003	42.359360367400001
244	25	025	040401	1400000US25025040401	25025040401	404.01	CT	433404.000000000000000	26534.000000000000000	-71.065823290899999	42.373844556900004
245	25	025	050200	1400000US25025050200	25025050200	502	CT	243271.000000000000000	0.000000000000000	-71.035737134000001	42.377546791599997
246	25	025	050600	1400000US25025050600	25025050600	506	CT	169108.000000000000000	0.000000000000000	-71.037233178299999	42.371801835900001
247	25	025	050700	1400000US25025050700	25025050700	507	CT	270683.000000000000000	0.000000000000000	-71.033381795400004	42.375324667100003
248	25	025	050901	1400000US25025050901	25025050901	509.01	CT	614357.000000000000000	194140.000000000000000	-71.029062990699998	42.381663242599998
249	25	005	616100	1400000US25005616100	25005616100	6161	CT	42767441.000000000000000	2360608.000000000000000	-71.028304714200004	41.822775933700001
250	25	005	614102	1400000US25005614102	25005614102	6141.02	CT	28421585.000000000000000	942281.000000000000000	-70.983667096199994	41.879048802800000
251	25	021	415102	1400000US25021415102	25021415102	4151.02	CT	6006393.000000000000000	241850.000000000000000	-71.142755523500000	42.148818169300000
252	25	021	417100	1400000US25021417100	25021417100	4171	CT	1322872.000000000000000	0.000000000000000	-71.024290812199993	42.259682550100003
253	25	021	417502	1400000US25021417502	25021417502	4175.02	CT	899133.000000000000000	0.000000000000000	-71.027628969700004	42.279130087600002
254	25	023	501102	1400000US25023501102	25023501102	5011.02	CT	11379311.000000000000000	2794461.000000000000000	-70.906266406100002	42.241116896999998
255	25	023	500104	1400000US25023500104	25023500104	5001.04	CT	2121132.000000000000000	10381597.000000000000000	-70.874204289800005	42.280550730599998
256	25	023	505102	1400000US25023505102	25023505102	5051.02	CT	16186838.000000000000000	68615.000000000000000	-70.786001690199996	42.201456120300001
257	25	017	342202	1400000US25017342202	25017342202	3422.02	CT	475303.000000000000000	0.000000000000000	-71.047866146600001	42.420291284699999
258	25	017	342400	1400000US25017342400	25017342400	3424	CT	3940885.000000000000000	634266.000000000000000	-71.061327879299995	42.399517547199999
259	25	017	350500	1400000US25017350500	25017350500	3505	CT	225395.000000000000000	0.000000000000000	-71.122608032499997	42.400037399799999
260	25	017	350700	1400000US25017350700	25017350700	3507	CT	783925.000000000000000	29480.000000000000000	-71.130065126900007	42.408857839400000
261	25	009	253205	1400000US25009253205	25009253205	2532.05	CT	17433981.000000000000000	175900.000000000000000	-71.055923577900003	42.664271405800001
262	25	021	403500	1400000US25021403500	25021403500	4035	CT	5599267.000000000000000	215124.000000000000000	-71.232935188200003	42.302319406300001
263	25	021	406101	1400000US25021406101	25021406101	4061.01	CT	17328486.000000000000000	359218.000000000000000	-71.310848298899998	42.202575500499997
264	25	021	410100	1400000US25021410100	25021410100	4101	CT	25068332.000000000000000	900941.000000000000000	-71.268175498700003	42.055780572099998
265	25	017	363103	1400000US25017363103	25017363103	3631.03	CT	9598056.000000000000000	567846.000000000000000	-71.441783693900007	42.499014540200001
266	25	017	363104	1400000US25017363104	25017363104	3631.04	CT	15236631.000000000000000	337763.000000000000000	-71.433235122599996	42.465264815899999
267	25	017	364101	1400000US25017364101	25017364101	3641.01	CT	5045505.000000000000000	197238.000000000000000	-71.461527392299999	42.437156196700002
268	25	027	761200	1400000US25027761200	25027761200	7612	CT	23468535.000000000000000	865066.000000000000000	-71.571944515300004	42.262422156000000
269	25	027	717100	1400000US25027717100	25027717100	7171	CT	33601018.000000000000000	521374.000000000000000	-71.602383106999994	42.370959750499999
270	25	025	051200	1400000US25025051200	25025051200	512	CT	412096.000000000000000	493577.000000000000000	-71.034698546800001	42.365276062900001
271	25	009	205600	1400000US25009205600	25009205600	2056	CT	1384039.000000000000000	3341.000000000000000	-70.986405785700001	42.469592689899997
272	25	009	206100	1400000US25009206100	25009206100	2061	CT	317662.000000000000000	0.000000000000000	-70.954715192899997	42.465683957800003
273	25	009	206900	1400000US25009206900	25009206900	2069	CT	533948.000000000000000	75249.000000000000000	-70.940655469800006	42.460454383600002
274	25	025	060301	1400000US25025060301	25025060301	603.01	CT	272518.000000000000000	0.000000000000000	-71.036950746100004	42.333477153600001
275	25	025	060600	1400000US25025060600	25025060600	606	CT	1249224.000000000000000	629367.000000000000000	-71.044011570600006	42.347080689400002
276	25	025	060800	1400000US25025060800	25025060800	608	CT	343013.000000000000000	0.000000000000000	-71.051470379099996	42.335385723999998
277	25	025	061000	1400000US25025061000	25025061000	610	CT	171277.000000000000000	0.000000000000000	-71.049880325700002	42.331620780800002
278	25	017	317201	1400000US25017317201	25017317201	3172.01	CT	5175204.000000000000000	35731.000000000000000	-71.393234503900004	42.601581032799999
279	25	017	317203	1400000US25017317203	25017317203	3172.03	CT	4469617.000000000000000	10486.000000000000000	-71.348996011899999	42.613430009900000
280	25	017	318100	1400000US25017318100	25017318100	3181	CT	15685664.000000000000000	1454435.000000000000000	-71.431724016700002	42.624640556400003
281	25	017	318200	1400000US25017318200	25017318200	3182	CT	16830889.000000000000000	935768.000000000000000	-71.472948939399998	42.602032008499997
282	25	017	318300	1400000US25017318300	25017318300	3183	CT	23831825.000000000000000	333774.000000000000000	-71.441610585899994	42.579677716799999
283	25	017	321500	1400000US25017321500	25017321500	3215	CT	7258898.000000000000000	25127.000000000000000	-71.568932421000000	42.357898418799998
284	25	017	322100	1400000US25017322100	25017322100	3221	CT	14081919.000000000000000	557122.000000000000000	-71.518390608100006	42.387178687999999
285	25	009	261101	1400000US25009261101	25009261101	2611.01	CT	9151325.000000000000000	1274654.000000000000000	-71.066277551699997	42.750777004000000
286	25	009	254401	1400000US25009254401	25009254401	2544.01	CT	6587421.000000000000000	105404.000000000000000	-71.172753688000000	42.657800084999998
287	25	009	260301	1400000US25009260301	25009260301	2603.01	CT	5514996.000000000000000	601748.000000000000000	-71.053045064200006	42.774999046900000
288	25	009	260900	1400000US25009260900	25009260900	2609	CT	2990724.000000000000000	228770.000000000000000	-71.107279311400006	42.772614750899997
289	25	025	000601	1400000US25025000601	25025000601	6.01	CT	495266.000000000000000	0.000000000000000	-71.147459019099998	42.351731318600002
290	25	025	000802	1400000US25025000802	25025000802	8.02	CT	977475.000000000000000	0.000000000000000	-71.129728419100005	42.356883488500003
291	25	025	010600	1400000US25025010600	25025010600	106	CT	339676.000000000000000	0.000000000000000	-71.079301229199999	42.347658501500000
292	25	025	020101	1400000US25025020101	25025020101	201.01	CT	223418.000000000000000	0.000000000000000	-71.069453631499997	42.357717169700003
293	25	021	414300	1400000US25021414300	25021414300	4143	CT	7636707.000000000000000	118733.000000000000000	-71.170814424100001	42.124531332399997
294	25	009	205400	1400000US25009205400	25009205400	2054	CT	8151761.000000000000000	1360949.000000000000000	-70.986179877599994	42.492858597000001
295	25	017	357800	1400000US25017357800	25017357800	3578	CT	3494787.000000000000000	5852.000000000000000	-71.185768275499996	42.403697774400001
296	25	017	358600	1400000US25017358600	25017358600	3586	CT	8711049.000000000000000	11686.000000000000000	-71.251325435100000	42.460145013700000
297	25	017	359300	1400000US25017359300	25017359300	3593	CT	20538116.000000000000000	293464.000000000000000	-71.292664788899998	42.491964541999998
298	25	017	360200	1400000US25017360200	25017360200	3602	CT	35310669.000000000000000	1951738.000000000000000	-71.309794986200004	42.425421891500001
299	25	021	411100	1400000US25021411100	25021411100	4111	CT	16177546.000000000000000	388998.000000000000000	-71.255190106800001	42.121326444399998
300	25	021	411301	1400000US25021411301	25021411301	4113.01	CT	15054635.000000000000000	856624.000000000000000	-71.254638425500005	42.176551406900003
301	25	021	413401	1400000US25021413401	25021413401	4134.01	CT	1486117.000000000000000	0.000000000000000	-71.206566914600003	42.188696422699998
302	25	023	521202	1400000US25023521202	25023521202	5212.02	CT	5632008.000000000000000	1627.000000000000000	-70.918623974699997	42.081368596899999
303	25	023	523100	1400000US25023523100	25023523100	5231	CT	9133805.000000000000000	103222.000000000000000	-70.962129278899994	42.019798727100003
304	25	023	523202	1400000US25023523202	25023523202	5232.02	CT	25779702.000000000000000	646399.000000000000000	-70.925079522100006	42.034490567100001
305	25	023	526100	1400000US25023526100	25023526100	5261	CT	41364668.000000000000000	3667063.000000000000000	-70.863303855599995	41.991370031499997
306	25	023	530700	1400000US25023530700	25023530700	5307	CT	30240267.000000000000000	48464254.000000000000000	-70.600010570600006	41.923721968999999
307	25	023	530901	1400000US25023530901	25023530901	5309.01	CT	32053851.000000000000000	4617873.000000000000000	-70.593759579999997	41.803587289799999
308	25	023	511500	1400000US25023511500	25023511500	5115	CT	729722.000000000000000	0.000000000000000	-71.022502032199995	42.069870630700002
309	25	025	160200	1400000US25025160200	25025160200	1602	CT	222150.000000000000000	0.000000000000000	-71.035794020400004	42.389790615999999
310	25	025	160601	1400000US25025160601	25025160601	1606.01	CT	659841.000000000000000	1903.000000000000000	-71.026964962700006	42.402219152000001
311	25	025	170400	1400000US25025170400	25025170400	1704	CT	2332919.000000000000000	264953.000000000000000	-70.998010769000004	42.422528671899997
312	25	009	201100	1400000US25009201100	25009201100	2011	CT	2708893.000000000000000	3558671.000000000000000	-70.925601972699994	42.427856756600001
313	25	009	204200	1400000US25009204200	25009204200	2042	CT	940441.000000000000000	10328.000000000000000	-70.896756731200000	42.516111305300001
314	25	025	000502	1400000US25025000502	25025000502	5.02	CT	847704.000000000000000	334529.000000000000000	-71.158900345700005	42.336347582599998
315	25	023	540101	1400000US25023540101	25023540101	5401.01	CT	23485759.000000000000000	583007.000000000000000	-70.950793927199996	41.871830907000003
316	25	023	544200	1400000US25023544200	25023544200	5442	CT	69488954.000000000000000	4834792.000000000000000	-70.744280225099999	41.857935789999999
317	25	023	545300	1400000US25023545300	25023545300	5453	CT	7010779.000000000000000	3081500.000000000000000	-70.651607426200002	41.748691680699999
318	25	023	560100	1400000US25023560100	25023560100	5601	CT	45012016.000000000000000	17595426.000000000000000	-70.817406986400002	41.669601899200003
319	25	017	316102	1400000US25017316102	25017316102	3161.02	CT	9641188.000000000000000	171702.000000000000000	-71.260933442999999	42.561395069000000
320	25	017	316201	1400000US25017316201	25017316201	3162.01	CT	7158124.000000000000000	103220.000000000000000	-71.235714383200005	42.543054735399998
321	25	017	316202	1400000US25017316202	25017316202	3162.02	CT	5970367.000000000000000	93912.000000000000000	-71.223761109899996	42.531256974400002
322	25	017	316500	1400000US25017316500	25017316500	3165	CT	13403846.000000000000000	465915.000000000000000	-71.283223755999998	42.587673212100000
323	25	017	317101	1400000US25017317101	25017317101	3171.01	CT	10396962.000000000000000	365411.000000000000000	-71.370421717100001	42.584446143000001
324	25	025	091001	1400000US25025091001	25025091001	910.01	CT	1186624.000000000000000	449816.000000000000000	-71.051665184200004	42.310159904099997
325	25	025	091200	1400000US25025091200	25025091200	912	CT	323612.000000000000000	0.000000000000000	-71.062164324999998	42.316296256000001
326	25	025	092000	1400000US25025092000	25025092000	920	CT	489739.000000000000000	0.000000000000000	-71.067527444199996	42.299666340800002
327	25	025	100100	1400000US25025100100	25025100100	1001	CT	1036847.000000000000000	874.000000000000000	-71.087422365799995	42.290177196300000
328	25	025	100300	1400000US25025100300	25025100300	1003	CT	491877.000000000000000	0.000000000000000	-71.079772530599996	42.282839343699997
329	25	025	101001	1400000US25025101001	25025101001	1010.01	CT	1297314.000000000000000	3948.000000000000000	-71.100176555000004	42.272297936900003
330	25	025	110401	1400000US25025110401	25025110401	1104.01	CT	522449.000000000000000	0.000000000000000	-71.122557355799998	42.286438709999999
331	25	009	252102	1400000US25009252102	25009252102	2521.02	CT	10161618.000000000000000	698858.000000000000000	-71.232621237800004	42.702531638000004
332	25	017	335200	1400000US25017335200	25017335200	3352	CT	3312991.000000000000000	329635.000000000000000	-71.084106762600001	42.501222742400003
333	25	017	335302	1400000US25017335302	25017335302	3353.02	CT	5214957.000000000000000	173397.000000000000000	-71.050305642400005	42.512178054099998
334	25	017	337102	1400000US25017337102	25017337102	3371.02	CT	5499963.000000000000000	1287726.000000000000000	-71.089319750399994	42.463168805499997
335	25	009	252202	1400000US25009252202	25009252202	2522.02	CT	6780463.000000000000000	224990.000000000000000	-71.232887390100004	42.734770614200002
336	25	009	253202	1400000US25009253202	25009253202	2532.02	CT	4108403.000000000000000	13997.000000000000000	-71.124494995999996	42.679271486300003
337	25	021	417901	1400000US25021417901	25021417901	4179.01	CT	1851590.000000000000000	693018.000000000000000	-70.978791435700003	42.245639902400001
338	25	021	419100	1400000US25021419100	25021419100	4191	CT	7070256.000000000000000	161219.000000000000000	-71.021694719600006	42.217582045000000
339	25	021	419600	1400000US25021419600	25021419600	4196	CT	8574155.000000000000000	42425.000000000000000	-70.992864386199997	42.180363626099997
340	25	021	419800	1400000US25021419800	25021419800	4198	CT	6053108.000000000000000	1277804.000000000000000	-71.022494872300001	42.201096724800003
341	25	021	420100	1400000US25021420100	25021420100	4201	CT	5592148.000000000000000	987429.000000000000000	-71.043318725399999	42.188627064899997
342	25	021	420202	1400000US25021420202	25021420202	4202.02	CT	7030335.000000000000000	479482.000000000000000	-71.077436599699993	42.192010669600002
343	25	001	013700	1400000US25001013700	25001013700	137	CT	13702860.000000000000000	3080950.000000000000000	-70.615487415199993	41.769435845899999
344	25	021	421100	1400000US25021421100	25021421100	4211	CT	6949591.000000000000000	242026.000000000000000	-71.018612856800004	42.138119094200000
345	25	021	422100	1400000US25021422100	25021422100	4221	CT	7033054.000000000000000	1371919.000000000000000	-70.966666181099995	42.158950574300000
346	25	021	422200	1400000US25021422200	25021422200	4222	CT	7573793.000000000000000	325.000000000000000	-70.939841286299995	42.166067985799998
347	25	017	312300	1400000US25017312300	25017312300	3123	CT	3220427.000000000000000	71574.000000000000000	-71.288411974100001	42.624771836400001
348	25	017	331200	1400000US25017331200	25017331200	3312	CT	6348291.000000000000000	145146.000000000000000	-71.180691572599997	42.571403686899998
349	25	025	110502	1400000US25025110502	25025110502	1105.02	CT	684300.000000000000000	0.000000000000000	-71.132617142000001	42.282923941299998
350	25	025	110607	1400000US25025110607	25025110607	1106.07	CT	1161943.000000000000000	0.000000000000000	-71.134887233499995	42.290247257899999
351	25	025	130100	1400000US25025130100	25025130100	1301	CT	4345490.000000000000000	49545.000000000000000	-71.171391764399999	42.289945625800001
352	25	017	332100	1400000US25017332100	25017332100	3321	CT	5959226.000000000000000	0.000000000000000	-71.200343000299995	42.525833109799997
353	25	017	332400	1400000US25017332400	25017332400	3324	CT	10781149.000000000000000	37217.000000000000000	-71.210684039800000	42.485909199200002
354	25	017	334300	1400000US25017334300	25017334300	3343	CT	9828767.000000000000000	26696.000000000000000	-71.112754167600002	42.546732566099998
355	25	017	356602	1400000US25017356602	25017356602	3566.02	CT	1250306.000000000000000	0.000000000000000	-71.181760456099994	42.419430187499998
356	25	025	130402	1400000US25025130402	25025130402	1304.02	CT	2097737.000000000000000	138218.000000000000000	-71.169228811500005	42.272783453800002
357	25	017	314200	1400000US25017314200	25017314200	3142	CT	7426631.000000000000000	135988.000000000000000	-71.320435149700003	42.678369392100002
358	25	017	314302	1400000US25017314302	25017314302	3143.02	CT	16339538.000000000000000	438770.000000000000000	-71.260234377600000	42.697378210499998
359	25	017	315500	1400000US25017315500	25017315500	3155	CT	8226555.000000000000000	34411.000000000000000	-71.214974716300006	42.584832119399998
360	25	023	506203	1400000US25023506203	25023506203	5062.03	CT	12244159.000000000000000	694647.000000000000000	-70.675164337699997	42.084327112799997
361	25	023	508101	1400000US25023508101	25023508101	5081.01	CT	25790016.000000000000000	1179152.000000000000000	-70.797817342700000	42.089410292099998
362	25	023	508200	1400000US25023508200	25023508200	5082	CT	21871551.000000000000000	1934234.000000000000000	-70.793972988799993	42.045929137100003
363	25	023	510600	1400000US25023510600	25023510600	5106	CT	5303844.000000000000000	49230.000000000000000	-71.060837573000001	42.079638562000000
364	25	023	511100	1400000US25023511100	25023511100	5111	CT	3498740.000000000000000	8490.000000000000000	-70.991095846600004	42.092604151800003
365	25	017	356702	1400000US25017356702	25017356702	3567.02	CT	2340248.000000000000000	413740.000000000000000	-71.160964064699996	42.411743761799997
366	25	017	338200	1400000US25017338200	25017338200	3382	CT	1693141.000000000000000	57604.000000000000000	-71.137201387399998	42.464293849999997
367	25	017	339200	1400000US25017339200	25017339200	3392	CT	2611809.000000000000000	330521.000000000000000	-71.135737542599998	42.427518204000002
368	25	017	339700	1400000US25017339700	25017339700	3397	CT	1267578.000000000000000	70195.000000000000000	-71.102442443300006	42.405826093700000
369	25	009	218100	1400000US25009218100	25009218100	2181	CT	23904340.000000000000000	3206996.000000000000000	-70.769146292800002	42.582550665399999
370	25	009	221901	1400000US25009221901	25009221901	2219.01	CT	17104740.000000000000000	1749399.000000000000000	-70.710660418299994	42.598110331500003
371	25	009	222100	1400000US25009222100	25009222100	2221	CT	36163083.000000000000000	5382277.000000000000000	-70.779183831200001	42.632484221500000
372	25	017	373900	1400000US25017373900	25017373900	3739	CT	4414465.000000000000000	0.000000000000000	-71.182458690900006	42.308201751299997
373	25	027	740102	1400000US25027740102	25027740102	7401.02	CT	18529959.000000000000000	541133.000000000000000	-71.602068547399995	42.329070453999996
374	25	017	361100	1400000US25017361100	25017361100	3611	CT	19053950.000000000000000	1109866.000000000000000	-71.369749946599995	42.442356234300000
375	25	017	361200	1400000US25017361200	25017361200	3612	CT	9775148.000000000000000	524551.000000000000000	-71.406428964599996	42.446645669500001
376	25	009	207100	1400000US25009207100	25009207100	2071	CT	362621.000000000000000	0.000000000000000	-70.965474569300000	42.459527732399998
377	25	009	209200	1400000US25009209200	25009209200	2092	CT	14521740.000000000000000	361131.000000000000000	-71.051173506300003	42.548753216400002
378	25	009	210300	1400000US25009210300	25009210300	2103	CT	10883759.000000000000000	45480.000000000000000	-70.968809577900004	42.538042083900002
379	25	017	373400	1400000US25017373400	25017373400	3734	CT	1200533.000000000000000	3225.000000000000000	-71.202087475200003	42.348127137600002
380	25	025	170601	1400000US25025170601	25025170601	1706.01	CT	1275083.000000000000000	85942.000000000000000	-71.008259126699997	42.408347538699999
381	25	025	180400	1400000US25025180400	25025180400	1804	CT	582575.000000000000000	152068.000000000000000	-70.977481896599997	42.375125110100001
382	25	025	980300	1400000US25025980300	25025980300	9803	CT	2081297.000000000000000	27540.000000000000000	-71.094969962199997	42.302672353900000
383	25	025	981501	1400000US25025981501	25025981501	9815.01	CT	913470.000000000000000	1217074.000000000000000	-71.105422274399999	42.359322488399997
384	25	021	422400	1400000US25021422400	25021422400	4224	CT	4654736.000000000000000	91463.000000000000000	-70.958606977800002	42.210604271999998
385	25	021	422502	1400000US25021422502	25021422502	4225.02	CT	2644867.000000000000000	383487.000000000000000	-70.937877099100007	42.213749851499998
386	25	025	081900	1400000US25025081900	25025081900	819	CT	433381.000000000000000	0.000000000000000	-71.089666099900001	42.315460608899997
387	25	025	090300	1400000US25025090300	25025090300	903	CT	380394.000000000000000	0.000000000000000	-71.076413167900000	42.310961167000002
388	25	017	351203	1400000US25017351203	25017351203	3512.03	CT	407690.000000000000000	0.000000000000000	-71.100740493499998	42.376997202299997
389	25	017	352200	1400000US25017352200	25017352200	3522	CT	145606.000000000000000	0.000000000000000	-71.085180182200006	42.372109695200002
390	25	017	352400	1400000US25017352400	25017352400	3524	CT	467529.000000000000000	0.000000000000000	-71.090171008499993	42.364604631100001
391	25	017	353102	1400000US25017353102	25017353102	3531.02	CT	901795.000000000000000	668132.000000000000000	-71.092146130000003	42.357639723100000
392	25	017	353300	1400000US25017353300	25017353300	3533	CT	474775.000000000000000	73045.000000000000000	-71.111429607100007	42.358485019800000
393	25	017	353800	1400000US25017353800	25017353800	3538	CT	306148.000000000000000	0.000000000000000	-71.109687101899993	42.370372699299999
394	25	009	210800	1400000US25009210800	25009210800	2108	CT	922863.000000000000000	7373.000000000000000	-70.925046649799995	42.528157773700002
395	25	009	212100	1400000US25009212100	25009212100	2121	CT	34825174.000000000000000	2699202.000000000000000	-71.016439653500001	42.604298447200001
396	25	009	215101	1400000US25009215101	25009215101	2151.01	CT	20918837.000000000000000	1031120.000000000000000	-70.837410674899999	42.619675007700003
397	25	009	217400	1400000US25009217400	25009217400	2174	CT	1088502.000000000000000	612514.000000000000000	-70.883307439299998	42.545204690100000
398	25	027	744101	1400000US25027744101	25027744101	7441.01	CT	15433073.000000000000000	139445.000000000000000	-71.516599930500007	42.185770275400003
399	25	027	745100	1400000US25027745100	25027745100	7451	CT	13404624.000000000000000	442583.000000000000000	-71.501517594000006	42.110520270400002
400	25	017	310400	1400000US25017310400	25017310400	3104	CT	535555.000000000000000	143827.000000000000000	-71.311132542099998	42.654423802600000
401	25	017	311100	1400000US25017311100	25017311100	3111	CT	425268.000000000000000	15962.000000000000000	-71.320825718400002	42.642409149499997
402	25	017	311600	1400000US25017311600	25017311600	3116	CT	3519754.000000000000000	23967.000000000000000	-71.332648437399996	42.620853445199998
403	25	017	312100	1400000US25017312100	25017312100	3121	CT	673231.000000000000000	47408.000000000000000	-71.303142384599994	42.630128144899999
404	25	017	341400	1400000US25017341400	25017341400	3414	CT	974272.000000000000000	24266.000000000000000	-71.066636542699996	42.418398818299998
405	25	017	341600	1400000US25017341600	25017341600	3416	CT	1523337.000000000000000	5537.000000000000000	-71.060028951199996	42.436090824300003
406	25	017	354300	1400000US25017354300	25017354300	3543	CT	1233255.000000000000000	655856.000000000000000	-71.150210301399994	42.383267916299999
407	25	017	354800	1400000US25017354800	25017354800	3548	CT	310505.000000000000000	0.000000000000000	-71.127947135400007	42.392664916900003
408	25	021	417801	1400000US25021417801	25021417801	4178.01	CT	2160778.000000000000000	7254563.000000000000000	-70.963284268199999	42.266079497500002
409	25	023	521102	1400000US25023521102	25023521102	5211.02	CT	2074532.000000000000000	1230.000000000000000	-70.942359412100004	42.080341796600003
410	25	009	223300	1400000US25009223300	25009223300	2233	CT	34681985.000000000000000	753709.000000000000000	-70.891261237600006	42.680474813799997
411	25	009	251200	1400000US25009251200	25009251200	2512	CT	213208.000000000000000	0.000000000000000	-71.167249260000006	42.709054438800003
412	25	009	251700	1400000US25009251700	25009251700	2517	CT	2505183.000000000000000	127595.000000000000000	-71.146264934599998	42.688154043200001
413	25	021	400200	1400000US25021400200	25021400200	4002	CT	533097.000000000000000	0.000000000000000	-71.119634471500007	42.346890525100001
414	25	021	400700	1400000US25021400700	25021400700	4007	CT	606607.000000000000000	0.000000000000000	-71.124875910300005	42.333301515400002
415	25	021	401000	1400000US25021401000	25021401000	4010	CT	639899.000000000000000	6116.000000000000000	-71.120994302499994	42.327444753800002
416	25	021	402200	1400000US25021402200	25021402200	4022	CT	1168220.000000000000000	1705.000000000000000	-71.145294785299996	42.234447299999999
417	25	021	403300	1400000US25021403300	25021403300	4033	CT	6944564.000000000000000	189717.000000000000000	-71.246359194099995	42.266597312300000
418	25	017	374200	1400000US25017374200	25017374200	3742	CT	2044219.000000000000000	0.000000000000000	-71.213267266900004	42.323798068099997
419	25	017	365100	1400000US25017365100	25017365100	3651	CT	30460510.000000000000000	741468.000000000000000	-71.410949629599997	42.403635739099997
420	25	017	366100	1400000US25017366100	25017366100	3661	CT	5952034.000000000000000	891303.000000000000000	-71.366430308800005	42.325294640499997
421	25	017	366201	1400000US25017366201	25017366201	3662.01	CT	13986626.000000000000000	402640.000000000000000	-71.355237373799994	42.385884079900002
422	25	017	366202	1400000US25017366202	25017366202	3662.02	CT	19025959.000000000000000	801094.000000000000000	-71.359965622700003	42.350165871199998
423	25	017	368700	1400000US25017368700	25017368700	3687	CT	708886.000000000000000	31327.000000000000000	-71.227067223899994	42.368330997400001
424	25	017	368902	1400000US25017368902	25017368902	3689.02	CT	1311820.000000000000000	29990.000000000000000	-71.229032514300002	42.381441949299997
425	25	017	370201	1400000US25017370201	25017370201	3702.01	CT	1299896.000000000000000	0.000000000000000	-71.170002502499997	42.373580010799998
426	25	017	382602	1400000US25017382602	25017382602	3826.02	CT	4156327.000000000000000	13879.000000000000000	-71.387989934000004	42.291340765000001
427	25	017	383102	1400000US25017383102	25017383102	3831.02	CT	1178988.000000000000000	1763.000000000000000	-71.401021127999996	42.274797779200000
428	25	017	383502	1400000US25017383502	25017383502	3835.02	CT	1733751.000000000000000	89322.000000000000000	-71.437360255700000	42.295491217500000
429	25	017	383902	1400000US25017383902	25017383902	3839.02	CT	11425043.000000000000000	44390.000000000000000	-71.462304638500001	42.320072499500000
430	25	017	387201	1400000US25017387201	25017387201	3872.01	CT	13008281.000000000000000	162620.000000000000000	-71.433103900299997	42.217579388399997
431	25	017	388100	1400000US25017388100	25017388100	3881	CT	26637362.000000000000000	317226.000000000000000	-71.517772277199995	42.488378201700002
432	25	017	374400	1400000US25017374400	25017374400	3744	CT	4236284.000000000000000	9157.000000000000000	-71.225762923000005	42.338472487099999
433	25	025	120600	1400000US25025120600	25025120600	1206	CT	258211.000000000000000	0.000000000000000	-71.108835770300004	42.319130784499997
434	25	027	741102	1400000US25027741102	25027741102	7411.02	CT	20238640.000000000000000	423047.000000000000000	-71.535671751300001	42.265259773799997
435	25	025	000703	1400000US25025000703	25025000703	7.03	CT	178001.000000000000000	0.000000000000000	-71.128226277400003	42.351334545900002
436	25	025	000803	1400000US25025000803	25025000803	8.03	CT	1158114.000000000000000	0.000000000000000	-71.121226394900006	42.359457283399998
437	25	025	010203	1400000US25025010203	25025010203	102.03	CT	365053.000000000000000	1185.000000000000000	-71.097161757199999	42.344817230099999
438	25	025	010300	1400000US25025010300	25025010300	103	CT	507208.000000000000000	0.000000000000000	-71.101784547299999	42.339417313500000
439	25	025	010500	1400000US25025010500	25025010500	105	CT	189915.000000000000000	10075.000000000000000	-71.084158695900001	42.344693745599997
440	25	025	010701	1400000US25025010701	25025010701	107.01	CT	202021.000000000000000	0.000000000000000	-71.083884574999999	42.349715126000000
441	25	025	010802	1400000US25025010802	25025010802	108.02	CT	155905.000000000000000	0.000000000000000	-71.085679008200003	42.351513571900000
442	25	025	040200	1400000US25025040200	25025040200	402	CT	144079.000000000000000	0.000000000000000	-71.056942298400003	42.376791296299999
443	25	025	040600	1400000US25025040600	25025040600	406	CT	1428589.000000000000000	413598.000000000000000	-71.071226144600004	42.381985312700003
444	25	025	070200	1400000US25025070200	25025070200	702	CT	269072.000000000000000	0.000000000000000	-71.063958100099995	42.349713754500002
445	25	025	070300	1400000US25025070300	25025070300	703	CT	336635.000000000000000	0.000000000000000	-71.070384408799995	42.348410690100003
446	25	025	070800	1400000US25025070800	25025070800	708	CT	191189.000000000000000	0.000000000000000	-71.080974178199995	42.341146725599998
447	25	025	071101	1400000US25025071101	25025071101	711.01	CT	357604.000000000000000	0.000000000000000	-71.072672445699993	42.336055120700003
448	25	025	080300	1400000US25025080300	25025080300	803	CT	268833.000000000000000	0.000000000000000	-71.079041888299997	42.327437213800003
449	25	025	080900	1400000US25025080900	25025080900	809	CT	256492.000000000000000	0.000000000000000	-71.101805021000004	42.332351648900001
450	25	025	081100	1400000US25025081100	25025081100	811	CT	495877.000000000000000	0.000000000000000	-71.107396772100003	42.328415489100003
451	25	025	081400	1400000US25025081400	25025081400	814	CT	620480.000000000000000	0.000000000000000	-71.093791980899994	42.327804115100001
452	25	025	081800	1400000US25025081800	25025081800	818	CT	373922.000000000000000	0.000000000000000	-71.080022539400005	42.320304379900001
453	25	023	545400	1400000US25023545400	25023545400	5454	CT	16031870.000000000000000	17982421.000000000000000	-70.691147363100001	41.739418643699999
454	25	025	090100	1400000US25025090100	25025090100	901	CT	446963.000000000000000	0.000000000000000	-71.081980094000002	42.302338376900003
455	25	025	090700	1400000US25025090700	25025090700	907	CT	1071211.000000000000000	0.000000000000000	-71.060057481300007	42.324112708100003
456	25	025	090901	1400000US25025090901	25025090901	909.01	CT	1173210.000000000000000	349461.000000000000000	-71.041999163499995	42.316915897299999
457	25	025	091100	1400000US25025091100	25025091100	911	CT	423897.000000000000000	0.000000000000000	-71.055602708199999	42.315612224600002
458	25	025	091800	1400000US25025091800	25025091800	918	CT	432063.000000000000000	0.000000000000000	-71.070538461699996	42.307341413400003
459	25	023	511701	1400000US25023511701	25023511701	5117.01	CT	3109743.000000000000000	5846.000000000000000	-71.037175288399993	42.062435482500000
460	25	023	524101	1400000US25023524101	25023524101	5241.01	CT	26274212.000000000000000	734879.000000000000000	-71.039134857299999	42.020506106299997
461	25	023	520100	1400000US25023520100	25023520100	5201	CT	8936963.000000000000000	169478.000000000000000	-70.945514989100005	42.105142832900000
462	25	023	530801	1400000US25023530801	25023530801	5308.01	CT	22291356.000000000000000	1281391.000000000000000	-70.562999359499997	41.882295135299998
463	25	023	530902	1400000US25023530902	25023530902	5309.02	CT	19164728.000000000000000	4118580.000000000000000	-70.571989641599998	41.840878635700001
464	25	023	542101	1400000US25023542101	25023542101	5421.01	CT	89372207.000000000000000	2088577.000000000000000	-70.836025644499998	41.872191473999997
465	25	025	020200	1400000US25025020200	25025020200	202	CT	117995.000000000000000	0.000000000000000	-71.068661561300004	42.360362493600000
466	25	025	020303	1400000US25025020303	25025020303	203.03	CT	446191.000000000000000	71961.000000000000000	-71.063483399199995	42.365877267199998
467	25	025	030300	1400000US25025030300	25025030300	303	CT	683813.000000000000000	242405.000000000000000	-71.055508795099996	42.360196746100002
468	25	023	524102	1400000US25023524102	25023524102	5241.02	CT	13419298.000000000000000	171742.000000000000000	-71.001921060499996	42.023162422799999
469	25	023	525104	1400000US25023525104	25023525104	5251.04	CT	16722191.000000000000000	188163.000000000000000	-70.982229745400005	41.961924159799999
470	25	023	525204	1400000US25023525204	25023525204	5252.04	CT	15235993.000000000000000	323927.000000000000000	-70.930350164999993	41.978683979499998
471	25	023	530400	1400000US25023530400	25023530400	5304	CT	15000591.000000000000000	2111073.000000000000000	-70.712268108399996	41.923876212899998
472	25	025	091900	1400000US25025091900	25025091900	919	CT	481983.000000000000000	0.000000000000000	-71.075515290200002	42.300861505999997
473	25	023	522101	1400000US25023522101	25023522101	5221.01	CT	10949485.000000000000000	939911.000000000000000	-70.850281896100000	42.055616641699999
474	25	023	522102	1400000US25023522102	25023522102	5221.02	CT	27951426.000000000000000	911514.000000000000000	-70.881413013100001	42.055860899800003
475	25	023	542200	1400000US25023542200	25023542200	5422	CT	49497674.000000000000000	763398.000000000000000	-70.928101507899996	41.922734997200003
476	25	023	542300	1400000US25023542300	25023542300	5423	CT	10172476.000000000000000	257984.000000000000000	-70.926003210700003	41.894501919500001
477	25	023	530600	1400000US25023530600	25023530600	5306	CT	98801305.000000000000000	6781937.000000000000000	-70.659364305799997	41.868813873500002
478	25	023	561100	1400000US25023561100	25023561100	5611	CT	36494930.000000000000000	31258755.000000000000000	-70.765068372800002	41.709496500100002
479	25	025	000302	1400000US25025000302	25025000302	3.02	CT	589877.000000000000000	46101.000000000000000	-71.167204943900003	42.346567270700000
480	25	025	000402	1400000US25025000402	25025000402	4.02	CT	806770.000000000000000	0.000000000000000	-71.158793274000004	42.344157658599997
481	25	025	000602	1400000US25025000602	25025000602	6.02	CT	599551.000000000000000	0.000000000000000	-71.142427010099993	42.349244696500001
482	25	017	321400	1400000US25017321400	25017321400	3214	CT	14162955.000000000000000	579959.000000000000000	-71.593652915000007	42.341021345199998
483	25	017	321600	1400000US25017321600	25017321600	3216	CT	6502282.000000000000000	852743.000000000000000	-71.536528273299993	42.364212760800001
484	25	017	322200	1400000US25017322200	25017322200	3222	CT	6991758.000000000000000	148995.000000000000000	-71.574425936400004	42.378184524399998
485	25	017	323100	1400000US25017323100	25017323100	3231	CT	41018062.000000000000000	1727889.000000000000000	-71.514143624699997	42.431735340499998
486	25	017	325100	1400000US25017325100	25017325100	3251	CT	23176784.000000000000000	1437476.000000000000000	-71.571777767900002	42.562815360199998
487	25	017	326102	1400000US25017326102	25017326102	3261.02	CT	48876993.000000000000000	2357511.000000000000000	-71.537336651299995	42.620620240500003
488	25	017	327102	1400000US25017327102	25017327102	3271.02	CT	9061767.000000000000000	175572.000000000000000	-71.570941036999997	42.668938531199998
489	25	017	333502	1400000US25017333502	25017333502	3335.02	CT	1443446.000000000000000	0.000000000000000	-71.146068055900002	42.485043806199997
490	25	017	334200	1400000US25017334200	25017334200	3342	CT	2441662.000000000000000	0.000000000000000	-71.118029838400005	42.526485233499997
491	25	017	334400	1400000US25017334400	25017334400	3344	CT	9156721.000000000000000	8146.000000000000000	-71.089079018400000	42.535261071900003
492	25	017	335301	1400000US25017335301	25017335301	3353.01	CT	2837474.000000000000000	18721.000000000000000	-71.059210868700006	42.494986546100002
493	25	017	310200	1400000US25017310200	25017310200	3102	CT	1909151.000000000000000	154522.000000000000000	-71.296897722300002	42.653925954599998
494	25	017	310300	1400000US25017310300	25017310300	3103	CT	1076737.000000000000000	7554.000000000000000	-71.309031206000000	42.659845964200002
495	25	017	310602	1400000US25017310602	25017310602	3106.02	CT	2265967.000000000000000	266850.000000000000000	-71.341692539199997	42.648916316799998
496	25	017	311200	1400000US25017311200	25017311200	3112	CT	448407.000000000000000	11584.000000000000000	-71.324284259899997	42.638051466599997
497	25	017	311700	1400000US25017311700	25017311700	3117	CT	749316.000000000000000	0.000000000000000	-71.324977009700007	42.629980003599997
498	25	017	311900	1400000US25017311900	25017311900	3119	CT	453065.000000000000000	11713.000000000000000	-71.309611997000005	42.637975733899999
499	25	017	312400	1400000US25017312400	25017312400	3124	CT	400869.000000000000000	45243.000000000000000	-71.301216604999993	42.641752422600000
500	25	017	312501	1400000US25017312501	25017312501	3125.01	CT	1917754.000000000000000	197170.000000000000000	-71.282377407799999	42.646226583500003
501	25	017	314102	1400000US25017314102	25017314102	3141.02	CT	6351902.000000000000000	301454.000000000000000	-71.341779385999999	42.679572616900003
502	25	017	338100	1400000US25017338100	25017338100	3381	CT	1698250.000000000000000	6347.000000000000000	-71.122576031500003	42.466220021200002
503	25	017	338300	1400000US25017338300	25017338300	3383	CT	2099516.000000000000000	170471.000000000000000	-71.148196808600005	42.454178772699997
504	25	017	338500	1400000US25017338500	25017338500	3385	CT	4031867.000000000000000	151277.000000000000000	-71.129368314100006	42.449073848200001
505	25	017	339100	1400000US25017339100	25017339100	3391	CT	7078161.000000000000000	506011.000000000000000	-71.111651633899996	42.435655929699998
506	25	017	339801	1400000US25017339801	25017339801	3398.01	CT	1162954.000000000000000	196154.000000000000000	-71.078329893800003	42.407031329500001
507	25	017	314301	1400000US25017314301	25017314301	3143.01	CT	15348941.000000000000000	487089.000000000000000	-71.284388750299996	42.675283079300002
508	25	017	315200	1400000US25017315200	25017315200	3152	CT	15222283.000000000000000	636899.000000000000000	-71.234245110800003	42.617601597700002
509	25	017	320102	1400000US25017320102	25017320102	3201.02	CT	24963659.000000000000000	3372406.000000000000000	-71.570443431100003	42.223350822199997
510	25	017	320103	1400000US25017320103	25017320103	3201.03	CT	17071413.000000000000000	409724.000000000000000	-71.530351347700005	42.246473267200003
511	25	017	335400	1400000US25017335400	25017335400	3354	CT	3641882.000000000000000	5102.000000000000000	-71.062212766000002	42.482292769300003
512	25	017	336300	1400000US25017336300	25017336300	3363	CT	4001533.000000000000000	104892.000000000000000	-71.046004551999999	42.450883398700000
513	25	017	337300	1400000US25017337300	25017337300	3373	CT	4023952.000000000000000	326618.000000000000000	-71.106021267399996	42.467313478599998
514	25	017	341700	1400000US25017341700	25017341700	3417	CT	1098194.000000000000000	0.000000000000000	-71.047606547900003	42.436253690100003
515	25	017	342102	1400000US25017342102	25017342102	3421.02	CT	1268841.000000000000000	1768.000000000000000	-71.038234739299995	42.418632847300003
516	25	017	331300	1400000US25017331300	25017331300	3313	CT	12913535.000000000000000	130196.000000000000000	-71.184695768400005	42.541805406700000
517	25	017	342600	1400000US25017342600	25017342600	3426	CT	452527.000000000000000	0.000000000000000	-71.043325490300006	42.404995549600002
518	25	017	327103	1400000US25017327103	25017327103	3271.03	CT	22841737.000000000000000	1105031.000000000000000	-71.617451190799997	42.651969226900000
519	25	017	331102	1400000US25017331102	25017331102	3311.02	CT	13529835.000000000000000	89273.000000000000000	-71.149014204899999	42.552527938799997
520	25	017	332200	1400000US25017332200	25017332200	3322	CT	7744132.000000000000000	252464.000000000000000	-71.181851979300006	42.502191149700003
521	25	017	333100	1400000US25017333100	25017333100	3331	CT	7097763.000000000000000	34957.000000000000000	-71.183597022800001	42.464355504399997
522	25	017	333400	1400000US25017333400	25017333400	3334	CT	4875919.000000000000000	70059.000000000000000	-71.127232013200000	42.481473503399997
523	25	023	505200	1400000US25023505200	25023505200	5052	CT	17248919.000000000000000	12279244.000000000000000	-70.737526646600003	42.179990227899999
524	25	023	506102	1400000US25023506102	25023506102	5061.02	CT	23254842.000000000000000	260252.000000000000000	-70.754757430100000	42.127209228700004
525	25	009	223100	1400000US25009223100	25009223100	2231	CT	44812710.000000000000000	15624571.000000000000000	-70.812388996400003	42.686571811500002
526	25	021	457200	1400000US25021457200	25021457200	4572	CT	3102503.000000000000000	51470.000000000000000	-71.232826147500006	42.288393190999997
527	25	023	501201	1400000US25023501201	25023501201	5012.01	CT	7933089.000000000000000	143519.000000000000000	-70.889848025800006	42.215559819500001
528	25	023	501202	1400000US25023501202	25023501202	5012.02	CT	30302456.000000000000000	590990.000000000000000	-70.879692114999997	42.198149506400000
529	25	023	502102	1400000US25023502102	25023502102	5021.02	CT	9174335.000000000000000	0.000000000000000	-70.903680204099999	42.106217657800002
530	25	023	503102	1400000US25023503102	25023503102	5031.02	CT	21132425.000000000000000	212617.000000000000000	-70.847450767599994	42.109503964500000
531	25	023	505101	1400000US25023505101	25023505101	5051.01	CT	12305250.000000000000000	24363205.000000000000000	-70.760481788999996	42.222923495099998
532	25	017	383901	1400000US25017383901	25017383901	3839.01	CT	13501276.000000000000000	99088.000000000000000	-71.447203257200002	42.335170612600002
533	25	017	384001	1400000US25017384001	25017384001	3840.01	CT	3120429.000000000000000	921966.000000000000000	-71.468962260599994	42.300967221199997
534	25	017	384002	1400000US25017384002	25017384002	3840.02	CT	6145036.000000000000000	428393.000000000000000	-71.466495761600001	42.287579398500000
535	25	017	387100	1400000US25017387100	25017387100	3871	CT	15812702.000000000000000	636623.000000000000000	-71.423520531899996	42.189016342899997
536	25	021	441202	1400000US25021441202	25021441202	4412.02	CT	23379379.000000000000000	277134.000000000000000	-71.394498193800004	42.031777506399997
537	25	017	387202	1400000US25017387202	25017387202	3872.02	CT	19491709.000000000000000	236358.000000000000000	-71.470857501599994	42.191797875299997
538	25	009	202200	1400000US25009202200	25009202200	2022	CT	3452798.000000000000000	1441781.000000000000000	-70.896684114300001	42.471634418100003
539	25	009	203301	1400000US25009203301	25009203301	2033.01	CT	1832241.000000000000000	1036540.000000000000000	-70.862034302200001	42.506276304600000
540	25	023	506204	1400000US25023506204	25023506204	5062.04	CT	5632310.000000000000000	5735173.000000000000000	-70.662695769799996	42.100615865899996
541	25	023	507104	1400000US25023507104	25023507104	5071.04	CT	26669970.000000000000000	30691920.000000000000000	-70.700950891100007	42.051614573999998
542	25	023	508102	1400000US25023508102	25023508102	5081.02	CT	8748709.000000000000000	1488973.000000000000000	-70.828049020600005	42.047956337000002
543	25	023	509101	1400000US25023509101	25023509101	5091.01	CT	30568759.000000000000000	924599.000000000000000	-70.747820891399996	41.974959863700001
544	25	023	509102	1400000US25023509102	25023509102	5091.02	CT	17709629.000000000000000	3852084.000000000000000	-70.749334029400003	42.005890544899998
545	25	023	510501	1400000US25023510501	25023510501	5105.01	CT	1512859.000000000000000	20846.000000000000000	-71.030742367599998	42.109068111200003
546	25	023	510503	1400000US25023510503	25023510503	5105.03	CT	2561883.000000000000000	3203.000000000000000	-71.065720873800004	42.094263718199997
547	25	023	510700	1400000US25023510700	25023510700	5107	CT	2141970.000000000000000	0.000000000000000	-71.038360324999999	42.080196380300002
548	25	025	140202	1400000US25025140202	25025140202	1402.02	CT	1538599.000000000000000	17120.000000000000000	-71.117315091799995	42.249115302900002
549	25	025	160101	1400000US25025160101	25025160101	1601.01	CT	707020.000000000000000	55916.000000000000000	-71.028739478000006	42.389280803699997
550	25	017	383300	1400000US25017383300	25017383300	3833	CT	2834403.000000000000000	954973.000000000000000	-71.433782699299996	42.282537330300002
551	25	017	383600	1400000US25017383600	25017383600	3836	CT	6172992.000000000000000	77712.000000000000000	-71.414753759199996	42.304972339700001
552	25	017	383700	1400000US25017383700	25017383700	3837	CT	4293521.000000000000000	369224.000000000000000	-71.395779624200003	42.317351398100001
553	25	021	400600	1400000US25021400600	25021400600	4006	CT	1226102.000000000000000	553.000000000000000	-71.139501955699998	42.333574110500003
554	25	021	401100	1400000US25021401100	25021401100	4011	CT	4131252.000000000000000	109096.000000000000000	-71.141318432500000	42.323180779499999
555	25	025	120500	1400000US25025120500	25025120500	1205	CT	213706.000000000000000	0.000000000000000	-71.104195620300004	42.320687798700000
556	25	025	120700	1400000US25025120700	25025120700	1207	CT	297486.000000000000000	0.000000000000000	-71.111261780999996	42.324376783900000
557	25	025	130300	1400000US25025130300	25025130300	1303	CT	1442464.000000000000000	0.000000000000000	-71.150729989200002	42.279151390899997
558	25	025	140102	1400000US25025140102	25025140102	1401.02	CT	2087649.000000000000000	75460.000000000000000	-71.137980068499999	42.245755254099997
559	25	025	140105	1400000US25025140105	25025140105	1401.05	CT	1010911.000000000000000	0.000000000000000	-71.124999957800000	42.267996397200001
560	25	017	388200	1400000US25017388200	25017388200	3882	CT	40967067.000000000000000	204573.000000000000000	-71.647031907699997	42.572598464300000
561	25	021	400300	1400000US25021400300	25021400300	4003	CT	526027.000000000000000	0.000000000000000	-71.127027603900004	42.347021815900000
562	25	021	400400	1400000US25021400400	25021400400	4004	CT	770442.000000000000000	0.000000000000000	-71.132188811600003	42.342120676599997
563	25	021	402101	1400000US25021402101	25021402101	4021.01	CT	4030399.000000000000000	377965.000000000000000	-71.180190392000000	42.265028515700003
564	25	021	402300	1400000US25021402300	25021402300	4023	CT	4263021.000000000000000	89876.000000000000000	-71.152854603099996	42.224022965400003
565	25	025	170300	1400000US25025170300	25025170300	1703	CT	3965734.000000000000000	539195.000000000000000	-71.015433852900003	42.431009785599997
566	25	025	170502	1400000US25025170502	25025170502	1705.02	CT	924366.000000000000000	1162493.000000000000000	-70.974215821200005	42.434097871500001
567	25	025	170701	1400000US25025170701	25025170701	1707.01	CT	507432.000000000000000	153378.000000000000000	-70.995059536699998	42.401574588499997
568	25	025	170800	1400000US25025170800	25025170800	1708	CT	861863.000000000000000	484015.000000000000000	-70.987011390000006	42.395832882400001
569	25	025	180500	1400000US25025180500	25025180500	1805	CT	823354.000000000000000	2385454.000000000000000	-70.971375732499993	42.367351780100002
570	25	025	980101	1400000US25025980101	25025980101	9801.01	CT	3270316.000000000000000	5392370.000000000000000	-70.970143357100000	42.327987588500001
571	25	025	981100	1400000US25025981100	25025981100	9811	CT	2712308.000000000000000	19090.000000000000000	-71.104722484899995	42.287955489399998
572	25	025	981202	1400000US25025981202	25025981202	9812.02	CT	1696453.000000000000000	850180.000000000000000	-71.030137641099998	42.341851520399999
573	25	023	511200	1400000US25023511200	25023511200	5112	CT	3891255.000000000000000	4980.000000000000000	-70.988406594599994	42.078881084599999
574	25	025	092400	1400000US25025092400	25025092400	924	CT	594229.000000000000000	0.000000000000000	-71.085002328399995	42.296019770800001
575	25	025	100500	1400000US25025100500	25025100500	1005	CT	858936.000000000000000	0.000000000000000	-71.070718698799993	42.288234282300003
576	25	025	100603	1400000US25025100603	25025100603	1006.03	CT	886478.000000000000000	343682.000000000000000	-71.044169435000001	42.290560268800000
577	25	025	100800	1400000US25025100800	25025100800	1008	CT	1746760.000000000000000	172944.000000000000000	-71.060792199900007	42.278291662199997
578	25	025	101102	1400000US25025101102	25025101102	1011.02	CT	561192.000000000000000	0.000000000000000	-71.092010173999995	42.278834237500000
579	25	025	110103	1400000US25025110103	25025110103	1101.03	CT	935084.000000000000000	0.000000000000000	-71.115928237600002	42.296154225000002
580	25	021	403400	1400000US25021403400	25021403400	4034	CT	9636427.000000000000000	311394.000000000000000	-71.267205136499996	42.278421237099998
581	25	021	411302	1400000US25021411302	25021411302	4113.02	CT	12932837.000000000000000	162200.000000000000000	-71.280101181800006	42.135783997399997
582	25	021	412300	1400000US25021412300	25021412300	4123	CT	7214508.000000000000000	112013.000000000000000	-71.171962778500003	42.214472261200001
583	25	021	413200	1400000US25021413200	25021413200	4132	CT	4048432.000000000000000	3690.000000000000000	-71.194998274300005	42.202874136600002
584	25	021	413402	1400000US25021413402	25021413402	4134.02	CT	2155108.000000000000000	165379.000000000000000	-71.221245374700004	42.179449037099999
585	25	021	414100	1400000US25021414100	25021414100	4141	CT	28397919.000000000000000	338878.000000000000000	-71.205041286899998	42.119653103799997
586	25	021	414200	1400000US25021414200	25021414200	4142	CT	24662508.000000000000000	2013906.000000000000000	-71.162820406099996	42.091869330599998
587	25	021	415101	1400000US25021415101	25021415101	4151.01	CT	9891554.000000000000000	175793.000000000000000	-71.155641188499999	42.169239285899998
588	25	021	416102	1400000US25021416102	25021416102	4161.02	CT	13314332.000000000000000	178571.000000000000000	-71.103957695199995	42.225281694400003
589	25	025	110601	1400000US25025110601	25025110601	1106.01	CT	1406478.000000000000000	8282.000000000000000	-71.140442077499998	42.296006927999997
590	25	025	120104	1400000US25025120104	25025120104	1201.04	CT	290295.000000000000000	0.000000000000000	-71.117310120799999	42.305763642000002
591	25	025	120400	1400000US25025120400	25025120400	1204	CT	998930.000000000000000	0.000000000000000	-71.111661982200005	42.313919570000003
592	25	027	741101	1400000US25027741101	25027741101	7411.01	CT	16046558.000000000000000	3497435.000000000000000	-71.490108231999997	42.307061999900000
593	25	027	743100	1400000US25027743100	25027743100	7431	CT	55941468.000000000000000	610354.000000000000000	-71.584276699300005	42.203024972700000
594	25	027	746100	1400000US25027746100	25027746100	7461	CT	46029210.000000000000000	553841.000000000000000	-71.497591617900000	42.099408757100001
595	25	023	511600	1400000US25023511600	25023511600	5116	CT	4170704.000000000000000	23060.000000000000000	-71.015061971500003	42.053614647700002
596	25	021	404100	1400000US25021404100	25021404100	4041	CT	4263055.000000000000000	206889.000000000000000	-71.250800572900005	42.315600413799999
597	25	021	404201	1400000US25021404201	25021404201	4042.01	CT	3747435.000000000000000	37427.000000000000000	-71.279392850199997	42.318307148000002
598	25	021	404400	1400000US25021404400	25021404400	4044	CT	6865923.000000000000000	595124.000000000000000	-71.296269832299998	42.288129866299997
599	25	021	406102	1400000US25021406102	25021406102	4061.02	CT	19978452.000000000000000	291152.000000000000000	-71.299899228000001	42.169296848000002
600	25	025	092101	1400000US25025092101	25025092101	921.01	CT	1291966.000000000000000	64101.000000000000000	-71.053831118999994	42.298237582799999
601	25	025	092300	1400000US25025092300	25025092300	923	CT	342974.000000000000000	0.000000000000000	-71.075066949700002	42.293959270199998
602	25	009	221902	1400000US25009221902	25009221902	2219.02	CT	21411588.000000000000000	5056465.000000000000000	-70.718730466500006	42.632365821199997
603	25	009	223200	1400000US25009223200	25009223200	2232	CT	3654549.000000000000000	252925.000000000000000	-70.829561648699993	42.678435413499997
604	25	009	250600	1400000US25009250600	25009250600	2506	CT	659031.000000000000000	0.000000000000000	-71.162660271999997	42.720092601099999
605	25	009	250800	1400000US25009250800	25009250800	2508	CT	2070595.000000000000000	184959.000000000000000	-71.142758461100001	42.714617630699998
606	25	023	545100	1400000US25023545100	25023545100	5451	CT	28305956.000000000000000	2556357.000000000000000	-70.755149614000004	41.770748952300004
607	25	023	545200	1400000US25023545200	25023545200	5452	CT	41447574.000000000000000	3416390.000000000000000	-70.678986645899997	41.781905690800002
608	25	005	630300	1400000US25005630300	25005630300	6303	CT	20379761.000000000000000	340159.000000000000000	-71.357854478999997	41.988043854600001
609	25	009	210100	1400000US25009210100	25009210100	2101	CT	6531587.000000000000000	2363.000000000000000	-71.009922018300003	42.557859506500002
610	25	009	215102	1400000US25009215102	25009215102	2151.02	CT	15801377.000000000000000	878721.000000000000000	-70.884969158999994	42.635942171099998
611	25	009	217100	1400000US25009217100	25009217100	2171	CT	11270009.000000000000000	700168.000000000000000	-70.882249724800005	42.580071723800003
612	25	009	254100	1400000US25009254100	25009254100	2541	CT	6806222.000000000000000	91504.000000000000000	-71.151956429199998	42.670534807099997
613	25	009	267101	1400000US25009267101	25009267101	2671.01	CT	11934548.000000000000000	4823382.000000000000000	-70.835799202700002	42.837130625699999
614	25	009	267102	1400000US25009267102	25009267102	2671.02	CT	27872688.000000000000000	1428211.000000000000000	-70.874650430700001	42.853471977100000
615	25	009	204101	1400000US25009204101	25009204101	2041.01	CT	1239543.000000000000000	511711.000000000000000	-70.891008142900006	42.505631282899998
616	25	009	204300	1400000US25009204300	25009204300	2043	CT	565864.000000000000000	656707.000000000000000	-70.889159171700001	42.518919749200002
617	25	009	252300	1400000US25009252300	25009252300	2523	CT	4731829.000000000000000	256094.000000000000000	-71.196564535700006	42.728111071999997
618	25	009	253204	1400000US25009253204	25009253204	2532.04	CT	23603153.000000000000000	588352.000000000000000	-71.080391227000007	42.641603998900003
619	25	009	252603	1400000US25009252603	25009252603	2526.03	CT	3892904.000000000000000	6547.000000000000000	-71.171893030400000	42.750977025399997
620	25	009	253201	1400000US25009253201	25009253201	2532.01	CT	6166725.000000000000000	335760.000000000000000	-71.120920805300003	42.713506310600003
621	25	009	253203	1400000US25009253203	25009253203	2532.03	CT	14105394.000000000000000	2517123.000000000000000	-71.097630225000003	42.699274876099999
622	25	009	206700	1400000US25009206700	25009206700	2067	CT	526856.000000000000000	243282.000000000000000	-70.934755835100006	42.463445624599998
623	25	009	206800	1400000US25009206800	25009206800	2068	CT	474862.000000000000000	0.000000000000000	-70.943722470799997	42.466470028099998
624	25	009	207000	1400000US25009207000	25009207000	2070	CT	743942.000000000000000	68752.000000000000000	-70.952142677200001	42.460418957700000
625	25	009	208101	1400000US25009208101	25009208101	2081.01	CT	2203354.000000000000000	26750.000000000000000	-70.998061541200002	42.451613353699997
626	25	009	208300	1400000US25009208300	25009208300	2083	CT	6901734.000000000000000	774595.000000000000000	-71.008577761200002	42.478360476500001
627	25	009	209100	1400000US25009209100	25009209100	2091	CT	11000225.000000000000000	1163984.000000000000000	-71.022213493799995	42.519519750699999
628	25	017	351100	1400000US25017351100	25017351100	3511	CT	682663.000000000000000	0.000000000000000	-71.104386513999998	42.387569649900001
629	25	017	351204	1400000US25017351204	25017351204	3512.04	CT	579327.000000000000000	0.000000000000000	-71.104729430600003	42.381662837699999
630	25	017	352101	1400000US25017352101	25017352101	3521.01	CT	400467.000000000000000	17063.000000000000000	-71.072699858400000	42.371235846700003
631	25	017	341300	1400000US25017341300	25017341300	3413	CT	1243564.000000000000000	20996.000000000000000	-71.070441194300003	42.427163639299998
632	25	017	341500	1400000US25017341500	25017341500	3415	CT	640871.000000000000000	0.000000000000000	-71.059003086299995	42.424748633400000
633	25	009	264100	1400000US25009264100	25009264100	2641	CT	23003482.000000000000000	1334572.000000000000000	-71.014867642900001	42.751985612799999
634	25	009	265102	1400000US25009265102	25009265102	2651.02	CT	16318373.000000000000000	134252.000000000000000	-70.962159809200003	42.732321499400001
635	25	009	266300	1400000US25009266300	25009266300	2663	CT	4500683.000000000000000	794779.000000000000000	-70.921205361700004	42.845260355199997
636	25	025	110501	1400000US25025110501	25025110501	1105.01	CT	647837.000000000000000	0.000000000000000	-71.141444254800007	42.282124060100003
637	25	025	160300	1400000US25025160300	25025160300	1603	CT	572063.000000000000000	294165.000000000000000	-71.045397679800004	42.388770111500001
638	25	025	160400	1400000US25025160400	25025160400	1604	CT	1290039.000000000000000	3531.000000000000000	-71.041483271399997	42.395420627299998
639	25	025	160602	1400000US25025160602	25025160602	1606.02	CT	744791.000000000000000	0.000000000000000	-71.032872681399994	42.407188367300002
640	25	017	350104	1400000US25017350104	25017350104	3501.04	CT	917459.000000000000000	1616.000000000000000	-71.090532619300006	42.393837523999998
641	25	017	350300	1400000US25017350300	25017350300	3503	CT	398296.000000000000000	0.000000000000000	-71.106387166199994	42.395210981300004
642	25	017	339900	1400000US25017339900	25017339900	3399	CT	1075301.000000000000000	0.000000000000000	-71.091497631899998	42.418178393600002
643	25	025	981800	1400000US25025981800	25025981800	9818	CT	699453.000000000000000	371983.000000000000000	-71.110878135400000	42.328867482600003
644	25	021	442102	1400000US25021442102	25021442102	4421.02	CT	19704896.000000000000000	285614.000000000000000	-71.430027765199995	42.087622861200003
645	25	021	442103	1400000US25021442103	25021442103	4421.03	CT	16629862.000000000000000	203762.000000000000000	-71.408160376200001	42.120818515000003
646	25	021	443102	1400000US25021443102	25021443102	4431.02	CT	22645089.000000000000000	645658.000000000000000	-71.476047587599993	42.047721654900002
647	25	021	456200	1400000US25021456200	25021456200	4562	CT	8871161.000000000000000	65501.000000000000000	-71.078677391300005	42.144402505800002
648	25	021	456401	1400000US25021456401	25021456401	4564.01	CT	2884516.000000000000000	130873.000000000000000	-71.129241085399997	42.127464808299997
649	25	021	457100	1400000US25021457100	25021457100	4571	CT	11114974.000000000000000	639905.000000000000000	-71.049218965600005	42.126662064500003
650	25	017	350900	1400000US25017350900	25017350900	3509	CT	421687.000000000000000	0.000000000000000	-71.120282121399995	42.394285281300000
651	25	017	341101	1400000US25017341101	25017341101	3411.01	CT	1130194.000000000000000	3312.000000000000000	-71.078955691600001	42.436779775100000
652	25	005	612100	1400000US25005612100	25005612100	6121	CT	19222468.000000000000000	44276.000000000000000	-71.052337448299994	41.974924447600003
653	25	009	210400	1400000US25009210400	25009210400	2104	CT	7343407.000000000000000	211111.000000000000000	-70.955177796000001	42.526389105299998
654	25	009	210700	1400000US25009210700	25009210700	2107	CT	896110.000000000000000	1064.000000000000000	-70.926620749600005	42.520563559999999
655	25	009	210900	1400000US25009210900	25009210900	2109	CT	1517650.000000000000000	0.000000000000000	-70.919698921899993	42.535483149100003
656	25	009	211402	1400000US25009211402	25009211402	2114.02	CT	10492480.000000000000000	1181648.000000000000000	-70.956716155899997	42.578134117200001
657	25	009	213100	1400000US25009213100	25009213100	2131	CT	61020067.000000000000000	2201238.000000000000000	-71.018914686200006	42.681462965100003
658	25	009	251100	1400000US25009251100	25009251100	2511	CT	353567.000000000000000	8135.000000000000000	-71.169414507900001	42.712243112600000
659	25	009	251600	1400000US25009251600	25009251600	2516	CT	1451366.000000000000000	190762.000000000000000	-71.151581541900001	42.700776952600002
660	25	009	252101	1400000US25009252101	25009252101	2521.01	CT	1810683.000000000000000	182932.000000000000000	-71.198661881299998	42.704426503500002
661	25	009	252201	1400000US25009252201	25009252201	2522.01	CT	4144203.000000000000000	102181.000000000000000	-71.212759166300003	42.719985850999997
662	25	009	214100	1400000US25009214100	25009214100	2141	CT	30815776.000000000000000	2338938.000000000000000	-70.942524109199994	42.637277397900000
663	25	009	217600	1400000US25009217600	25009217600	2176	CT	17608711.000000000000000	10241995.000000000000000	-70.832355988399996	42.567983603199998
664	25	009	221100	1400000US25009221100	25009221100	2211	CT	14456893.000000000000000	2175797.000000000000000	-70.659353169100001	42.654836658500002
665	25	009	221300	1400000US25009221300	25009221300	2213	CT	9413987.000000000000000	3859524.000000000000000	-70.644630374200005	42.611917649299997
666	25	009	221800	1400000US25009221800	25009221800	2218	CT	1613866.000000000000000	484496.000000000000000	-70.682508476899997	42.630779509400000
667	25	005	617101	1400000US25005617101	25005617101	6171.01	CT	53967033.000000000000000	2934599.000000000000000	-71.007280370399997	41.787788879899999
668	25	009	204600	1400000US25009204600	25009204600	2046	CT	3117396.000000000000000	758068.000000000000000	-70.905679399999997	42.532132159400000
669	25	009	205200	1400000US25009205200	25009205200	2052	CT	1231213.000000000000000	223452.000000000000000	-70.952678024400001	42.480400513399999
670	25	009	205500	1400000US25009205500	25009205500	2055	CT	1499225.000000000000000	2085.000000000000000	-70.960940337599993	42.474987180100001
671	25	009	205700	1400000US25009205700	25009205700	2057	CT	1372644.000000000000000	142703.000000000000000	-70.977674704099996	42.466363274800003
672	25	009	254402	1400000US25009254402	25009254402	2544.02	CT	27274077.000000000000000	1839052.000000000000000	-71.209359388999999	42.663419026200003
673	25	009	217500	1400000US25009217500	25009217500	2175	CT	2537716.000000000000000	1030703.000000000000000	-70.869425566700002	42.553037425299998
674	25	017	382500	1400000US25017382500	25017382500	3825	CT	4842990.000000000000000	1832662.000000000000000	-71.367140526499995	42.295311236000003
675	25	017	382601	1400000US25017382601	25017382601	3826.01	CT	1854243.000000000000000	14904.000000000000000	-71.386674818900005	42.277149155799997
676	25	009	254301	1400000US25009254301	25009254301	2543.01	CT	11952188.000000000000000	410998.000000000000000	-71.146688604999994	42.626728564700002
677	25	009	254302	1400000US25009254302	25009254302	2543.02	CT	17405958.000000000000000	885686.000000000000000	-71.112663328699995	42.622049527700000
678	25	021	408101	1400000US25021408101	25021408101	4081.01	CT	22078047.000000000000000	125590.000000000000000	-71.433690092099994	42.156968354000000
679	25	021	408102	1400000US25021408102	25021408102	4081.02	CT	7822251.000000000000000	220858.000000000000000	-71.416137146300002	42.144036535399998
680	25	021	410300	1400000US25021410300	25021410300	4103	CT	16042374.000000000000000	272822.000000000000000	-71.214478239900004	42.058426469399997
681	25	021	411200	1400000US25021411200	25021411200	4112	CT	8808941.000000000000000	184243.000000000000000	-71.221649593799995	42.154836772499998
682	25	021	416400	1400000US25021416400	25021416400	4164	CT	4621788.000000000000000	355534.000000000000000	-71.049321285700003	42.262305243699998
683	25	009	260302	1400000US25009260302	25009260302	2603.02	CT	19980277.000000000000000	2363986.000000000000000	-71.037114762100003	42.801310401099997
684	25	009	260401	1400000US25009260401	25009260401	2604.01	CT	10010242.000000000000000	45851.000000000000000	-71.113439530299999	42.807355012899997
685	25	009	260700	1400000US25009260700	25009260700	2607	CT	2534808.000000000000000	39785.000000000000000	-71.101222932300004	42.785966009100001
686	25	009	261000	1400000US25009261000	25009261000	2610	CT	1510074.000000000000000	319886.000000000000000	-71.083784585900005	42.766977760300001
687	25	009	261102	1400000US25009261102	25009261102	2611.02	CT	9569652.000000000000000	697422.000000000000000	-71.106276256599998	42.752647985300001
688	25	009	269100	1400000US25009269100	25009269100	2691	CT	60533521.000000000000000	7582148.000000000000000	-70.877412151200005	42.770622953599997
689	25	009	206500	1400000US25009206500	25009206500	2065	CT	420615.000000000000000	0.000000000000000	-70.931864510699995	42.471163454399999
690	25	021	417400	1400000US25021417400	25021417400	4174	CT	1475075.000000000000000	4616325.000000000000000	-71.010018984300004	42.297064771400002
691	25	021	417601	1400000US25021417601	25021417601	4176.01	CT	974366.000000000000000	219518.000000000000000	-71.015544259199999	42.272377928600001
692	25	021	417701	1400000US25021417701	25021417701	4177.01	CT	1543168.000000000000000	12275.000000000000000	-71.001188956099995	42.252306351999998
693	25	021	418004	1400000US25021418004	25021418004	4180.04	CT	1316973.000000000000000	0.000000000000000	-71.010498350800006	42.238366262900001
694	25	021	418102	1400000US25021418102	25021418102	4181.02	CT	770695.000000000000000	2371.000000000000000	-71.021603511799995	42.246737909300002
695	25	021	418200	1400000US25021418200	25021418200	4182	CT	14345446.000000000000000	123109.000000000000000	-71.052689079900006	42.227007151899997
696	25	017	368800	1400000US25017368800	25017368800	3688	CT	1686185.000000000000000	38211.000000000000000	-71.223734813500002	42.373491451400000
697	25	017	354200	1400000US25017354200	25017354200	3542	CT	1572737.000000000000000	83253.000000000000000	-71.137561234600000	42.374563759200001
698	25	017	354500	1400000US25017354500	25017354500	3545	CT	396796.000000000000000	0.000000000000000	-71.124038274599997	42.384985073099998
699	25	017	354700	1400000US25017354700	25017354700	3547	CT	355377.000000000000000	0.000000000000000	-71.122571188300000	42.389585965400002
700	25	017	355000	1400000US25017355000	25017355000	3550	CT	462937.000000000000000	9919.000000000000000	-71.132548847999999	42.398816814400000
701	25	017	356300	1400000US25017356300	25017356300	3563	CT	1055272.000000000000000	19679.000000000000000	-71.140968045099996	42.413769857900000
702	25	017	356601	1400000US25017356601	25017356601	3566.01	CT	1301270.000000000000000	0.000000000000000	-71.173101890400005	42.418457575600002
703	25	017	370101	1400000US25017370101	25017370101	3701.01	CT	1419774.000000000000000	0.000000000000000	-71.196631212300005	42.377427728699999
704	25	017	370102	1400000US25017370102	25017370102	3701.02	CT	2221278.000000000000000	93456.000000000000000	-71.197931749899993	42.368184468400003
705	25	017	370400	1400000US25017370400	25017370400	3704	CT	1491932.000000000000000	145490.000000000000000	-71.175636742799995	42.363901275200000
706	25	017	352102	1400000US25017352102	25017352102	3521.02	CT	413260.000000000000000	139459.000000000000000	-71.077191374300000	42.367773972499997
707	25	017	352500	1400000US25017352500	25017352500	3525	CT	206733.000000000000000	0.000000000000000	-71.097616842700006	42.367863460800002
708	25	017	352800	1400000US25017352800	25017352800	3528	CT	162599.000000000000000	0.000000000000000	-71.096675188500001	42.371353259099998
709	25	017	353101	1400000US25017353101	25017353101	3531.01	CT	411670.000000000000000	0.000000000000000	-71.098399692800001	42.362321442499997
710	25	017	353500	1400000US25017353500	25017353500	3535	CT	208672.000000000000000	0.000000000000000	-71.110591747300006	42.366429300999997
711	25	017	353700	1400000US25017353700	25017353700	3537	CT	549391.000000000000000	0.000000000000000	-71.112503719000003	42.374511111899999
712	25	017	353900	1400000US25017353900	25017353900	3539	CT	323193.000000000000000	50874.000000000000000	-71.117066466599994	42.368807661200002
713	25	017	356701	1400000US25017356701	25017356701	3567.01	CT	1136777.000000000000000	1753.000000000000000	-71.144208953299994	42.408271312200000
714	25	017	368400	1400000US25017368400	25017368400	3684	CT	3397327.000000000000000	491994.000000000000000	-71.257592297399995	42.365270389199999
715	25	017	373100	1400000US25017373100	25017373100	3731	CT	1648775.000000000000000	69057.000000000000000	-71.183428792000001	42.356113577899997
716	25	017	373500	1400000US25017373500	25017373500	3735	CT	3382801.000000000000000	10729.000000000000000	-71.183125276799998	42.343975450899997
717	25	017	373600	1400000US25017373600	25017373600	3736	CT	3008076.000000000000000	92136.000000000000000	-71.174529457700004	42.330300286099998
718	25	017	374100	1400000US25017374100	25017374100	3741	CT	2242813.000000000000000	46721.000000000000000	-71.215552750499995	42.312351825699999
719	25	017	374300	1400000US25017374300	25017374300	3743	CT	2529906.000000000000000	57648.000000000000000	-71.236273299999993	42.325668913000001
720	25	017	374600	1400000US25017374600	25017374600	3746	CT	1691164.000000000000000	698.000000000000000	-71.230812472200000	42.356007695400002
721	25	017	382100	1400000US25017382100	25017382100	3821	CT	5822543.000000000000000	171137.000000000000000	-71.342457910299999	42.312505592000001
722	25	017	357200	1400000US25017357200	25017357200	3572	CT	1442583.000000000000000	50403.000000000000000	-71.166258768700004	42.391268605999997
723	25	017	357400	1400000US25017357400	25017357400	3574	CT	667789.000000000000000	26346.000000000000000	-71.168273238200001	42.381288969499998
724	25	017	358100	1400000US25017358100	25017358100	3581	CT	5458427.000000000000000	44933.000000000000000	-71.206883357500004	42.426284086199999
725	25	017	358400	1400000US25017358400	25017358400	3584	CT	7029608.000000000000000	378215.000000000000000	-71.243738283799999	42.439861226600001
726	25	017	358500	1400000US25017358500	25017358500	3585	CT	6777092.000000000000000	63384.000000000000000	-71.201661581799996	42.447967383399998
727	25	017	358700	1400000US25017358700	25017358700	3587	CT	7031414.000000000000000	18746.000000000000000	-71.232904340900006	42.470399092800001
728	25	017	368102	1400000US25017368102	25017368102	3681.02	CT	3327899.000000000000000	1619251.000000000000000	-71.257425200800000	42.404663080299997
729	25	017	368300	1400000US25017368300	25017368300	3683	CT	1721675.000000000000000	0.000000000000000	-71.252528380900003	42.377002080200000
730	25	021	442101	1400000US25021442101	25021442101	4421.01	CT	5391844.000000000000000	144073.000000000000000	-71.388656689699999	42.096522369900001
731	25	021	456302	1400000US25021456302	25021456302	4563.02	CT	3694128.000000000000000	27178.000000000000000	-71.122334582099995	42.137471101499997
732	25	023	502101	1400000US25023502101	25023502101	5021.01	CT	5008129.000000000000000	124756.000000000000000	-70.913303320899999	42.126252843499998
733	25	023	506101	1400000US25023506101	25023506101	5061.01	CT	25562994.000000000000000	1242254.000000000000000	-70.713990174299994	42.127823615099999
734	25	023	510900	1400000US25023510900	25023510900	5109	CT	739125.000000000000000	0.000000000000000	-71.019868031599998	42.083315399699998
735	25	023	525101	1400000US25023525101	25023525101	5251.01	CT	22303706.000000000000000	1720033.000000000000000	-71.015179608400004	41.973236306399997
736	25	017	317103	1400000US25017317103	25017317103	3171.03	CT	10216652.000000000000000	417733.000000000000000	-71.354314050900001	42.569634073899998
737	25	017	317301	1400000US25017317301	25017317301	3173.01	CT	4025085.000000000000000	124449.000000000000000	-71.376690103000001	42.627378911599997
738	25	017	320104	1400000US25017320104	25017320104	3201.04	CT	25887922.000000000000000	438180.000000000000000	-71.507577517300007	42.213887003899998
739	25	017	352900	1400000US25017352900	25017352900	3529	CT	295076.000000000000000	0.000000000000000	-71.103141323000003	42.372527704399999
740	25	027	742401	1400000US25027742401	25027742401	7424.01	CT	13810500.000000000000000	218660.000000000000000	-71.592851066400002	42.243360175399999
741	25	017	301101	1400000US25017301101	25017301101	3011.01	CT	44272760.000000000000000	54203.000000000000000	-71.706171502900006	42.685321135499997
742	25	025	160501	1400000US25025160501	25025160501	1605.01	CT	385601.000000000000000	0.000000000000000	-71.032856768599999	42.398352685600003
743	25	025	981201	1400000US25025981201	25025981201	9812.01	CT	787095.000000000000000	1327740.000000000000000	-71.037251291900006	42.330162655499997
744	25	027	712102	1400000US25027712102	25027712102	7121.02	CT	34153788.000000000000000	1780114.000000000000000	-71.665217244800004	42.609124358400003
745	25	017	312502	1400000US25017312502	25017312502	3125.02	CT	2014902.000000000000000	0.000000000000000	-71.283641039499997	42.636919516900001
746	25	017	315401	1400000US25017315401	25017315401	3154.01	CT	5026771.000000000000000	84117.000000000000000	-71.207167799100006	42.602215414400000
747	25	017	316101	1400000US25017316101	25017316101	3161.01	CT	7233784.000000000000000	204064.000000000000000	-71.234676450300000	42.573386207799999
748	25	017	361300	1400000US25017361300	25017361300	3613	CT	34660459.000000000000000	1781059.000000000000000	-71.348607355400006	42.477160062700001
749	25	017	368200	1400000US25017368200	25017368200	3682	CT	6940196.000000000000000	25881.000000000000000	-71.261791862999999	42.390446032000000
750	25	017	370300	1400000US25017370300	25017370300	3703	CT	2852705.000000000000000	88384.000000000000000	-71.154302781499993	42.367514198800002
751	25	017	383800	1400000US25017383800	25017383800	3838	CT	5267366.000000000000000	299589.000000000000000	-71.405639089900006	42.330475645000000
752	25	021	402400	1400000US25021402400	25021402400	4024	CT	4429462.000000000000000	117874.000000000000000	-71.166622516000004	42.239705450800002
753	25	021	407100	1400000US25021407100	25021407100	4071	CT	31141658.000000000000000	597062.000000000000000	-71.362586123699998	42.169309062300002
754	25	017	351500	1400000US25017351500	25017351500	3515	CT	1389035.000000000000000	0.000000000000000	-71.084678716100001	42.377198298300002
755	25	017	353600	1400000US25017353600	25017353600	3536	CT	725612.000000000000000	0.000000000000000	-71.115133475099995	42.380099344199998
756	25	017	356100	1400000US25017356100	25017356100	3561	CT	721623.000000000000000	3159.000000000000000	-71.145374066599999	42.401734717499998
757	25	017	358300	1400000US25017358300	25017358300	3583	CT	7555762.000000000000000	17259.000000000000000	-71.235715220900005	42.423413772200000
758	25	017	354100	1400000US25017354100	25017354100	3541	CT	587524.000000000000000	45639.000000000000000	-71.125732645200003	42.375390516899998
759	25	017	356400	1400000US25017356400	25017356400	3564	CT	3253569.000000000000000	401480.000000000000000	-71.158934489299995	42.427903035299998
760	25	017	359100	1400000US25017359100	25017359100	3591	CT	14847542.000000000000000	165725.000000000000000	-71.258329834199998	42.503875782500003
761	25	017	360100	1400000US25017360100	25017360100	3601	CT	1544017.000000000000000	0.000000000000000	-71.280447439599996	42.455642076200000
762	25	017	362100	1400000US25017362100	25017362100	3621	CT	39560501.000000000000000	645602.000000000000000	-71.351273802799994	42.530014002599998
763	25	017	368101	1400000US25017368101	25017368101	3681.01	CT	2909911.000000000000000	180591.000000000000000	-71.248691733900003	42.413018049400002
764	25	017	369100	1400000US25017369100	25017369100	3691	CT	2545126.000000000000000	14535.000000000000000	-71.206388563800004	42.384486499900000
765	25	017	373700	1400000US25017373700	25017373700	3737	CT	2375953.000000000000000	9309.000000000000000	-71.204343744799999	42.336693855100002
766	25	017	382200	1400000US25017382200	25017382200	3822	CT	4370894.000000000000000	91651.000000000000000	-71.340391251200003	42.294821167800002
767	25	009	203200	1400000US25009203200	25009203200	2032	CT	3390394.000000000000000	5447854.000000000000000	-70.856797564900006	42.496764188400000
768	25	021	420201	1400000US25021420201	25021420201	4202.01	CT	2097810.000000000000000	20818.000000000000000	-71.059544741400003	42.178665180000003
769	25	021	413100	1400000US25021413100	25021413100	4131	CT	10254392.000000000000000	202518.000000000000000	-71.177843272900006	42.188280225600003
770	25	025	080801	1400000US25025080801	25025080801	808.01	CT	364890.000000000000000	0.000000000000000	-71.096232731399994	42.334601041500001
771	25	025	091500	1400000US25025091500	25025091500	915	CT	404167.000000000000000	0.000000000000000	-71.064414946699998	42.311485503400000
772	25	025	100601	1400000US25025100601	25025100601	1006.01	CT	552585.000000000000000	0.000000000000000	-71.056276225600001	42.290845923900001
773	25	025	120301	1400000US25025120301	25025120301	1203.01	CT	657613.000000000000000	0.000000000000000	-71.101949165199997	42.312696426999999
774	25	025	130406	1400000US25025130406	25025130406	1304.06	CT	1052304.000000000000000	5879.000000000000000	-71.151256577699996	42.260050641799999
775	25	017	330200	1400000US25017330200	25017330200	3302	CT	13017314.000000000000000	475309.000000000000000	-71.115177535000001	42.577493698900000
776	25	023	542102	1400000US25023542102	25023542102	5421.02	CT	29777539.000000000000000	5103221.000000000000000	-70.882288032899993	41.836291295800002
777	25	017	333501	1400000US25017333501	25017333501	3335.01	CT	4934134.000000000000000	9212.000000000000000	-71.145920345700006	42.494440169900003
778	25	017	336200	1400000US25017336200	25017336200	3362	CT	2472338.000000000000000	0.000000000000000	-71.053734358400007	42.465385091599998
779	25	017	339802	1400000US25017339802	25017339802	3398.02	CT	1937421.000000000000000	268689.000000000000000	-71.091758459199994	42.409241628799997
780	25	017	341901	1400000US25017341901	25017341901	3419.01	CT	1057311.000000000000000	23119.000000000000000	-71.033422526600006	42.427862675800000
781	25	017	350200	1400000US25017350200	25017350200	3502	CT	683521.000000000000000	0.000000000000000	-71.096556788300006	42.391268575799998
782	25	021	417602	1400000US25021417602	25021417602	4176.02	CT	2140206.000000000000000	8776602.000000000000000	-71.007918405300003	42.266217572999999
783	25	023	530500	1400000US25023530500	25023530500	5305	CT	7209517.000000000000000	2780950.000000000000000	-70.650068290600004	41.943423295499997
784	25	025	000100	1400000US25025000100	25025000100	1	CT	1795021.000000000000000	0.000000000000000	-71.138480997399995	42.361505628800003
785	25	025	030100	1400000US25025030100	25025030100	301	CT	77344.000000000000000	0.000000000000000	-71.056167986199995	42.366865000899999
786	25	025	040801	1400000US25025040801	25025040801	408.01	CT	953105.000000000000000	752502.000000000000000	-71.053824398299994	42.379199598800000
787	25	025	051000	1400000US25025051000	25025051000	510	CT	1044760.000000000000000	210154.000000000000000	-71.015583831399994	42.386362939500003
788	25	025	060200	1400000US25025060200	25025060200	602	CT	170385.000000000000000	0.000000000000000	-71.032818601900004	42.332447909599999
789	25	025	070402	1400000US25025070402	25025070402	704.02	CT	266820.000000000000000	898.000000000000000	-71.064908553699993	42.345447698199997
790	25	021	421200	1400000US25021421200	25021421200	4212	CT	11840769.000000000000000	40079.000000000000000	-70.997855163300002	42.152480380199997
791	25	021	422302	1400000US25021422302	25021422302	4223.02	CT	6075799.000000000000000	254956.000000000000000	-70.939112050999995	42.189002706799997
792	25	021	401200	1400000US25021401200	25021401200	4012	CT	6697359.000000000000000	32335.000000000000000	-71.155702388799995	42.311005379599997
793	25	021	409101	1400000US25021409101	25021409101	4091.01	CT	20875886.000000000000000	733000.000000000000000	-71.312569087599996	42.118579229300003
794	25	009	265101	1400000US25009265101	25009265101	2651.01	CT	16986711.000000000000000	613444.000000000000000	-71.000743886600006	42.716246367600000
795	25	009	270100	1400000US25009270100	25009270100	2701	CT	47141852.000000000000000	5572594.000000000000000	-70.894631464100001	42.721083807200003
796	25	009	208102	1400000US25009208102	25009208102	2081.02	CT	4751972.000000000000000	1165551.000000000000000	-70.994017495600005	42.442077565500000
797	25	009	216100	1400000US25009216100	25009216100	2161	CT	19834601.000000000000000	1249456.000000000000000	-70.882623749499999	42.600793806500000
798	25	009	221400	1400000US25009221400	25009221400	2214	CT	1160605.000000000000000	76928.000000000000000	-70.655638137699995	42.619864817299998
799	25	009	251500	1400000US25009251500	25009251500	2515	CT	1573353.000000000000000	310621.000000000000000	-71.172973904900005	42.692914052500001
800	25	009	252501	1400000US25009252501	25009252501	2525.01	CT	1354415.000000000000000	0.000000000000000	-71.155769137899995	42.724842467899997
801	25	009	260402	1400000US25009260402	25009260402	2604.02	CT	16751217.000000000000000	889939.000000000000000	-71.145180880799998	42.790385312600002
802	25	023	530100	1400000US25023530100	25023530100	5301	CT	10900178.000000000000000	326664.000000000000000	-70.714402382499998	41.948436110400003
803	25	023	540102	1400000US25023540102	25023540102	5401.02	CT	15480012.000000000000000	15447418.000000000000000	-70.929206412100001	41.816667977800002
804	25	017	310601	1400000US25017310601	25017310601	3106.01	CT	5040234.000000000000000	348763.000000000000000	-71.365123092999994	42.649631391900002
805	25	017	313102	1400000US25017313102	25017313102	3131.02	CT	14698238.000000000000000	1611047.000000000000000	-71.395218891900001	42.678823342199998
806	25	023	504102	1400000US25023504102	25023504102	5041.02	CT	29056216.000000000000000	368819.000000000000000	-70.797807785299995	42.149495956599999
807	25	023	507103	1400000US25023507103	25023507103	5071.03	CT	10317779.000000000000000	4809690.000000000000000	-70.687478301900001	42.025002715100001
808	25	023	521201	1400000US25023521201	25023521201	5212.01	CT	2582301.000000000000000	42566.000000000000000	-70.933535482400004	42.087632581199998
809	25	009	221600	1400000US25009221600	25009221600	2216	CT	975413.000000000000000	133157.000000000000000	-70.670384322399997	42.623321908699999
810	25	009	250700	1400000US25009250700	25009250700	2507	CT	628797.000000000000000	12292.000000000000000	-71.155658532399997	42.714925809000000
811	25	009	252601	1400000US25009252601	25009252601	2526.01	CT	5225801.000000000000000	395609.000000000000000	-71.132193986499999	42.737954492199997
812	25	009	266200	1400000US25009266200	25009266200	2662	CT	6762933.000000000000000	406860.000000000000000	-70.946330914399994	42.867044965799998
813	25	017	316300	1400000US25017316300	25017316300	3163	CT	10387609.000000000000000	523578.000000000000000	-71.275491112200001	42.535613299500000
814	25	017	321200	1400000US25017321200	25017321200	3212	CT	4596280.000000000000000	962007.000000000000000	-71.527958914500005	42.339926509599998
815	25	017	328100	1400000US25017328100	25017328100	3281	CT	42609582.000000000000000	783638.000000000000000	-71.500510379600001	42.676425232400000
816	25	017	334100	1400000US25017334100	25017334100	3341	CT	4409996.000000000000000	1491.000000000000000	-71.116803372099994	42.513293781199998
817	25	017	340100	1400000US25017340100	25017340100	3401	CT	2010833.000000000000000	4237.000000000000000	-71.094422136800006	42.433063708399999
818	25	005	654100	1400000US25005654100	25005654100	6541	CT	43222892.000000000000000	1113733.000000000000000	-70.885631002099998	41.733649233300000
819	25	023	523201	1400000US25023523201	25023523201	5232.01	CT	9715897.000000000000000	34640.000000000000000	-70.970431104599996	42.051549485999999
820	25	025	110403	1400000US25025110403	25025110403	1104.03	CT	942866.000000000000000	7697.000000000000000	-71.126524124499994	42.277867757099997
821	25	025	981502	1400000US25025981502	25025981502	9815.02	CT	1252194.000000000000000	27490.000000000000000	-71.002243512700005	42.396668069500002
822	25	021	402500	1400000US25021402500	25021402500	4025	CT	10832713.000000000000000	411640.000000000000000	-71.198453423199993	42.251612809199997
823	25	021	456101	1400000US25021456101	25021456101	4561.01	CT	7636066.000000000000000	54555.000000000000000	-71.082160992100000	42.108027495199998
824	25	023	501101	1400000US25023501101	25023501101	5011.01	CT	7884011.000000000000000	3687966.000000000000000	-70.868935281700004	42.248283839199999
825	25	025	000504	1400000US25025000504	25025000504	5.04	CT	333893.000000000000000	0.000000000000000	-71.143872052099994	42.341442202400003
826	25	025	080601	1400000US25025080601	25025080601	806.01	CT	560210.000000000000000	0.000000000000000	-71.087957163900001	42.333266659600000
827	25	025	101002	1400000US25025101002	25025101002	1010.02	CT	1164930.000000000000000	4637.000000000000000	-71.085953629800002	42.274194449800000
828	25	025	130200	1400000US25025130200	25025130200	1302	CT	1352656.000000000000000	0.000000000000000	-71.157159999000001	42.287341929400000
829	25	025	140201	1400000US25025140201	25025140201	1402.01	CT	1322336.000000000000000	99423.000000000000000	-71.129947326500002	42.237179747399999
830	25	025	180200	1400000US25025180200	25025180200	1802	CT	1067653.000000000000000	240958.000000000000000	-70.986501999300003	42.379945743999997
831	25	025	140300	1400000US25025140300	25025140300	1403	CT	1547234.000000000000000	38736.000000000000000	-71.118814551800000	42.258834512500002
832	25	025	170100	1400000US25025170100	25025170100	1701	CT	1463293.000000000000000	2722.000000000000000	-71.022247169200000	42.410537608299997
833	25	025	981600	1400000US25025981600	25025981600	9816	CT	586981.000000000000000	158875.000000000000000	-70.993590781699993	42.388572025000002
834	25	009	205300	1400000US25009205300	25009205300	2053	CT	2280932.000000000000000	196638.000000000000000	-70.962610594200001	42.490209576799998
835	25	009	220101	1400000US25009220101	25009220101	2201.01	CT	9739625.000000000000000	3758684.000000000000000	-70.613401954099999	42.644291036399999
836	25	021	417300	1400000US25021417300	25021417300	4173	CT	1725332.000000000000000	2461750.000000000000000	-71.029018448900004	42.293665659500000
837	25	025	100700	1400000US25025100700	25025100700	1007	CT	1211114.000000000000000	146231.000000000000000	-71.049140873599995	42.282678477399998
838	25	021	420301	1400000US25021420301	25021420301	4203.01	CT	5788473.000000000000000	19149.000000000000000	-71.041778853699995	42.168277381800003
839	25	021	422301	1400000US25021422301	25021422301	4223.01	CT	3431335.000000000000000	4455.000000000000000	-70.963449811600000	42.190801085700002
840	25	021	423100	1400000US25021423100	25021423100	4231	CT	25341242.000000000000000	56061159.000000000000000	-70.820209142799996	42.235412308800001
841	25	023	504101	1400000US25023504101	25023504101	5041.01	CT	25154917.000000000000000	432303.000000000000000	-70.840546312000001	42.173673652799998
842	25	023	511702	1400000US25023511702	25023511702	5117.02	CT	4520038.000000000000000	4290.000000000000000	-71.059757241699998	42.060863217500000
843	25	023	525203	1400000US25023525203	25023525203	5252.03	CT	8271632.000000000000000	342248.000000000000000	-70.949460153199993	42.000161763300000
844	25	023	541100	1400000US25023541100	25023541100	5411	CT	86950053.000000000000000	6376677.000000000000000	-70.838494786499993	41.759986202900002
845	25	025	000202	1400000US25025000202	25025000202	2.02	CT	601636.000000000000000	0.000000000000000	-71.154369434900005	42.352589381999998
846	25	025	030400	1400000US25025030400	25025030400	304	CT	106576.000000000000000	0.000000000000000	-71.054322222600007	42.364317225699999
847	25	025	051101	1400000US25025051101	25025051101	511.01	CT	1159397.000000000000000	622878.000000000000000	-71.004353323499998	42.387821240699999
848	25	025	070900	1400000US25025070900	25025070900	709	CT	168564.000000000000000	0.000000000000000	-71.078094099699996	42.338397389400001
849	25	025	081500	1400000US25025081500	25025081500	815	CT	336293.000000000000000	0.000000000000000	-71.092902440600000	42.320669012000003
850	25	025	091700	1400000US25025091700	25025091700	917	CT	288865.000000000000000	0.000000000000000	-71.065966121800002	42.303574241400000
851	25	027	761400	1400000US25027761400	25027761400	7614	CT	68437363.000000000000000	1893997.000000000000000	-71.583528397899997	42.531247454499997
852	25	025	080500	1400000US25025080500	25025080500	805	CT	245842.000000000000000	0.000000000000000	-71.082553131200001	42.335658664199997
853	25	027	744200	1400000US25027744200	25027744200	7442	CT	14008731.000000000000000	479299.000000000000000	-71.499865816200000	42.117768535700002
854	25	025	082000	1400000US25025082000	25025082000	820	CT	392156.000000000000000	0.000000000000000	-71.083956344100002	42.313762828400002
855	25	017	312200	1400000US25017312200	25017312200	3122	CT	2936401.000000000000000	71589.000000000000000	-71.308452512299993	42.621393345100003
856	25	009	250900	1400000US25009250900	25009250900	2509	CT	155813.000000000000000	5920.000000000000000	-71.154016754099999	42.711502656199997
857	25	009	251800	1400000US25009251800	25009251800	2518	CT	3209933.000000000000000	8430.000000000000000	-71.170656622600006	42.683788666700003
858	25	009	252602	1400000US25009252602	25009252602	2526.02	CT	13468564.000000000000000	103114.000000000000000	-71.160961512699998	42.764714844600000
859	25	025	091400	1400000US25025091400	25025091400	914	CT	325020.000000000000000	0.000000000000000	-71.069760445300005	42.315229387999999
860	25	025	980700	1400000US25025980700	25025980700	9807	CT	2887932.000000000000000	53061.000000000000000	-71.138323343400003	42.264080300000003
861	25	025	090200	1400000US25025090200	25025090200	902	CT	273671.000000000000000	0.000000000000000	-71.079100225299996	42.307209428400000
862	25	005	612200	1400000US25005612200	25005612200	6122	CT	33813370.000000000000000	723222.000000000000000	-71.003444776400002	41.926917855299997
863	25	017	353000	1400000US25017353000	25017353000	3530	CT	334801.000000000000000	0.000000000000000	-71.103597779799998	42.367226716399998
864	25	017	368901	1400000US25017368901	25017368901	3689.01	CT	4021152.000000000000000	25552.000000000000000	-71.226696177400001	42.396204614100000
865	25	021	415300	1400000US25021415300	25021415300	4153	CT	16710685.000000000000000	514488.000000000000000	-71.126061138200001	42.197833418300000
866	25	021	417501	1400000US25021417501	25021417501	4175.01	CT	886912.000000000000000	1049891.000000000000000	-71.021071477400000	42.280079901699999
867	25	017	310700	1400000US25017310700	25017310700	3107	CT	882687.000000000000000	257800.000000000000000	-71.331342139699998	42.644588622800001
868	25	017	312000	1400000US25017312000	25017312000	3120	CT	356367.000000000000000	8277.000000000000000	-71.307288909099995	42.634497794100000
869	25	017	314101	1400000US25017314101	25017314101	3141.01	CT	8081530.000000000000000	563290.000000000000000	-71.361827787899998	42.677068792800000
870	25	009	205900	1400000US25009205900	25009205900	2059	CT	608384.000000000000000	0.000000000000000	-70.968643060199994	42.468448966399997
871	25	009	208400	1400000US25009208400	25009208400	2084	CT	10941583.000000000000000	531527.000000000000000	-71.033502789500005	42.480550675600000
872	25	017	315403	1400000US25017315403	25017315403	3154.03	CT	2519656.000000000000000	8513.000000000000000	-71.189951018800002	42.586374915100002
873	25	023	544100	1400000US25023544100	25023544100	5441	CT	27137564.000000000000000	1422755.000000000000000	-70.787599641000000	41.915340009300003
874	25	025	000301	1400000US25025000301	25025000301	3.01	CT	571533.000000000000000	0.000000000000000	-71.168840855400006	42.354152289500000
875	25	025	010405	1400000US25025010405	25025010405	104.05	CT	364894.000000000000000	0.000000000000000	-71.089613573700007	42.339882709100003
876	25	025	020301	1400000US25025020301	25025020301	203.01	CT	253088.000000000000000	528.000000000000000	-71.068169483600002	42.363492708199999
877	25	025	070500	1400000US25025070500	25025070500	705	CT	297280.000000000000000	0.000000000000000	-71.071810856200003	42.341973063200001
878	25	025	180101	1400000US25025180101	25025180101	1801.01	CT	1137772.000000000000000	790981.000000000000000	-70.977615756899993	42.386017514400002
879	25	025	981300	1400000US25025981300	25025981300	9813	CT	7164321.000000000000000	1979640.000000000000000	-71.012564446400006	42.364676633899997
880	25	009	268200	1400000US25009268200	25009268200	2682	CT	10035780.000000000000000	364499.000000000000000	-70.901273530899999	42.813033627099998
881	25	021	403100	1400000US25021403100	25021403100	4031	CT	6591404.000000000000000	336410.000000000000000	-71.209140330099999	42.279940450300003
882	25	005	985600	1400000US25005985600	25005985600	9856	CT	11941966.000000000000000	318336.000000000000000	-71.080958045100004	42.075989034700001
883	25	009	220102	1400000US25009220102	25009220102	2201.02	CT	8358411.000000000000000	417536.000000000000000	-70.633617090499996	42.665968076500000
884	25	017	310100	1400000US25017310100	25017310100	3101	CT	932003.000000000000000	144384.000000000000000	-71.310314355200006	42.644906468000002
885	25	017	317202	1400000US25017317202	25017317202	3172.02	CT	5681099.000000000000000	28256.000000000000000	-71.374621080300003	42.609248209999997
886	25	017	341102	1400000US25017341102	25017341102	3411.02	CT	884682.000000000000000	20294.000000000000000	-71.082135801700005	42.429726167299997
887	25	009	252502	1400000US25009252502	25009252502	2525.02	CT	5079413.000000000000000	33643.000000000000000	-71.163876954499997	42.733814869000000
888	25	009	202101	1400000US25009202101	25009202101	2021.01	CT	1454942.000000000000000	7226.000000000000000	-70.906811754299994	42.475598283700002
889	25	023	511000	1400000US25023511000	25023511000	5110	CT	1465045.000000000000000	0.000000000000000	-71.010988206199997	42.087656422000002
890	25	009	206200	1400000US25009206200	25009206200	2062	CT	489247.000000000000000	0.000000000000000	-70.948639534199998	42.469715495099997
891	25	009	207200	1400000US25009207200	25009207200	2072	CT	2374485.000000000000000	429346.000000000000000	-70.963337047699994	42.452977493699997
892	25	009	210200	1400000US25009210200	25009210200	2102	CT	6458248.000000000000000	863009.000000000000000	-71.005402281900004	42.539548394699999
893	25	009	211300	1400000US25009211300	25009211300	2113	CT	8303471.000000000000000	27226.000000000000000	-70.931739190000002	42.582589651600003
894	25	009	221700	1400000US25009221700	25009221700	2217	CT	902532.000000000000000	94392.000000000000000	-70.673904160199996	42.615718657800002
895	25	009	251400	1400000US25009251400	25009251400	2514	CT	788503.000000000000000	103419.000000000000000	-71.180474133999994	42.698284666900001
896	25	021	405100	1400000US25021405100	25021405100	4051	CT	39100737.000000000000000	839125.000000000000000	-71.284187989800003	42.236599768300003
897	25	017	315402	1400000US25017315402	25017315402	3154.02	CT	7847581.000000000000000	99330.000000000000000	-71.188906563000003	42.609706619999997
898	25	009	254403	1400000US25009254403	25009254403	2544.03	CT	6617620.000000000000000	110436.000000000000000	-71.169236494100005	42.635142140600003
899	25	017	313101	1400000US25017313101	25017313101	3131.01	CT	28802479.000000000000000	1788497.000000000000000	-71.447090911900005	42.659411198900003
900	25	017	321100	1400000US25017321100	25017321100	3211	CT	15218588.000000000000000	490131.000000000000000	-71.499653836799993	42.355734496899998
901	25	017	341800	1400000US25017341800	25017341800	3418	CT	1411729.000000000000000	0.000000000000000	-71.048411505999994	42.427963415100002
902	25	017	350800	1400000US25017350800	25017350800	3508	CT	211545.000000000000000	0.000000000000000	-71.127249957299995	42.400017674700003
903	25	017	351404	1400000US25017351404	25017351404	3514.04	CT	418512.000000000000000	0.000000000000000	-71.087633152699993	42.383773619199999
904	25	017	301102	1400000US25017301102	25017301102	3011.02	CT	40432422.000000000000000	611925.000000000000000	-71.717319826600004	42.647247486900000
905	25	017	321300	1400000US25017321300	25017321300	3213	CT	6287852.000000000000000	291538.000000000000000	-71.557375969999995	42.335317225099999
906	25	017	324102	1400000US25017324102	25017324102	3241.02	CT	20100096.000000000000000	1022605.000000000000000	-71.509080357200006	42.547206936999999
907	25	025	070101	1400000US25025070101	25025070101	701.01	CT	1049992.000000000000000	75831.000000000000000	-71.057419943900001	42.352583622399997
908	25	025	140400	1400000US25025140400	25025140400	1404	CT	1874508.000000000000000	11680.000000000000000	-71.110978489000004	42.269323403900003
909	25	017	331101	1400000US25017331101	25017331101	3311.01	CT	11169440.000000000000000	74710.000000000000000	-71.154128162399999	42.587120695800003
910	25	017	335100	1400000US25017335100	25017335100	3351	CT	4138875.000000000000000	1033718.000000000000000	-71.074455150199995	42.515625648799997
911	25	017	337201	1400000US25017337201	25017337201	3372.01	CT	1610173.000000000000000	0.000000000000000	-71.094514948699995	42.494657471499998
912	25	017	339500	1400000US25017339500	25017339500	3395	CT	1196864.000000000000000	18928.000000000000000	-71.115280209600002	42.412260536900000
913	25	017	342201	1400000US25017342201	25017342201	3422.01	CT	519545.000000000000000	0.000000000000000	-71.053584159799996	42.415733065500000
914	25	017	354400	1400000US25017354400	25017354400	3544	CT	295694.000000000000000	0.000000000000000	-71.137292384899993	42.383367712700000
915	25	017	356500	1400000US25017356500	25017356500	3565	CT	2262193.000000000000000	42845.000000000000000	-71.186810620900005	42.424733250899997
916	25	017	357700	1400000US25017357700	25017357700	3577	CT	3000790.000000000000000	19737.000000000000000	-71.193172912899996	42.396833714400003
917	25	017	367200	1400000US25017367200	25017367200	3672	CT	28867768.000000000000000	1152496.000000000000000	-71.298316074699997	42.346155597799999
918	25	017	369000	1400000US25017369000	25017369000	3690	CT	2865285.000000000000000	17552.000000000000000	-71.212360830899996	42.397509144899999
919	25	017	374500	1400000US25017374500	25017374500	3745	CT	1827850.000000000000000	5672.000000000000000	-71.222536627200000	42.354383632400001
920	25	017	383200	1400000US25017383200	25017383200	3832	CT	2419445.000000000000000	303010.000000000000000	-71.427623363600006	42.268308146499997
921	25	009	254200	1400000US25009254200	25009254200	2542	CT	3164186.000000000000000	26654.000000000000000	-71.135650168799998	42.658366313800002
922	25	017	350600	1400000US25017350600	25017350600	3506	CT	516247.000000000000000	0.000000000000000	-71.122056871699996	42.404628314699998
923	25	023	525300	1400000US25023525300	25023525300	5253	CT	6959548.000000000000000	328265.000000000000000	-70.951551891899996	41.949798695500000
924	25	023	530802	1400000US25023530802	25023530802	5308.02	CT	7963456.000000000000000	18414978.000000000000000	-70.544340759099995	41.893708408599998
925	25	009	204500	1400000US25009204500	25009204500	2045	CT	974916.000000000000000	527752.000000000000000	-70.892419195499997	42.528039526699999
926	25	009	250200	1400000US25009250200	25009250200	2502	CT	1456654.000000000000000	21771.000000000000000	-71.184058885499994	42.706726352899999
927	25	017	374800	1400000US25017374800	25017374800	3748	CT	3153119.000000000000000	75556.000000000000000	-71.252268375400007	42.336050567000001
928	25	017	383101	1400000US25017383101	25017383101	3831.01	CT	2815540.000000000000000	9845.000000000000000	-71.408577133700007	42.267065075600001
929	25	021	416101	1400000US25021416101	25021416101	4161.01	CT	9626685.000000000000000	78287.000000000000000	-71.072332778900005	42.241066719400003
930	25	023	507101	1400000US25023507101	25023507101	5071.01	CT	24429146.000000000000000	465647.000000000000000	-70.747797825199996	42.050661444100001
931	25	017	365201	1400000US25017365201	25017365201	3652.01	CT	15008902.000000000000000	157220.000000000000000	-71.430534227899997	42.376818785200001
932	25	017	385202	1400000US25017385202	25017385202	3852.02	CT	8934300.000000000000000	111456.000000000000000	-71.437940076700002	42.251062730500003
933	25	023	511301	1400000US25023511301	25023511301	5113.01	CT	3264352.000000000000000	26821.000000000000000	-71.004655713399998	42.070206780900001
934	25	017	386100	1400000US25017386100	25017386100	3861	CT	40890517.000000000000000	952482.000000000000000	-71.375323512999998	42.234141541299998
935	25	021	413300	1400000US25021413300	25021413300	4133	CT	3217153.000000000000000	3683.000000000000000	-71.218137042699993	42.194163998100002
936	25	017	351403	1400000US25017351403	25017351403	3514.03	CT	367182.000000000000000	0.000000000000000	-71.083923704599997	42.386375957200002
937	25	021	416300	1400000US25021416300	25021416300	4163	CT	2667992.000000000000000	107788.000000000000000	-71.078187511099998	42.264145453200001
938	25	021	417702	1400000US25021417702	25021417702	4177.02	CT	1685715.000000000000000	317950.000000000000000	-70.992243548700003	42.259708148800001
939	25	017	383400	1400000US25017383400	25017383400	3834	CT	1836696.000000000000000	177480.000000000000000	-71.411142744800003	42.284503190999999
940	25	025	070600	1400000US25025070600	25025070600	706	CT	133036.000000000000000	0.000000000000000	-71.075375745000002	42.343262760599998
941	25	009	266100	1400000US25009266100	25009266100	2661	CT	14115174.000000000000000	2485143.000000000000000	-70.962145733300005	42.843732190499999
942	25	009	203100	1400000US25009203100	25009203100	2031	CT	3720285.000000000000000	1481336.000000000000000	-70.879238048199994	42.488563044800003
