# Supplementary material for: Evaluating the use of semi-structured crowdsourced data to quantify inequitable access to urban biodiversity: A case study with eBird
Source: PLoS One. 2022 Nov 9;17(11):e0277223. doi: 10.1371/journal.pone.0277223 (PMC9645630; doi:10.1371/journal.pone.0277223)
Supplement: S1 File — (ZIP) [file pone.0277223.s003.zip › code/boston_ids_selection_bias_variables_1-22-2021.csv]

ID	GEOID	num_checklists	num_stationary	num_traveling	white_pct_acs_10	med_hh_inc_acs_10	perc_green_tracts	perc_green_500m	area_total_tracts	popu_dens_tracts
1	25017311700	NA	NA	NA	0.380687463	56869	0.001962621	0.02827362	75.16300411	66.96113413
2	25017311800	37	28	9	0.211476626	43250	0.020569888	0.040787652	58.32297591	69.32087975
3	25017311900	NA	NA	NA	0.47768595	25163	0.135950107	0.020230486	44.50752458	54.37282848
4	25017312100	NA	NA	NA	0.621929512	44254	0.045085162	0.195059539	70.16535072	40.03400498
5	25017312502	NA	NA	NA	0.937277051	74861	0.115994615	0.164442183	203.1724377	16.55736397
6	25017314302	NA	NA	NA	0.969510217	99615	0.072566275	0.150545578	1681.974948	1.83296428
7	25017315403	NA	NA	NA	0.986444855	74224	0.094116724	0.070007985	249.6862101	6.500158737
8	25017316500	4	3	1	0.898638911	84589	0.122470215	0.090070029	1392.303329	4.485373173
9	25017317203	1	0	1	0.877694357	79674	0.024414026	0.068404696	452.0480405	9.133984953
10	25017318400	35	26	9	0.829698858	146705	0.237652167	0.160241389	2217.86055	1.736808926
11	25017321300	58	39	19	0.856989536	50520	0.062976897	0.054151636	658.7584597	11.31522471
12	25017322300	10	6	4	0.89599205	61946	0.076839406	0.029744652	511.4269056	11.80618371
13	25017327101	67	23	44	0.986796785	96719	0.265823862	0.236993805	2692.898982	1.293773002
14	25017331102	49	40	9	0.93989071	93412	0.1109057	0.180028638	1364.66823	4.827546986
15	25017332300	8	5	3	0.761196165	81378	0.077931429	0.198973878	594.0682561	11.7646414
16	25017333502	NA	NA	NA	0.81695013	57292	0.147395773	0.058104792	144.8338008	23.95159128
17	25017335100	37	14	23	0.97840987	84783	0.098542849	0.119290818	517.9340456	11.26784395
18	25017336200	3	3	0	0.977177379	104811	0.097951115	0.085379723	247.592586	24.06776429
19	25017338400	360	81	279	0.892690254	160551	0.16155151	0.173626158	652.3978435	9.184579716
20	25017339500	3	1	2	0.738500421	80683	0.057964416	0.144910339	121.992207	48.65064864
21	25017341101	8	8	0	0.616469816	70101	0.218738494	0.433248791	113.3878709	26.88118205
22	25017341400	NA	NA	NA	0.709557179	63156	0.027169981	0.031220441	96.41565529	69.56339175
23	25017341901	4	0	4	0.889965398	53594	0.533737281	0.192095936	109.4530196	13.20201129
24	25017342202	NA	NA	NA	0.746391753	50380	0.030517724	0.195231183	47.13112771	82.3235129
25	25017350103	168	74	94	0.761605035	67500	0.099943959	0.131056443	93.27127704	13.62691753
26	25009202102	1	1	0	0.92698251	69647	0.144250213	0.168567868	293.0402006	20.09621884
27	25009204101	5	2	3	0.874041848	57564	0.097494278	0.085822785	122.4282356	39.42717933
28	25009204702	10	10	0	0.815813528	65922	0.080295228	0.143225876	244.548592	26.84129132
29	25009205600	7	7	0	0.785658205	44440	0.057541757	0.257010471	141.1004986	27.07998935
30	25009206000	NA	NA	NA	0.497694436	34332	0.022860342	0.052578395	31.95975604	101.7842563
31	25009206600	1	1	0	0.651533019	43785	0.045318214	0.025956899	63.48057613	80.15050131
32	25009209100	291	32	259	0.949043508	81481	0.196373894	0.245695817	1218.628046	4.84725427
33	25009210700	NA	NA	NA	0.752266667	50938	0.08279053	0.171528871	90.82505402	41.28816702
34	25009211300	67	23	44	0.991609354	92428	0.128237745	0.265717403	834.7189695	8.709518132
35	25009211401	142	25	117	0.908045977	68224	0.189634241	0.205880411	791.5740616	3.956673357
36	25009215101	148	90	58	0.841205053	103354	0.306938881	0.355644998	2199.885919	2.33875764
37	25009216100	256	45	211	0.956612432	132697	0.346225572	0.353202877	2110.592239	2.271400374
38	25009221400	1252	1089	163	0.944742659	60299	0.061072045	0.162915859	115.92258	27.31995785
39	25009221600	1	0	1	0.930949445	34085	0.183458782	0.300157797	105.1155387	23.14595949
40	25009250100	3	3	0	0.204694836	13545	0.053947716	0.06218315	105.6466557	20.16154686
41	25009250700	NA	NA	NA	0.190392243	28815	0.018132267	0.060242054	65.24264553	69.5557325
42	25009251200	NA	NA	NA	0.233707865	19406	NA	0.078615956	20.47319063	65.20722755
43	25009251800	30	30	0	0.583898869	54845	0.018945735	0.120944016	322.0665963	23.33368343
44	25009252400	1	1	0	0.354555434	41657	0.059518398	0.183752229	89.64799397	50.80983744
45	25009253100	9	3	6	0.945384145	53430	0.036751304	0.098242775	271.2269648	18.09185898
46	25009254100	1082	993	89	0.933024214	74688	0.127581893	0.173729594	690.9674676	8.42731427
47	25009260100	10	10	0	0.486644799	30659	0.009318344	0.024732259	95.82881197	44.53775344
48	25009260402	46	32	14	0.976088391	84233	0.105613136	0.042124289	1758.598863	3.448199659
49	25009260900	2	2	0	0.731445111	44292	0.021020332	0.048664374	321.4692669	15.04653943
50	25009264100	858	430	428	0.991653543	84232	0.323019242	0.423216801	2440.084912	2.602368454
51	25009266400	32	29	3	0.955414013	71200	0.005285552	0.035058349	650.5035525	4.827029749
52	25017300100	52	12	40	0.977904252	80143	0.289343817	0.101526714	6231.482806	0.479340166
53	25017310300	NA	NA	NA	0.603048686	47344	0.079923197	0.076129008	108.1838095	59.42663722
54	25017311500	NA	NA	NA	0.600112803	49863	0.053895863	0.032388638	56.13277203	63.17165306
55	25017383800	50	20	30	0.852079566	95324	0.128671508	0.187840266	555.5540248	9.954027427
56	25017383901	127	70	57	0.877957337	88830	0.307767836	0.239941822	1363.1706	5.674271437
57	25017384002	14	7	7	0.679857464	83109	0.248863124	0.286759672	657.6708869	8.107398558
58	25017387202	56	13	43	0.955997905	107679	0.354216932	0.204234232	1975.375516	1.932797065
59	25017980000	88	2	86	NA	NA	0.992016027	0.597009627	386.962567	0
60	25021400100	178	13	165	0.766630553	71667	0.126726137	0.116009466	87.34392715	52.83710214
61	25021400500	11	7	4	0.790106007	103906	0.035432418	0.036947944	55.36037778	102.2391867
62	25021401200	834	659	175	0.747688687	128993	0.37087451	0.203547081	678.2748812	8.77078035
63	25021403500	39	35	4	0.872852234	99212	0.121158236	0.283842508	582.4211465	9.493130586
64	25021404301	463	330	133	0.903927492	182500	0.125906157	0.061210492	399.4108865	12.43080789
65	25021409101	583	60	523	0.802000313	108750	0.289310709	0.161061959	2162.378964	2.959240774
66	25021410300	19	12	7	0.949397021	108077	0.278092883	0.184813997	1628.360845	2.597090205
67	25021412200	34	11	23	0.972823219	108646	0.313437246	0.314623131	1201.541556	3.154281249
68	25021413300	45	36	9	0.889765414	81167	0.199789802	0.065015022	321.60363	14.97806477
69	25021415102	13	7	6	0.794741079	77352	0.099169736	0.238604319	630.8824288	11.81519671
70	25021417100	3	0	3	0.666888889	69631	0.170178192	0.093538778	133.1384273	33.79940781
71	25021417400	433	267	166	0.966439909	88306	0.286589128	0.023516097	159.1027656	13.85896714
72	25021417902	2	2	0	0.714285714	51155	0.005703594	0.084696887	69.4974379	45.92975074
73	25021418102	NA	NA	NA	0.729905437	51410	0.064951721	0.11913526	75.26456337	44.96139815
74	25021419500	90	2	88	0.868615483	86690	0.250968277	0.105348774	331.139708	9.400865933
75	25021420201	21	4	17	0.418701443	63375	0.073771202	0.040376677	209.7890404	17.17916242
76	25021421200	12	12	0	0.827903552	70951	0.196357478	0.271303528	1190.47416	4.563727784
77	25021422501	NA	NA	NA	0.893846479	54861	0.09621311	0.038917819	276.2301716	17.11978084
78	25021440100	992	136	856	0.960944259	73645	0.133911946	0.110867005	2974.531642	2.720092093
79	25021442201	9	4	5	0.938041815	116161	0.10720224	0.153342443	1627.532253	2.409783273
80	25021442202	45	35	10	0.949170537	77361	0.167548646	0.146258675	1142.685728	6.594114038
81	25025010802	NA	NA	NA	0.924034472	85362	0.041209532	0.154843226	15.58671998	201.0044451
82	25025020200	1	1	0	0.922439155	54228	0.121513198	0.218501912	11.66384081	320.56336
83	25025030100	2	2	0	0.950459653	53026	0.183757256	0.062156505	8.142762381	240.4589387
84	25025040100	5	2	3	0.983116883	120250	0.113582429	0.087159885	23.73182648	97.33764074
85	25025050101	1	1	0	0.595598086	30274	0.00376291	0.031324687	28.21985941	185.1532966
86	25025050500	NA	NA	NA	0.691428571	40929	NA	0.139025136	11.37217647	169.2727865
87	25025051200	13	5	8	0.682372055	43954	0.153892512	0.031055546	41.7926845	58.90983146
88	25025060501	NA	NA	NA	0.8544919	89922	0.114563432	0.051210789	41.29175209	82.21980972
89	25025061101	NA	NA	NA	0.384988962	12429	0.028373351	0.225502348	17.20189728	131.6715222
90	25025070402	NA	NA	NA	0.078905839	16638	NA	0.024179679	26.38656619	72.04423593
91	25025070900	1	1	0	0.54628721	41364	0.034308632	0.077462204	17.67539929	172.9522457
92	25025080500	NA	NA	NA	0.266034985	15481	0.104071762	0.076189239	24.47825093	112.0995127
93	25025080900	4	1	3	0.601082544	33750	0.107651517	0.101430982	26.18494543	141.1116174
94	25025081700	9	0	9	0.047301219	35781	0.114838526	0.057716107	63.11271038	54.60072906
95	25025090300	2	1	1	0.087128713	16495	0.058767885	0.015202252	37.27134216	67.74642
96	25025091200	NA	NA	NA	0.406163435	53657	0.041437915	0.009682225	32.33289391	89.32080154
97	25025091900	NA	NA	NA	0.085546547	30069	0.027468932	0.009273425	47.02454222	76.06666288
98	25025092400	NA	NA	NA	0.10558799	28597	NA	0.389454464	59.61138811	100.5680322
99	25025100601	2	2	0	0.468300021	51783	0.033800082	0.058894158	55.14294595	84.38069312
100	25025101101	NA	NA	NA	0.026366916	53924	NA	0.241403257	37.8361298	95.22644147
101	25025110201	NA	NA	NA	0.330193616	53148	0.009467676	0.243985513	34.73740388	55.01274668
102	25025110502	NA	NA	NA	0.704245554	50924	0.004381087	0.084460872	69.69189039	50.02016706
103	25025120301	9	7	2	0.526	59707	0.057778052	0.285723502	65.78640877	68.40318668
104	25025130300	NA	NA	NA	0.81027668	90313	0.058322145	0.220674998	144.0495531	31.61412099
105	25025140106	2	2	0	0.392381827	30417	0.020228959	0.387454292	26.46882286	82.32326808
106	25025160101	1	1	0	0.36761488	42454	0.065541684	0.018883668	69.78882579	117.8698725
107	25025160601	26	9	17	0.473712737	55163	0.040884364	0.078283411	66.56170734	55.43727989
108	25021443101	46	25	21	0.939528796	80682	0.125138933	0.114287906	2558.206762	2.986466971
109	25021443102	63	28	35	0.960367673	74417	0.151464672	0.067335797	2328.40476	3.597742173
110	25021456102	8	3	5	0.864410256	59877	0.007415026	0.062039108	360.3102933	13.53000481
111	25021457100	7	6	1	0.862514418	67313	0.11471831	0.104739462	1178.667989	3.677880489
112	25023501201	41	19	22	0.970917226	126319	0.196394417	0.246100177	809.0660753	4.419910943
113	25023504101	162	92	70	0.95549016	96250	0.273186401	0.29834733	2564.637807	2.119987464
114	25023506202	70	65	5	0.985450256	106102	0.210058881	0.274532924	769.5922664	3.304347134
115	25023508102	165	124	41	0.98608903	74205	0.149375642	0.160698371	1026.13647	4.903831164
116	25023510400	NA	NA	NA	0.304020827	41977	0.018555407	0.04240435	67.94991706	50.87570595
117	25023510800	NA	NA	NA	0.180578377	38665	0.046162753	0.026451934	114.0713819	53.35255783
118	25023511302	1	1	0	0.617217109	52700	0.007198403	0.152322857	288.7688549	12.79223828
119	25023511702	NA	NA	NA	0.8	73333	0.023578512	0.09139891	452.9798461	6.578659129
120	25023521101	NA	NA	NA	0.911598303	72802	0.058143521	0.0713454	770.162548	5.507928178
121	25023523100	2	1	1	0.964181994	77905	0.072582031	0.048410902	930.361266	3.330964125
122	25023525203	2	2	0	0.971580817	76523	0.079674433	0.091889221	859.3803191	6.551232178
123	25023530200	184	161	23	0.930460074	43885	0.11714137	0.028866082	324.7688758	11.64520458
124	25023530901	194	144	50	0.961547734	79388	0.114985243	0.202164373	3673.70458	2.258210975
125	25023542300	15	13	2	0.90558969	56833	0.036828269	0.102976983	1046.665562	6.375484436
126	25023545300	19	15	4	0.913447575	51662	0.12801609	0.114710596	716.7263468	4.803786013
127	25025000202	NA	NA	NA	0.586817133	54151	0.041615141	0.073885311	60.29997391	64.66006114
128	25025000503	1	1	0	0.873122734	62083	0.031237759	0.086490112	13.83084174	139.6155083
129	25025010204	NA	NA	NA	0.700883467	35023	0.031953074	0.160914067	25.99050975	91.45645941
130	25025010408	NA	NA	NA	0.798076923	44492	0.073883254	0.301818294	4.114159175	303.342663
131	25025010701	NA	NA	NA	0.822270742	88438	0.113711502	0.177198536	20.31864288	112.7043776
132	25017350400	23	21	2	0.909788167	75000	0.039836261	0.088656732	60.85034575	89.99127174
133	25017350500	15	15	0	0.935339309	80050	0.02779972	0.047608972	22.56414031	69.2248842
134	25017350600	31	7	24	0.784310123	76050	0.131827491	0.072692592	51.04189017	106.6379004
135	25017350800	4	4	0	0.818083378	60647	0.006354731	0.034052456	20.78192384	88.87531367
136	25017351300	13	12	1	0.835678512	56658	0.052338835	0.019031221	50.96911634	82.26550313
137	25017352102	17	5	12	0.803818034	74185	0.104018197	0.113728821	56.37460831	43.67214379
138	25017352600	1	1	0	0.60458891	56940	0.111428795	0.031423831	24.43529173	107.0173431
139	25017353102	31	11	20	0.487109905	54914	0.163726941	0.136877887	156.8483272	18.79522755
140	25017353800	3	2	1	0.749071038	80620	0.00470916	0.074419298	30.51041947	149.9487742
141	25017354300	1024	363	661	0.759828629	74323	0.369698453	0.191553476	190.9512288	20.78017526
142	25017354800	5	5	0	0.886384977	86122	0.086468968	0.082528661	31.04208648	68.61652168
143	25017356602	77	1	76	0.908666321	85950	0.046706775	0.065392951	125.9909624	30.58949568
144	25017357200	139	66	73	0.925108659	117083	0.193223239	0.179662473	148.5001027	20.14140021
145	25017358300	1354	58	1296	0.751265951	115656	0.245069678	0.269790956	757.0907058	6.5210152
146	25017360100	NA	NA	NA	0.81263048	77083	0.003496887	0.282095547	156.0623417	12.27714501
147	25017362100	307	110	197	0.882501049	155000	0.323053672	0.29865752	4026.026066	1.183797601
148	25017363201	133	81	52	0.863693467	130238	0.254509239	0.247501519	686.4882566	4.638098277
149	25017365202	579	385	194	0.887488107	140104	0.35391534	0.333133812	1776.251485	2.366781976
150	25017368101	374	295	79	0.758108353	78333	0.032743635	0.201145961	308.8902243	17.86718894
151	25017368500	16	12	4	0.650819146	44676	0.055299761	0.11306741	50.69473303	61.40677372
152	25017368902	129	31	98	0.60286123	45259	0.099011472	0.246961585	134.9784712	25.89301812
153	25017370201	23	23	0	0.926352437	87453	0.285435273	0.04793404	130.7682761	28.55432611
154	25017373400	144	15	129	0.8515625	94750	0.101770062	0.042816268	120.5274247	23.36397718
155	25017374100	4	0	4	0.756	77115	0.079669578	0.155043639	230.7886623	18.41511605
156	25017382400	57	48	9	0.963976288	80843	0.153620635	0.129903921	492.2760496	8.90963516
157	25017383102	NA	NA	NA	0.521720337	26235	0.046330637	0.021234152	119.2424538	38.80329407
158	25017312000	NA	NA	NA	0.72666025	60691	0.017182372	0.059976274	38.42238059	81.12459333
159	25017312200	5	5	0	0.617196433	60457	0.233860718	0.093378525	301.9343585	14.48328048
160	25017312300	47	29	18	0.766192733	59211	0.227934874	0.053801672	329.4374041	17.2931183
161	25017312400	1	0	1	0.555402299	30583	0.002716351	0.071983021	44.09771419	49.32228438
162	25017312501	3	3	0	0.758917884	80179	0.011899144	0.144479741	210.2306464	19.86865413
163	25017313101	49	31	18	0.922226532	106111	0.103110207	0.209623291	3062.050077	1.683839216
164	25017313102	21	15	6	0.929121984	81156	0.231263532	0.199683333	1627.905162	3.66606123
165	25017314101	43	24	19	0.954356155	67572	0.311304157	0.241748819	866.8269799	6.92525745
166	25017314102	NA	NA	NA	0.921041088	63404	0.072775896	0.095077795	663.2292121	10.31166884
167	25017314200	2	1	1	0.954330709	67784	0.110163041	0.041091234	755.1797557	6.72687524
168	25017314301	17	11	6	0.881961031	75605	0.122225162	0.139639985	1575.446358	5.049362652
169	25017315100	37	35	2	0.941003968	98234	0.116950333	0.070578419	1508.526394	3.842823051
170	25017315200	19	9	10	0.901753923	73466	0.094293111	0.212272585	1588.432566	4.773888525
171	25017318300	760	749	11	0.878607103	135694	0.264930066	0.106480157	2421.347135	2.976855279
172	25017320102	31	20	11	0.958484482	124107	0.328173176	0.079970112	2836.40215	1.749399323
173	25017320103	44	38	6	0.946760983	108346	0.328294505	0.167793167	1745.959227	1.53840935
174	25017320104	40	37	3	0.955171403	123537	0.1536222	0.165045725	2635.282146	2.590234981
175	25017321100	196	94	102	0.86293766	74650	0.320730396	0.303636724	1571.091977	4.472048806
176	25017321200	1	1	0	0.914347609	65984	0.319120119	0.231926792	552.2808721	10.86584798
177	25017321400	161	83	78	0.92765685	100455	0.05628769	0.028001867	1474.803553	2.118248219
178	25017321500	4	1	3	0.756507264	72818	0.101017751	0.079877267	728.6124412	9.069293394
179	25017321600	94	64	30	0.862618952	83095	0.106098473	0.214642299	735.2222173	10.14795231
180	25017322100	36	28	8	0.949920328	95087	0.234811837	0.202928594	1463.960492	3.00076404
181	25017322200	22	14	8	0.945111054	83357	0.055700852	0.071228236	712.1350658	5.500361081
182	25017322400	1	1	0	0.930849825	71341	0.058138695	0.055136905	385.7268374	11.13482284
183	25017323100	125	68	57	0.955121188	117440	0.311267849	0.319435369	4276.578301	1.495354358
184	25017324101	410	243	167	0.938038227	101667	0.210729522	0.199325151	2423.399942	1.964595244
185	25017324102	142	108	34	0.961636179	106101	0.141866717	0.128911402	2117.844527	1.858493364
186	25017325100	39	18	21	0.84591195	55863	0.152360847	0.260511767	2466.068356	2.965854528
187	25017326101	213	80	133	0.993684211	118080	0.391494617	0.269691983	3628.931823	1.047140091
188	25017315401	251	247	4	0.863022113	65565	0.343745383	0.172252343	514.2890237	6.331070371
189	25017315402	50	37	13	0.959651036	106382	0.164922849	0.205432852	797.0489746	3.451481763
190	25017315500	3	3	0	0.948744907	86296	0.139570014	0.07600665	828.4859618	9.184223211
191	25017316101	3	3	0	0.961883856	93291	0.030020659	0.144377615	743.5653412	6.739152193
192	25017316102	4	2	2	0.928144679	86514	0.093142719	0.138762522	984.8910859	6.288004926
193	25017316201	3	2	1	0.942551604	90143	0.220031943	0.090704143	728.5357048	5.519290233
194	25017316202	12	10	2	0.88647628	94217	0.097271524	0.114624467	606.4043455	6.987087133
195	25017316300	6	5	1	0.83105083	78542	0.134312083	0.225586748	1091.292329	6.958722057
196	25017316400	175	161	14	0.911018976	90375	0.180084827	0.307439826	1279.791431	4.900017181
197	25017317101	22	20	2	0.935194942	75050	0.095408956	0.139266528	1075.240551	5.295559207
198	25017317102	27	10	17	0.893253012	84719	0.12532613	0.133346749	1112.881604	3.729057956
199	25017317103	102	81	21	0.901709402	120707	0.229201474	0.291255806	1065.611608	4.611436252
200	25017317201	NA	NA	NA	0.922528033	140231	0.049837579	0.09437934	523.3745248	5.623124284
201	25017317202	89	10	79	0.939191074	124219	0.061601961	0.122053292	570.1803836	6.287483932
202	25017317301	1	1	0	0.900271985	68452	0.256019619	0.108908171	416.9044271	5.291380606
203	25017317302	5	1	4	0.852966765	74000	0.088342749	0.184697364	773.5955596	7.428946468
204	25017318100	136	2	134	0.879796924	101471	0.15735514	0.115338488	1716.077281	3.902504901
205	25017318200	7	3	4	0.866076221	115029	0.279891867	0.163946606	1779.379336	2.093988575
206	25025170502	82	52	30	0.900533417	48019	0.117068018	0.070589568	98.14500711	32.47235997
207	25025170601	NA	NA	NA	0.661699779	46250	0.102800382	0.037260293	124.0504777	43.82087115
208	25025170702	NA	NA	NA	0.457138545	58175	NA	0.078305731	66.62114869	99.45790684
209	25025180301	41	27	14	0.967879384	90778	0.014034642	0.038850673	77.41338637	39.41178836
210	25025981000	749	29	720	NA	NA	0.796108392	0.095300505	113.8217597	0
211	25025981502	67	14	53	0	NA	0.001044133	0.129433929	130.8033221	0.39754342
212	25017339600	74	67	7	0.816846986	72500	0.145906236	0.055615589	82.50631794	62.73458966
213	25017339700	NA	NA	NA	0.680934809	60000	0.258081758	0.158276512	129.8794793	31.29824682
214	25017339801	4	3	1	0.663972569	80847	0.042584451	0.138308143	116.7769465	34.96409285
215	25017339802	165	2	163	0.704468897	50703	0.270040145	0.110980707	197.0596305	22.5972209
216	25017339900	1	1	0	0.880226938	54624	0.021451148	0.062770117	108.9991112	43.66090648
217	25017340000	NA	NA	NA	0.786204268	47854	0.061916721	0.060336666	52.23468199	50.23482292
218	25017340100	NA	NA	NA	0.891659112	86263	0.037369345	0.471523363	200.2158498	33.05432615
219	25017341102	15	12	3	0.672483863	47376	0.128809804	0.048657474	91.09824459	45.91745998
220	25017341200	NA	NA	NA	0.671822676	48782	0.060508967	0.049222262	110.5770555	56.71158426
221	25017341300	NA	NA	NA	0.408528706	43693	0.033505473	0.170234642	126.5432636	42.80749402
222	25017341500	NA	NA	NA	0.435067437	56902	0.038604773	0.030695394	63.98576969	81.11178509
223	25017341600	42	7	35	0.560855263	51103	0.255228378	0.173845716	153.4438693	43.58597076
224	25017341700	154	145	9	0.635917923	66808	0.038843332	0.091056453	109.669315	50.21459284
225	25017341800	NA	NA	NA	0.612015019	50231	0.07156457	0.142778338	141.9152376	45.04097029
226	25017341902	5	5	0	0.587015821	64531	0.009099274	0.260907144	199.08169	36.82910267
227	25017342101	1	0	1	0.837690632	63315	0.033103724	0.149879109	62.01650043	74.01256066
228	25017342102	3	1	2	0.711398964	45192	0.568130972	0.145591544	127.3524729	30.30958027
229	25017342201	1	1	0	0.65666004	44012	0.010971362	0.037825579	52.09835424	96.54815538
230	25017342300	NA	NA	NA	0.769926426	51136	0.038634782	0.036813048	79.96531941	81.58536786
231	25017342400	122	26	96	0.718304843	44327	0.085259202	0.052271082	400.9237072	14.00765258
232	25017342500	1	1	0	0.787940281	46192	0.063545849	0.057069462	80.11292155	86.11594567
233	25017342600	NA	NA	NA	0.682287912	57628	0.052119864	0.042243613	44.97571322	92.51659845
234	25017326102	301	74	227	0.958480159	126167	0.321862726	0.206113113	5130.134303	1.27228638
235	25017327102	7	5	2	0.964606181	69716	0.234041103	0.245874459	925.4885162	4.335007869
236	25017327103	141	46	95	0.977123324	93625	0.143199701	0.275540379	2398.267917	1.585727755
237	25017328100	35	12	23	0.964239272	113594	0.300175828	0.143160667	4346.0697	0.707765915
238	25017330100	57	34	23	0.969873664	106848	0.125410658	0.430820625	2149.592751	3.829562598
239	25017330200	182	152	30	0.961770305	85833	0.116661363	0.334342106	1351.977708	4.662798774
240	25017331101	197	131	66	0.984714155	94111	0.185439859	0.130178219	1126.928005	2.902581164
241	25017331200	83	79	4	0.937581274	91827	0.064415557	0.074427421	649.1274619	8.292670263
242	25017331300	49	23	26	0.93442623	105996	0.134452943	0.087161066	1305.818999	5.091823603
243	25017332100	10	1	9	0.856569709	110673	0.077879447	0.077973923	598.0026025	10.00330095
244	25017332200	45	12	33	0.831267128	80048	0.186100049	0.13982982	798.9910581	9.590845758
245	25017332400	158	53	105	0.826852977	97788	0.26290033	0.163409081	1081.922162	3.042732754
246	25017333100	19	5	14	0.901863541	74911	0.153726966	0.263523354	718.5173206	9.260737089
247	25017333200	38	34	4	0.97117154	76700	0.275225367	0.193277232	396.2582692	12.34296008
248	25017333300	226	13	213	0.911450382	59516	0.28352623	0.230117373	208.5341435	18.84583471
249	25017333400	14	9	5	0.813872097	71307	0.056182213	0.092552729	492.6269087	12.7601637
250	25017333501	14	11	3	0.864969885	82390	0.048159398	0.057130721	496.9902102	10.35634082
251	25017333600	22	22	0	0.801982963	71654	0.007850864	0.10687368	906.283138	7.901504177
252	25017334100	23	10	13	0.923199434	111678	0.070049883	0.049132292	443.3578392	12.74591199
253	25017334200	24	24	0	0.924994122	103424	0.10883306	0.124195894	243.4023016	17.47312976
254	25017334300	91	9	82	0.987053405	117857	0.352452026	0.188466802	987.7194873	8.132875886
255	25017334400	28	14	14	0.940702087	79325	0.354174796	0.109070839	917.1172749	6.895519442
256	25017335200	28	9	19	0.946300507	92396	0.066651397	0.158734823	365.1412664	15.65695397
257	25017335301	2	2	0	0.954256286	72857	0.177574994	0.271792174	287.2077676	11.49342174
258	25017335302	31	20	11	0.95258427	98016	0.091173586	0.24274084	538.8614058	8.258153121
259	25017335400	4	4	0	0.948457487	98358	0.188734966	0.23026062	364.0915173	14.60072467
260	25017336100	142	34	108	0.917388032	81352	0.119826968	0.153333239	214.1245675	24.81732975
261	25017336300	30	8	22	0.940906307	95217	0.351974533	0.111190027	411.1609734	15.8867218
262	25017336401	20	3	17	0.818405512	62143	0.549924943	0.273803915	250.7585574	16.20682477
263	25017336402	7	6	1	0.859979317	70053	0.033345742	0.338986075	113.3632082	42.65052195
264	25017337101	1	1	0	0.875415785	78975	0.102963173	0.116181045	151.7495255	21.79248989
265	25017337102	49	7	42	0.954906205	94511	0.406446569	0.457015077	679.3896532	8.160265576
266	25017337202	5	4	1	0.959442851	76364	0.162589762	0.061282884	293.67408	16.62387093
267	25017337300	170	33	137	0.908227165	73750	0.416137975	0.375110737	436.8382759	10.60117727
268	25017338100	2	1	1	0.824175824	125673	0.090459856	0.325609649	166.9386572	17.44353314
269	25017338200	8	0	8	0.851028807	69231	0.145836707	0.182358612	177.9828413	20.47950226
270	25017338300	42	29	13	0.953621347	124432	0.183257753	0.164426829	224.6109484	14.0153453
271	25017338500	46	28	18	0.922165821	140795	0.326609139	0.389972541	421.3794551	12.62282709
272	25017339100	115	31	84	0.871507522	67421	0.652850731	0.371423923	758.3206082	8.590034254
273	25017339200	291	114	177	0.952458131	88879	0.299627257	0.199985723	293.4620031	18.92238157
274	25017339300	23	18	5	0.51738632	74407	0.102661584	0.185564927	72.20996272	36.24153651
275	25017339400	6	4	2	0.798952194	47464	0.119591005	0.122612077	65.216723	46.82847987
276	25017350104	2	2	0	0.592624235	47231	0.068488717	0.071439029	90.97151982	77.19998538
277	25017350200	2	2	0	0.814895397	59978	0.011185447	0.040476158	69.21141523	86.32968969
278	25017350300	4	2	2	0.689837398	71383	0.053283521	0.037842127	39.44639066	62.36312014
279	25009201100	1459	404	1055	0.935587292	81831	0.224641276	0.006785608	286.6002067	11.97138006
280	25009202101	5	4	1	0.989302326	106276	0.374362843	0.081793274	147.947322	14.53219951
281	25009202200	51	35	16	0.962456747	105909	0.095642637	0.112699704	341.7393929	16.91347302
282	25009203100	16	5	11	0.977851942	115000	0.132123891	0.086215048	365.3227345	18.04431911
283	25009203200	1078	158	920	0.969524676	102321	0.109733681	0.035447885	330.9829682	13.28467149
284	25009210800	21	21	0	0.911313	37313	0.04719057	0.123727592	93.99327301	49.18437088
285	25009210900	8	8	0	0.968438538	54205	0.034481663	0.219220858	154.374806	23.39760025
286	25009211100	36	32	4	0.953255426	60849	0.080394251	0.139476616	394.2290101	9.116528485
287	25009211200	24	21	3	0.994888397	67800	0.094430375	0.110703211	399.7192221	14.68280652
288	25009211402	26	18	8	0.968950064	81693	0.299885488	0.155686393	1173.027369	5.326388936
289	25009212100	77	32	45	0.896409315	87728	0.225793382	0.344227996	3760.672139	2.317936709
290	25009213100	434	123	311	0.965390931	143045	0.250680951	0.33318818	6338.703155	1.248993652
291	25009214100	536	434	102	0.972263497	115015	0.36810309	0.524033247	3318.270114	1.825348688
292	25009215102	761	289	472	0.906716418	86927	0.579050684	0.672720834	1673.102787	1.601814318
293	25009217100	57	19	38	0.943964353	74068	0.205741287	0.149577794	1201.915051	6.161833146
294	25009217201	38	32	6	0.932145472	59292	0.245055416	0.062150579	279.8343071	14.64080671
295	25009217202	5	2	3	0.975182088	74133	0.067829259	0.127671447	170.3584148	21.76000525
296	25009217300	83	20	63	0.894775391	46319	0.073040538	0.111698199	245.4539289	16.68744932
297	25009217400	38	38	0	0.834444244	54287	0.045436127	0.039349795	110.114607	50.41111394
298	25009217500	38	27	11	0.952747989	77364	0.138859696	0.075079672	253.562024	23.53664759
299	25009217600	351	97	254	0.971029791	95625	0.216189336	0.091921693	1764.177182	4.832847906
300	25009218100	350	199	151	0.984792357	105000	0.311258927	0.120510401	2016.512777	2.543499877
301	25009203301	21	5	16	0.960807601	73674	0.116955705	0.057327763	177.8932042	23.66588437
302	25009203302	11	7	4	0.970204437	80148	0.109943154	0.052979655	234.2315341	19.63014936
303	25009204102	27	23	4	0.900693357	69913	0.212980746	0.341524307	273.7803836	16.33060755
304	25009204200	69	61	8	0.804951691	42717	0.047827817	0.036147896	93.45124378	53.16141122
305	25009204300	112	14	98	0.540975104	37569	0.068270657	0.036735185	60.29871731	63.9482923
306	25009204400	90	65	25	0.942577031	56552	0.226888806	0.009856675	192.7776604	14.81499461
307	25009204500	6	4	2	0.915902624	63578	0.027121144	0.056490363	100.7533624	31.39349323
308	25009204600	135	35	100	0.913718187	62606	0.486440231	0.021316451	310.2447152	15.57802523
309	25009204701	47	34	13	0.786583118	58066	0.306613683	0.209243021	743.4806308	7.298105391
310	25009205100	9	8	1	0.843744342	63144	0.040616288	0.193698036	192.2756192	28.72439066
311	25009205200	140	115	25	0.837351565	67813	0.039569187	0.266954167	146.3664378	37.97318623
312	25009205300	NA	NA	NA	0.944688323	71472	0.226875993	0.274971159	245.7220042	18.54127804
313	25009205400	44	10	34	0.958491319	93125	0.581071906	0.316308637	952.1206057	5.262988712
314	25009205500	2	2	0	0.622980251	47656	0.503949864	0.097898647	151.6396076	33.05864529
315	25009205700	8	5	3	0.82035548	60216	0.037264609	0.144338022	139.0818552	33.97998965
316	25009205800	6	6	0	0.630289532	45402	0.093372725	0.040224234	80.33317913	39.12455643
317	25009205900	NA	NA	NA	0.630584192	42061	NA	0.143193196	60.91485555	66.88023739
318	25009206100	NA	NA	NA	0.358403475	29157	NA	0.059533614	31.75573263	115.9790594
319	25009206200	1	1	0	0.582656377	37041	0.063680428	0.062052324	48.12440002	102.3181587
320	25009206300	1	0	1	0.567414136	32422	0.105952902	0.028463942	61.6247984	57.16854402
321	25009206400	NA	NA	NA	0.703024194	50472	0.015265603	0.099134133	85.36700177	58.10207571
322	25009206500	NA	NA	NA	0.505025891	41328	0.004785985	0.014941089	42.31204459	77.59019995
323	25009206700	30	22	8	0.736464771	34738	0.047520052	0.056028469	52.48833722	77.06473884
324	25009206800	NA	NA	NA	0.503032345	15601	0.028661432	0.040339497	47.21549678	62.8607174
325	25009206900	4	4	0	0.666435346	19035	0.074773436	0.064432205	52.60065173	82.18529349
326	25009207000	NA	NA	NA	0.55704698	20585	0.077586954	0.026519133	71.56547023	27.06612552
327	25009207200	10	3	7	0.463005339	23632	0.021580857	0.038209061	238.0050372	11.01657356
328	25009208101	5	3	2	0.923092249	64162	0.130624611	0.155899273	221.5268164	22.65639926
329	25009208102	113	28	85	0.947136564	72457	0.386499357	0.161425625	500.9526834	5.890775911
330	25009208200	11	6	5	0.930420105	50577	0.155393546	0.070095289	312.4132695	17.06713677
331	25009208300	50	41	9	0.944452064	75996	0.264771575	0.37507259	768.7595131	9.484110279
332	25009208400	19	1	18	0.8708398	82964	0.274362158	0.229714907	1149.972457	5.042729471
333	25009209200	64	22	42	0.968637993	101250	0.290453134	0.17853725	1492.311384	3.739166008
334	25009210100	36	1	35	0.907234383	84588	0.068513117	0.175263844	653.5795294	11.46302732
335	25009210200	237	120	117	0.948915576	87923	0.194395463	0.087767127	733.1234135	7.609905641
336	25009210300	5	1	4	0.926295305	54684	0.266876975	0.039560706	1093.026436	7.522233433
337	25009210400	179	17	162	0.937861486	75426	0.057912938	0.075436228	750.6080361	8.983383705
338	25009210500	4	2	2	0.94026975	73232	0.067421817	0.112957281	470.3140296	13.24221607
339	25009210600	290	257	33	0.927960057	61480	0.374649431	0.181614274	313.1978942	13.42920907
340	25009223300	987	857	130	0.986536333	103952	0.473351185	0.367171276	3550.011541	1.527318978
341	25009250300	NA	NA	NA	0.198286938	32209	0.044072898	0.254881342	52.71660632	44.29344305
342	25009250400	NA	NA	NA	0.150954654	22761	0.006121358	0.055123217	33.02211452	101.5077335
343	25009250500	NA	NA	NA	0.112326769	40869	0.053926562	0.04188903	30.29761119	135.7532769
344	25009250600	NA	NA	NA	0.322074128	45787	0.038640856	0.013726036	66.21419608	82.71640108
345	25009250800	NA	NA	NA	0.33924441	40355	0.016458812	0.018095714	224.2163574	34.70754806
346	25009250900	NA	NA	NA	0.320574163	25679	0.067264575	0.090556929	15.65590547	133.4959517
347	25009251000	NA	NA	NA	0.099378882	21902	0.294054689	0.023889057	32.85272559	49.00658838
348	25009251100	2	1	1	0.336900515	15059	0.048753766	0.077474853	37.26194151	67.70983738
349	25009251300	NA	NA	NA	0.10988644	15394	0.006879362	0.088982701	66.09281018	45.29993492
350	25009251400	NA	NA	NA	0.375729288	40909	0.020864946	0.079266361	89.48665832	57.46107964
351	25009251500	6	4	2	0.315046773	38221	0.106646946	0.026635649	189.7906634	33.2313502
352	25009251600	10	8	2	0.299529156	29750	0.043318717	0.079303882	167.6181674	32.943923
353	25009251700	11	2	9	0.471114727	46233	0.254905227	0.092397646	263.989792	18.62193217
354	25009252101	1	1	0	0.783171521	55765	0.062934384	0.102683682	198.3151517	15.5812603
355	25009252102	27	7	20	0.914882901	84741	0.088480338	0.074757705	1089.872007	3.643547109
356	25009252201	NA	NA	NA	0.925771208	67188	0.007848943	0.046674397	425.2755762	7.317608097
357	25009252202	2	2	0	0.939665842	107695	0.117948314	0.006767849	702.7105177	4.599333465
358	25009252300	38	15	23	0.76689612	43363	0.112427653	0.120585704	497.4781449	12.84880565
359	25009252501	NA	NA	NA	0.723106476	53496	NA	0.033878057	136.0789941	26.77856361
360	25009252502	4	2	2	0.782562125	62407	0.129434329	0.030003498	511.1501865	9.132345294
361	25009252601	NA	NA	NA	0.812166823	64620	0.0663093	0.03234174	562.3117634	11.34246234
362	25009252602	1	1	0	0.949378739	86118	0.035602096	0.019534806	1364.342627	3.185416855
363	25009260800	NA	NA	NA	0.622087331	38987	0.067034996	0.028991495	102.8754992	49.64252946
364	25009261000	14	11	3	0.859043234	55284	0.016380268	0.067774924	180.1929506	21.69341246
365	25009261101	106	79	27	0.915162455	106071	0.264295131	0.20871265	1044.179452	4.244481149
366	25009261102	48	48	0	0.853649289	66189	0.136953382	0.11561813	1030.458879	5.119078604
367	25009262100	59	40	19	0.972541507	75517	0.17964892	0.085921776	2297.509756	2.726430207
368	25009263100	1666	741	925	1	111739	0.223397724	0.320520585	3823.582993	1.095569263
369	25009265101	46	16	30	0.994437086	86786	0.400044024	0.294793843	1762.456744	2.141896539
370	25009265102	581	564	17	0.982464455	108190	0.172093498	0.298356147	1647.643944	2.561232975
371	25009266100	19	3	16	0.983235966	88824	0.105822011	0.173972823	1659.271832	2.372727557
372	25009266200	67	40	27	0.974725887	64179	0.259340815	0.115747141	718.3736726	7.490530632
373	25009266300	188	105	83	0.941598089	74730	0.043056254	0.156106235	530.8990529	7.095510869
374	25009267101	1342	319	1023	0.983866631	62311	0.361422567	0.09960746	1183.496197	3.142384411
375	25009267102	117	46	71	0.983100496	63347	0.101046492	0.108183446	2905.646883	1.52737073
376	25009268100	57	23	34	0.988488104	108102	0.439138619	0.188300337	683.0486724	3.815247881
377	25009268200	190	122	68	0.953144458	81225	0.181338015	0.235730478	1041.985344	6.165153893
378	25009268300	678	297	381	0.94925776	64290	0.119870754	0.100861718	266.2602778	13.91495581
379	25009268400	2160	1044	1116	0.95124094	64259	0.202323168	0.08346172	320.140276	14.22189066
380	25009252603	1	1	0	0.931780366	89545	0.025104969	0.083453523	387.5001319	7.75483607
381	25009253201	2	1	1	0.896500921	70137	0.039214386	0.16128811	650.6898954	4.172494485
382	25009253202	49	45	4	0.840778295	77383	0.136581723	0.118808091	413.3725268	17.65477754
383	25009253203	104	73	31	0.974844334	126964	0.241922184	0.158805311	1667.293545	2.408094251
384	25009253204	28	18	10	0.878323108	142188	0.42600291	0.281327316	2424.586869	2.016838441
385	25009253205	20	9	11	0.93236715	147813	0.297104226	0.301045036	1761.443726	2.350344742
386	25009254200	27	22	5	0.934727062	71494	0.048921518	0.175011604	322.0656741	13.36683896
387	25009254301	72	42	30	0.826283988	126795	0.172119522	0.183319468	1235.324996	3.215348198
388	25009254302	114	85	29	0.883429058	140469	0.4058256	0.322954251	1832.145222	2.565844641
389	25009254401	188	105	83	0.84533252	121989	0.27110972	0.159216647	667.0724275	4.914009131
390	25009254402	99	57	42	0.799133395	131797	0.210878097	0.067814098	2916.682624	2.215530736
391	25009254403	9	6	3	0.857589608	136659	0.207476807	0.192560605	675.5760385	6.153267379
392	25009260200	3	2	1	0.789772727	32245	0.014626345	0.089636522	80.56100046	39.32423855
393	25009260301	6	4	2	0.941378521	70444	0.164978829	0.233694103	614.0779054	7.111475534
394	25009260302	140	85	55	0.887716911	78808	0.221500992	0.10900988	2230.186612	1.317826941
395	25009260401	1	0	1	0.844196753	85855	0.128455709	0.055278211	1000.851575	4.12348854
396	25009260500	1	1	0	0.877400295	91294	0.133379253	0.128425115	330.0657762	12.30663793
397	25009260600	1	0	1	0.739606832	56458	0.096435858	0.033922103	189.5924015	16.36668967
398	25009260700	1	0	1	0.861166117	55096	0.07805979	0.066654895	257.3401856	17.66144681
399	25009220101	529	263	266	0.98556213	67478	0.205353321	0.126903072	981.726216	4.303643858
400	25009220102	2834	1835	999	0.971004243	82826	0.371660713	0.314136259	841.6411726	3.360101777
401	25009221100	244	157	87	0.983928949	87813	0.44443348	0.246764899	1506.992113	3.138038985
402	25009221300	2093	1379	714	0.97274276	70431	0.201451852	0.176521681	931.8437359	5.039471554
403	25009221500	275	223	52	0.976554536	39262	0.060768347	0.07386414	80.29607351	36.65185446
404	25009221700	8	7	1	0.954280964	41346	0.096338054	0.080909523	87.93723919	27.3604223
405	25009221800	7	6	1	0.930586907	78542	0.136033856	0.086706263	153.9290573	11.51179661
406	25009221901	264	167	97	0.990251572	68702	0.505418431	0.193046403	1751.864028	1.815209371
407	25009221902	119	90	29	0.981216709	75403	0.349040263	0.182910712	2184.021587	1.633225615
408	25009222100	612	227	385	0.988679245	76989	0.307420001	0.347954094	3770.929497	0.913567862
409	25009223100	3497	1418	2079	0.981410746	72074	0.505903388	0.211206818	4732.471509	0.829798973
410	25009223200	172	114	58	0.966979866	63297	0.253222237	0.190304783	376.145463	9.903083691
411	25009269100	3905	2397	1508	0.975914496	91052	0.487602221	0.300809553	6321.849808	1.050800035
412	25009270100	1983	1094	889	0.998262984	74911	0.35597283	0.335580679	4832.311665	1.191355277
413	25009990100	NA	NA	NA	NA	NA	NA	NA	NA	0
414	25017301101	288	187	101	0.9296875	68940	0.442182586	0.178386497	4458.939757	0.889897647
415	25017301102	21	10	11	0.983887416	85313	0.327648096	0.300501452	4105.049389	1.194382707
416	25017310100	NA	NA	NA	0.634300126	32190	0.02419733	0.070044833	109.0724935	36.35196989
417	25017310200	2	2	0	0.691766587	65290	0.094899319	0.040027861	206.0490723	30.35684621
418	25017310400	1	0	1	0.689601494	46793	0.093716029	0.062109494	68.58061944	46.83538916
419	25021402500	239	226	13	0.908156111	123438	0.201374092	0.235334764	1127.480462	3.795187717
420	25021403100	89	10	79	0.910062985	129240	0.39357051	0.29452574	693.4165652	9.845452709
421	25021403300	91	7	84	0.94585109	134966	0.174282681	0.172729602	712.6391073	5.597503644
422	25021403400	33	12	21	0.900642006	100259	0.346527481	0.258114364	997.9014521	6.555757571
423	25021404100	46	34	12	0.824898512	128625	0.215489739	0.258142734	448.05925	8.246677197
424	25021404201	1	1	0	0.968591086	218667	0.069239257	0.147984539	376.3030641	8.883796915
425	25021404202	6	4	2	0.788427123	179792	0.255147577	0.270940704	452.4952025	11.11392999
426	25021404302	25	13	12	0.824791418	104365	0.130954204	0.103422199	303.1325362	11.07106496
427	25021404400	65	12	53	0.749136144	105903	0.218735447	0.333409626	747.8005995	9.675039048
428	25021405100	144	92	52	0.882959479	164583	0.388667962	0.432069872	3996.737152	1.383128234
429	25021406101	36	12	24	0.944919786	112375	0.458578957	0.354589729	1771.178908	3.167381892
430	25021406102	30	8	22	0.943135407	133070	0.407877633	0.422777595	2031.76525	3.133235988
431	25021407100	47	12	35	0.965874233	85472	0.30318838	0.40888124	3177.348898	2.462430237
432	25021408101	468	464	4	0.951766894	105417	0.055468313	0.144046896	2221.067191	3.631137335
433	25021408102	9	8	1	0.921888791	93966	0.145205024	0.15228187	809.1435364	5.600983999
434	25021409102	38	9	29	0.981954887	115343	0.110019105	0.170184661	1828.238374	2.546166882
435	25021410100	55	15	40	0.983552632	95118	0.341332579	0.110907088	2597.893058	2.340358076
436	25021410400	5	1	4	0.927915082	86121	0.084480131	0.110444093	1171.537357	5.387792342
437	25017310500	37	37	0	0.763631005	56328	0.10516608	0.065634288	96.79074342	35.05500506
438	25017310601	10	9	1	0.668134847	58590	0.341914444	0.299196233	540.0538193	10.9303921
439	25017310602	59	46	13	0.77907777	54764	0.075050795	0.130927243	250.7671109	23.17688304
440	25017310700	4	4	0	0.524627431	43214	0.124171502	0.071241482	114.6537169	34.53006241
441	25017311200	NA	NA	NA	0.255003451	42899	0.04993701	0.051830468	46.92227821	61.76170703
442	25017311300	NA	NA	NA	0.602490131	54764	0.003827381	0.050380496	64.38240675	51.14751321
443	25017311400	3	3	0	0.372972973	46250	0.044534007	0.108089354	243.3720096	27.36551344
444	25017311600	1	1	0	0.642152997	63750	0.071302865	0.064317096	351.9102538	14.4127656
445	25017383902	492	122	370	0.851103282	125820	0.285312558	0.259889633	1147.279664	4.700684732
446	25017384001	11	10	1	0.730738037	89659	0.380553107	0.108838162	406.1107053	3.036117945
447	25017385100	61	38	23	0.872131148	91893	0.297071931	0.167630516	1791.901729	3.574414766
448	25017385201	7	2	5	0.853881279	72708	0.408571094	0.172020063	638.5996075	4.115254643
449	25017385202	36	13	23	0.872507123	99570	0.076843426	0.20128837	904.0744516	7.764847229
450	25017386100	63	25	38	0.90926877	145250	0.245672877	0.333739211	4194.726419	0.974795396
451	25017387100	13	10	3	0.977799463	111755	0.180068064	0.063852158	1646.963156	2.488823132
452	25017387201	9	4	5	0.933623504	90132	0.187147185	0.230583033	1315.571973	4.191332829
453	25017388100	411	76	335	0.834148329	102222	0.243282569	0.200474555	2696.860558	1.819893871
454	25017388200	31	7	24	0.852892333	72598	0.290129608	0.223636133	4099.636489	1.762595298
455	25017388300	48	34	14	0.55503876	18002	0.096544776	0.072158487	87.43048488	59.01831618
456	25021400200	1	0	1	0.780275447	70489	0.019863333	0.079061664	53.47435082	118.1314014
457	25021400300	2	1	1	0.770975057	108109	0.046845214	0.024304257	53.32493825	74.43046594
458	25021400400	3	2	1	0.821847785	63125	0.032482232	0.035066842	76.73210947	68.83689288
459	25021400600	102	72	30	0.813718141	121673	0.036675442	0.11476	121.752343	43.82667198
460	25021400700	118	104	14	0.745287825	121983	0.07061157	0.056981576	61.97796545	63.34509324
461	25021400800	4	2	2	0.709386635	70083	0.066152683	0.080025977	59.36882631	85.9542005
462	25021400900	8	2	6	0.652942729	64948	0.128862243	0.13090504	38.8182111	97.60882567
463	25021401000	19	4	15	0.776896223	78026	0.127734422	0.157230902	62.77018907	50.19898851
464	25021401100	72	16	56	0.850288303	167833	0.162757635	0.161025061	423.4541347	11.46759378
465	25021402101	69	39	30	0.829294274	87071	0.328605011	0.30499919	443.7610181	8.461761729
466	25021402102	2	1	1	0.863074901	64811	0.103886311	0.224207064	194.916653	19.52116426
467	25021402200	6	6	0	0.929047619	70625	0.106417953	0.209048435	118.8458332	17.66995059
468	25021402300	7	5	2	0.959314775	82972	0.330941308	0.284213193	435.1829342	10.73111934
469	25021402400	10	8	2	0.920748775	80911	0.144207219	0.134084857	452.8994799	12.62090211
470	25021416300	86	4	82	0.826293996	101042	0.088011812	0.142738241	279.3912392	17.28758573
471	25021416400	106	37	69	0.948039216	106548	0.336005805	0.249768311	470.5264732	13.00670706
472	25021417200	5	2	3	0.51338323	63229	0.103149226	0.203544866	248.2262223	31.75732172
473	25021417300	698	127	571	0.816237451	68304	0.216256531	0.084854637	178.6786137	12.82190382
474	25021417501	145	64	81	0.647099808	69028	0.071820274	0.084502419	91.14135435	62.99006681
475	25021417502	5	5	0	0.50653457	54982	0.079599245	0.074800281	89.53267359	52.98624301
476	25021417601	5	0	5	0.623701356	68913	0.056480747	0.055939553	97.72097479	58.1144428
477	25021417602	114	33	81	0.798132586	55083	0.373107943	0.110706705	214.0225258	25.02073079
478	25021417701	26	12	14	0.715819751	48089	0.119248623	0.209079203	156.1006274	33.40793748
479	25021417702	76	24	52	0.785262374	74430	0.395937272	0.163278034	164.0566293	16.37849084
480	25021417801	67	51	16	0.974877331	82641	0.090108521	0.075310343	210.3468179	24.22190196
481	25021417901	2	1	1	0.741704952	32699	0.037280757	0.062101542	181.4145945	32.39540907
482	25021418002	62	48	14	0.659077381	59321	0.110414866	0.009750517	207.1319814	32.44308269
483	25021418003	12	11	1	0.629425649	89441	0.019293264	0.180403714	170.4372296	14.91458178
484	25021418004	NA	NA	NA	0.743500402	41193	0.032166007	0.025333469	132.6425676	28.12822511
485	25021418101	2	2	0	0.698497854	61681	0.084696746	0.136540479	170.6515892	27.30709993
486	25021418200	142	38	104	0.717305801	68698	0.814134694	0.439993858	1452.44956	4.201178594
487	25021419100	26	8	18	0.932505311	86724	0.187009895	0.343252305	724.0294493	8.451313694
488	25021419200	2	1	1	0.886512181	78646	0.078130002	0.040511846	266.0941686	18.97448571
489	25021419300	1	0	1	0.818126888	64133	0.013419849	0.080022394	175.3370295	18.87792903
490	25021419400	NA	NA	NA	0.907407407	59621	0.039641734	0.014385989	183.2889397	17.38239091
491	25021442101	417	275	142	0.931721195	86471	0.083088911	0.156467702	553.3324947	10.16387083
492	25021442102	32	18	14	0.923693669	83654	0.288056985	0.162107571	1999.710299	3.617524
493	25021442103	910	909	1	0.901908169	110293	0.157634919	0.153374769	1686.981772	3.976332235
494	25025020301	2	1	1	0.717256637	60347	0.201413308	0.141510204	25.52635546	88.53594488
495	25025020302	NA	NA	NA	0.848484848	62302	0.12807832	0.188346275	7.619586214	138.590203
496	25025020303	12	5	7	0.632516704	87244	0.036968658	0.1478107	51.59542508	60.91625362
497	25025030200	NA	NA	NA	0.909090909	51909	0.024561271	0.098511937	5.412932995	304.8254988
498	25025030300	220	102	118	0.897346672	106602	0.079880245	0.065027821	69.41485089	66.23942775
499	25025030400	NA	NA	NA	0.947344935	61157	0.0434269	0.06776786	10.62376793	210.9421078
500	25025030500	7	1	6	0.963256785	82308	0.190240425	0.044176747	19.19566878	124.767729
501	25025040200	NA	NA	NA	0.78432528	51377	0.014380523	0.07261963	15.30229775	110.898378
502	25025040300	1	1	0	0.786996604	109028	0.039095483	0.060333951	29.51625843	139.6518468
503	25025040401	12	2	10	0.933901054	70026	0.083096885	0.070874226	44.78918595	55.05793302
504	25025040600	116	9	107	0.960620025	108060	0.043920358	0.045353106	138.2952688	17.26017109
505	25025040801	51	5	46	0.550552486	32333	0.088879966	0.053737279	95.97536426	37.71801262
506	25025050200	NA	NA	NA	0.653428939	51191	0.014526611	0.065303974	25.26037768	215.3174457
507	25025050300	1	0	1	0.351351351	14505	0.090005797	0.023389444	32.47263423	66.08641556
508	25025050400	NA	NA	NA	0.756815232	46250	0.036095455	0.073653313	12.68152965	182.2335368
509	25025050600	NA	NA	NA	0.481636936	41196	0.058587336	0.113281473	16.35546884	116.5359439
510	25025050700	72	59	13	0.632631126	54479	0.188824113	0.072797769	27.01436624	172.2046691
511	25025050901	NA	NA	NA	0.566620879	39893	0.052362106	0.030212426	58.7127427	74.39611572
512	25021419600	6	5	1	0.906742281	84510	0.324284327	0.213939582	862.450437	7.360422962
513	25021419700	32	17	15	0.881343095	74324	0.248308933	0.219084021	458.9682105	8.630227343
514	25021419800	94	47	47	0.897175421	73750	0.260668378	0.301533492	736.913465	5.476898159
515	25021420100	171	22	149	0.461640387	64313	0.236848232	0.275756491	660.9025503	11.41923268
516	25021420202	5	0	5	0.414315569	62854	0.432359106	0.334570166	751.3652938	7.642088405
517	25021420301	42	14	28	0.489279333	67500	0.103409147	0.052452655	582.6960535	11.52573449
518	25021420302	1	1	0	0.399900646	66397	0.061901226	0.121036458	497.2119552	16.19430087
519	25021421100	2	2	0	0.836913134	53622	0.107170712	0.151350437	719.9034909	7.307924002
520	25021422100	7	2	5	0.935652825	96141	0.279721938	0.142108075	842.9552468	6.341973693
521	25021422200	78	12	66	0.927105754	58962	0.049935633	0.065469842	758.1871026	9.191662554
522	25021422301	2	0	2	0.947386286	74286	0.06942689	0.142376194	342.1072454	8.611334719
523	25021422302	3	1	2	0.854726525	73217	0.141760269	0.059313899	635.6055662	9.952713344
524	25021422400	13	11	2	0.894809256	58260	0.061375102	0.157203585	474.7467478	16.8405577
525	25021422502	14	12	2	0.913521714	54229	0.089976372	0.091015355	303.1547867	17.39375471
526	25021422600	25	5	20	0.951312046	78421	0.160404231	0.166087877	504.2144587	12.54624871
527	25021422700	3	2	1	0.909236948	73250	0.118674797	0.165968587	228.8605828	16.31997941
528	25021422800	197	23	174	0.974844468	61527	0.26520622	0.0477828	228.2536971	16.19688989
529	25021423100	116	36	80	0.981840194	114214	0.354465478	0.29698649	2611.52966	2.846607532
530	25021441202	69	10	59	0.988623853	123125	0.137144581	0.15690808	2371.446524	1.149087687
531	25021441203	48	21	27	0.944	75788	0.300513392	0.253854249	1810.203954	2.071589774
532	25021441204	234	106	128	0.982015218	95552	0.156495035	0.153231545	1687.983348	2.569338143
533	25021411100	99	82	17	0.948896207	93009	0.275990759	0.089274965	1655.778734	4.951748583
534	25021411200	8	1	7	0.906874695	77708	0.149993841	0.143071503	903.435305	6.8106703
535	25021411301	22	14	8	0.972826087	106219	0.2342352	0.13752806	1594.387754	3.346739202
536	25021411302	369	368	1	0.921204517	83309	0.216066316	0.2805697	1311.337845	3.038881258
537	25021412100	1247	1228	19	0.917597293	120859	0.141113107	0.156522759	964.9343522	6.124768992
538	25021412300	33	19	14	0.907970244	115526	0.06809803	0.221003368	736.8201188	6.38554768
539	25021413100	20	14	6	0.898794754	75640	0.090647991	0.316276282	1045.305698	5.397464121
540	25021413200	6	3	3	0.882516795	69076	0.050987172	0.165948874	405.8746903	15.03666069
541	25021413401	5	1	4	0.934687954	65861	0.026579739	0.093664605	149.2408557	23.08349134
542	25021413402	3	2	1	0.661778846	69018	0.10760432	0.113977355	230.9402015	18.01332108
543	25021413500	16	5	11	0.818441065	74630	0.161921237	0.184842795	579.645741	7.259606519
544	25021414100	1608	315	1293	0.730683091	122340	0.510042359	0.315084452	2885.470907	1.856889282
545	25021414200	305	117	188	0.866586054	141479	0.383519191	0.286796513	2668.382394	2.789330351
546	25021414300	512	124	388	0.89943893	77888	0.289378598	0.255378904	777.4477777	5.960528968
547	25021415101	105	23	82	0.931736527	92438	0.454822788	0.200377195	1008.464899	4.139955693
548	25021415200	56	33	23	0.866510929	82083	0.104970914	0.255034463	1710.699552	3.503245203
549	25021415300	192	62	130	0.93598234	116667	0.537014851	0.349689835	1718.0099	2.109417414
550	25021416101	87	15	72	0.892961877	97766	0.35343513	0.555039848	970.5005451	5.621841252
551	25021416102	92	13	79	0.914847162	96397	0.58159986	0.543460632	1358.132807	2.360593886
552	25021416200	60	19	41	0.627214741	91813	0.145078445	0.076766597	354.0570635	19.92616651
553	25025080801	6	1	5	0.329129499	15588	0.049335977	0.155973798	36.16165492	89.90185895
554	25025081001	36	9	27	0.476746449	32835	0.003575684	0.154993245	53.1622038	96.66642149
555	25025081100	81	3	78	0.579545455	46250	0.172143915	0.161624459	49.07414306	84.28063624
556	25025081200	1	0	1	0.258816314	25472	0.032146133	0.118392834	29.83343439	109.3068923
557	25025081300	NA	NA	NA	0.166539197	16835	0.057790544	0.158099672	58.05571918	90.0858705
558	25025081400	6	3	3	0.283384302	54718	0.106933327	0.107488576	61.92492896	47.52528666
559	25025081500	NA	NA	NA	0.133907221	45357	0.016355163	0.099045288	33.85984469	61.7545656
560	25025081800	NA	NA	NA	0.089867526	45000	0.013579151	0.028396411	37.4235311	74.63218777
561	25025081900	NA	NA	NA	0.070428511	43853	0.051279734	0.197866753	43.16234489	54.60778385
562	25025082000	NA	NA	NA	0.029110936	41172	0.02200428	0.053118761	39.44599292	64.44254059
563	25025082100	NA	NA	NA	0.095188718	20700	0.000951926	0.343817065	37.51090105	128.5492981
564	25025090100	NA	NA	NA	0.046801202	30389	0.008958922	0.208629152	45.34992566	102.7124065
565	25025090200	NA	NA	NA	0	16055	0.001539288	0.053738451	28.15741754	73.69283767
566	25025090400	NA	NA	NA	0.0345707	34659	0.041886816	0.024592639	44.08464223	80.05055324
567	25025090600	NA	NA	NA	0.07700831	44141	0.009601732	0.036168897	29.94568137	60.2758033
568	25025090700	NA	NA	NA	0.682944431	41750	0.005056167	0.120408451	106.8943858	38.88885248
569	25025090901	164	45	119	0.332339791	30613	0.069387035	0.119170029	118.3723558	34.01131939
570	25025091001	11	5	6	0.756353368	59345	0.190276545	0.075454464	127.900628	19.38223478
571	25025091100	56	38	18	0.531998158	61706	0.005585647	0.103850953	42.26448133	102.7813394
572	25025091300	1	1	0	0.081562321	30467	0.017870693	0.034925079	25.839654	67.37706318
573	25025091400	NA	NA	NA	0.140488254	30938	0.002770869	0.03403313	31.73769594	68.4044615
574	25025091500	11	11	0	0.123891981	42857	0.02922509	0.033929261	40.41994999	120.0149926
575	25025091600	1	0	1	0.139458817	29632	0.044950602	0.043272738	32.15882051	104.5747309
576	25025091700	NA	NA	NA	0.095751232	47371	0.133595699	0.018191588	27.70700662	117.2266656
577	25025110501	1	1	0	0.818054387	90613	0.091652533	0.143947456	65.35563825	54.57830564
578	25025110601	28	2	26	0.918851878	100197	0.293273781	0.185585628	141.7930936	19.90223874
579	25025110607	18	8	10	0.886414254	82642	0.034889327	0.246627539	113.582649	47.43682285
580	25025120103	14	14	0	0.838306731	147308	0.036968706	0.104119116	35.40333381	40.70238153
581	25025120104	2	1	1	0.640616967	63125	0.075554946	0.206837467	29.77864185	65.3152689
582	25025120105	29	19	10	0.76399689	143482	0.018598031	0.349645703	186.5381354	13.78806534
583	25025120201	46	32	14	0.670663265	60560	0.10926229	0.348584238	72.60408315	53.99145379
584	25025120400	318	235	83	0.777507485	84567	0.061463089	0.142368109	99.76881609	53.56383096
585	25025120500	NA	NA	NA	0.427701056	49013	0.075545815	0.06342339	21.06841064	116.8574147
586	25025120600	6	6	0	0.751403368	82500	0.029595046	0.088936233	26.09645502	95.56853596
587	25025120700	6	6	0	0.818269231	58893	0.073215413	0.19209949	29.48409027	70.54652122
588	25025130100	1948	331	1617	0.797852571	71213	0.59666541	0.217502228	436.5108612	11.09479839
589	25025130200	2	1	1	0.847216409	90655	0.017069803	0.086172118	138.4686924	34.50599495
590	25025130402	23	11	12	0.920127071	73217	0.0497356	0.309313213	225.602331	19.53437263
591	25025130404	47	12	35	0.703886926	72396	0.01562895	0.198357306	163.3260816	17.32729992
592	25025130406	NA	NA	NA	0.366560128	33600	0.205614747	0.33540328	105.6751168	47.37160603
593	25025140102	4	2	2	0.409309791	64732	0.232623333	0.299621412	216.5264138	20.14072982
594	25025140105	1	1	0	0.466594536	74853	0.147056275	0.260568206	97.2557064	38.01319364
595	25025140107	NA	NA	NA	0.416903698	47297	0.10672278	0.428321466	62.79763589	39.18937338
596	25025140201	19	11	8	0.53427896	54000	0.240403293	0.261090335	141.5931007	14.93716847
597	25025140202	1	1	0	0.47522564	63792	0.030090145	0.079999481	155.5198661	34.90872347
598	25025091800	NA	NA	NA	0.102424036	42368	0.003761878	0.040407889	43.4486719	67.41287758
599	25025092000	NA	NA	NA	0.063393893	49342	0.010073784	0.037066766	50.43823968	102.5808996
600	25025092101	3	3	0	0.352991162	42957	0.051345044	0.078965835	131.1690973	44.85812681
601	25025092200	41	0	41	0.349249659	46618	0.047251835	0.027574262	57.63905217	50.86828963
602	25025092300	NA	NA	NA	0.004507889	36573	0.019042632	0.076332214	34.56429158	77.01589931
603	25025100100	61	36	25	0.063022966	26007	0.231872831	0.229600308	103.5613042	54.23840539
604	25025100200	NA	NA	NA	0.060727394	46122	NA	0.071339624	34.78922278	86.14736865
605	25025100300	1	1	0	0.085513361	44071	0.007039165	0.071587869	49.89652688	71.24744391
606	25025100400	1	0	1	0.136251541	47171	NA	0.066285472	62.4924652	77.8653872
607	25025100500	15	2	13	0.1363731	41575	0.071561052	0.047531867	85.34122393	56.27995216
608	25025100603	25	16	9	0.697615424	60417	0.239160632	0.100250838	90.68029975	21.7357023
609	25025100700	91	3	88	0.951566952	66585	0.260698803	0.193973675	124.2617123	33.89620119
610	25025100800	155	24	131	0.571224563	56800	0.378858077	0.120947749	179.0577383	31.28599776
611	25025100900	4	1	3	0.296052632	57077	0.126605739	0.091057163	99.52149445	42.76463113
612	25025101001	5	0	5	0.035302105	66000	0.076723925	0.247878501	132.6779217	44.40829284
613	25025101002	2	0	2	0.088823816	39474	0.056535643	0.102277768	116.7521017	52.65001581
614	25025101102	NA	NA	NA	0.057047778	37646	0.04334503	0.128188723	55.93393561	75.21373124
615	25025110103	138	116	22	0.453848833	56487	0.066117121	0.497056604	97.07990805	59.1471512
616	25025110301	14	6	8	0.52838605	83990	0.233635509	0.45770127	81.94044395	30.09502855
617	25025110401	NA	NA	NA	0.42117054	46944	0.074281518	0.091231254	52.4246584	68.11680055
618	25025110403	57	57	0	0.428135889	59234	0.001650512	0.109000555	94.94594367	48.3643621
619	25025051000	7	5	2	0.876540041	39559	0.082579094	0.033772943	103.0643182	37.80163754
620	25025051101	23	15	8	0.739962359	51855	0.128969571	0.130104014	113.3102528	56.27028307
621	25025060101	NA	NA	NA	0.988731487	70172	0.017314552	0.128368148	30.12302281	103.1105019
622	25025060200	NA	NA	NA	0.989781022	83398	0.005701025	0.110401776	16.11346056	127.5331263
623	25025060301	NA	NA	NA	0.980538922	80457	0.009671889	0.08193491	27.21221584	98.1911953
624	25025060400	NA	NA	NA	0.987026359	71711	0.065177309	0.134327762	40.31466461	120.4524469
625	25025060600	2093	10	2083	0.87657018	78750	0.070206628	0.007162473	123.9800855	14.76850087
626	25025060700	1	1	0	0.262076624	17143	0.02943294	0.005611264	12.91094987	139.4939968
627	25025060800	NA	NA	NA	0.92057554	75814	0.017094655	0.063223218	34.24495739	101.4747941
628	25025061000	NA	NA	NA	0.621476888	26056	0.050100867	0.180356189	17.04424722	208.1640775
629	25025061200	62	61	1	0.913867642	66179	0.00106611	0.074830997	184.2481714	16.32037907
630	25025070101	414	51	363	0.616957818	41786	0.014994241	0.10764133	105.8375789	44.35097674
631	25025070200	NA	NA	NA	0.28748358	18224	0.020251058	0.156989043	27.44595322	194.1634148
632	25025070300	1	1	0	0.760018215	106337	0.003448871	0.169355152	33.77623339	130.0322611
633	25025070500	2	2	0	0.666115247	81331	0.136282766	0.03745079	29.495217	245.9381804
634	25025070600	NA	NA	NA	0.746490855	87222	0.020413632	0.082446042	13.28556853	176.9589306
635	25025070700	NA	NA	NA	0.506604176	59048	0.074238106	0.074999348	15.74366723	149.0758135
636	25025070800	1	0	1	0.62572759	45172	0.128260202	0.082754348	19.19895847	178.9680417
637	25025071101	1	1	0	0.49593069	42317	0.050301245	0.037437107	35.80938571	106.3687613
638	25025071201	NA	NA	NA	0.437051533	37098	0.032430844	0.027447099	41.21101505	74.39758512
639	25025080100	1	1	0	0.215859031	46492	0.040186501	0.020588168	102.708042	26.52177908
640	25025080300	2	2	0	0.07360552	30362	0.048826251	0.037418927	26.53891967	65.52640505
641	25025080401	NA	NA	NA	0.120082816	15073	0.016574928	0.069793609	43.56574278	55.43346322
642	25025080601	4	3	1	0.448275862	18897	0.157574119	0.052856185	58.46762197	40.17608243
643	25023500101	179	130	49	0.96223924	82428	0.361928245	0.000666582	337.3356886	11.2262062
644	25023500103	21	4	17	0.993091537	74227	0.14121342	0.073547539	212.6081404	10.89327998
645	25023500104	8	3	5	0.917766968	57470	0.086742166	0.073242105	232.8036144	18.54352653
646	25023501101	247	60	187	0.975402635	71205	0.239699321	0.178986386	803.6185833	4.249528409
647	25023501102	292	148	144	0.970284238	99269	0.313947438	0.110697411	1166.991213	6.632440685
648	25023501202	407	103	304	0.976857143	99750	0.379660269	0.359742918	3094.370946	2.262172222
649	25023502101	65	62	3	0.935219911	55593	0.206691274	0.16195711	513.4692901	11.42424701
650	25023502102	3	3	0	0.858040665	62231	0.159389151	0.18999375	920.2218019	5.879017416
651	25023502200	399	344	55	0.947072975	71075	0.037403311	0.052067681	1193.342637	5.224819601
652	25023503101	27	5	22	0.979042764	124583	0.176883478	0.173280753	1917.229486	3.683440116
653	25023503102	27	19	8	0.954797186	84331	0.175950658	0.140469894	2138.105687	3.124728605
654	25023504102	29	24	5	0.950942631	118125	0.181149643	0.212413811	2946.033678	1.674454721
655	25023505101	447	287	160	0.946396929	98480	0.124893213	0.044167063	1204.34641	5.6229669
656	25023505102	46	10	36	0.990940205	104125	0.218482113	0.170728907	1631.160741	3.045070835
657	25023505200	481	195	286	0.961489899	75170	0.275355586	0.106362425	1638.632929	3.866637786
658	25023506101	453	206	247	0.983907697	86005	0.33963363	0.298190979	2555.42175	2.577656702
659	25023510700	1	1	0	0.565217391	61416	0.099172224	0.184887139	214.6635658	27.21467883
660	25023510900	1	1	0	0.432688172	16042	0.033327969	0.045100786	73.41881964	31.66762979
661	25023511000	1	1	0	0.422377081	62308	0.138774875	0.08531782	146.7354294	17.60311065
662	25023511100	NA	NA	NA	0.702788104	72606	0.059254081	0.196512525	352.0310772	15.28274163
663	25023511200	1	1	0	0.494803267	45802	0.12425316	0.049083896	391.1718796	13.77399624
664	25023511301	NA	NA	NA	0.482315113	63859	0.024047487	0.044795931	327.7810826	17.07847187
665	25023511400	NA	NA	NA	0.32453619	38864	0.041993775	0.023104181	73.06742534	52.37628098
666	25023511500	NA	NA	NA	0.260999573	56053	0.003834001	0.040304972	74.53120814	62.81932249
667	25023511600	NA	NA	NA	0.52514043	48456	0.068621737	0.122975671	420.0768821	17.37539082
668	25023511701	3	2	1	0.707327494	69118	0.074997959	0.11746928	312.4511067	14.98154399
669	25023520100	72	64	8	0.970436415	72690	0.10451968	0.183007318	911.1370363	7.016507666
670	25023520201	1	0	1	0.991343127	68938	0.0365046	0.124285746	554.074459	6.879941744
671	25023520202	32	6	26	0.908346972	86115	0.238517436	0.221052027	1178.876625	4.66461026
672	25023521102	NA	NA	NA	0.973307292	84635	0.002547408	0.143424751	207.480152	14.80623554
673	25023521201	4	1	3	0.936481543	58718	0.294041688	0.046786838	264.3543446	11.37488398
674	25023521202	NA	NA	NA	0.956285503	88170	0.105861202	0.180104678	563.7240515	7.182592244
675	25023522101	28	16	12	0.874972241	82403	0.143800516	0.137566542	1196.562347	3.763280711
676	25023522102	110	99	11	0.989447326	81500	0.229423786	0.232688149	2892.185389	1.933140255
677	25023523201	39	8	31	0.973097113	100313	0.094891077	0.058389242	977.1109382	3.119400143
678	25023523202	30	27	3	0.989584724	76765	0.122755946	0.139299876	2643.214349	2.83329273
679	25023506102	556	392	164	0.951398136	95700	0.306330128	0.327288765	2354.818743	2.551364099
680	25023506203	1004	160	844	0.975733064	74091	0.371357124	0.234994907	1252.151504	3.94920262
681	25023506204	161	102	59	0.966025379	74786	0.214219453	0.197544808	527.3305822	9.265535065
682	25023507101	147	79	68	0.983769334	109394	0.340396501	0.101767912	2494.851353	2.099123057
683	25023507103	69	45	24	0.994158879	139643	0.12357704	0.182533226	1030.724258	4.152419977
684	25023507104	277	111	166	0.993494424	107604	0.377187433	0.15284226	2721.140645	1.977112065
685	25023508101	110	89	21	0.960974134	84907	0.18622452	0.16248911	2699.519324	2.448954501
686	25023508200	25	11	14	0.988033904	90564	0.16808416	0.146642897	2387.659005	2.520041592
687	25023509101	40	31	9	0.936729067	80668	0.151652631	0.139034094	3154.535284	2.184473902
688	25023509102	31	22	9	0.977773795	77014	0.193895916	0.085773319	1783.757237	3.127667759
689	25023510200	NA	NA	NA	0.695564176	68902	0.215544	0.165495954	489.8604561	12.10344686
690	25023510300	NA	NA	NA	0.266531027	31102	0.035650477	0.092861682	102.3047477	38.43418891
691	25023510501	NA	NA	NA	0.489297475	49091	0.043852455	0.24619653	152.8796533	23.83574218
692	25023510502	4	4	0	0.475426798	36151	0.291435347	0.056935839	421.4009668	13.76124038
693	25023510503	NA	NA	NA	0.593643289	49011	0.095967821	0.113729429	256.7151104	14.82966855
694	25023510600	2	0	2	0.751940994	69844	0.274320439	0.098198308	535.7333724	4.808362019
695	25025140300	3	3	0	0.274718196	49524	0.074965299	0.100727231	158.5787102	39.16036391
696	25025140400	NA	NA	NA	0.157907632	59036	0.018640936	0.147170137	186.4405461	43.7833946
697	25025160200	3	1	2	0.43844423	35000	0.013080819	0.018383813	23.13382351	134.4784185
698	25025160300	2	0	2	0.730246389	52985	0.139667504	0.019134092	55.99215298	42.04160538
699	25025160400	NA	NA	NA	0.544123978	27560	0.033235745	0.030029106	128.7498698	18.04273669
700	25025160501	NA	NA	NA	0.429504814	36593	0.002165201	0.038331337	37.99543366	153.0710256
701	25025160502	1	0	1	0.547156564	32236	0.025521522	0.054673732	117.2183959	36.4533226
702	25025160602	5	5	0	0.564043047	43343	0.026075407	0.096740519	74.69276808	63.44657082
703	25025170100	NA	NA	NA	0.835094831	50357	0.079812663	0.127411143	146.6594799	47.09548953
704	25025170200	NA	NA	NA	0.790862944	58710	0.008549939	0.184008629	99.91852433	49.29015949
705	25025170300	20	7	13	0.781163767	65417	0.173825233	0.257329423	444.1593714	18.76578664
706	25025170400	154	36	118	0.889088729	41829	0.304112237	0.099625347	242.3765613	20.64556066
707	25025170501	318	177	141	0.712287105	37604	0.18351122	0.125948608	98.22095367	33.47554546
708	25021456101	NA	NA	NA	0.828227571	99732	0.147953596	0.08709693	771.424204	4.739286091
709	25021456200	6	6	0	0.731420373	71750	0.132784922	0.088302495	894.1647366	3.897492103
710	25021456301	NA	NA	NA	0.884526559	64173	0.137801261	0.050970815	120.8888574	14.32720961
711	25021456302	NA	NA	NA	0.866011063	46855	0.156946425	0.154717882	370.6197984	13.1698307
712	25021456401	98	89	9	0.879147747	47418	0.198538534	0.0973723	299.7158085	9.552382353
713	25021456402	20	3	17	0.882775572	87308	0.406228303	0.10739792	1451.580511	3.643614639
714	25021457200	12	7	5	0.869565217	112361	0.097239042	0.10997349	315.8226195	18.35207373
715	25017374500	6	5	1	0.85237974	95987	0.11564994	0.104999027	185.3050865	21.20287184
716	25017374700	140	93	47	0.836423119	107212	0.169621029	0.12007196	255.9203229	17.91573232
717	25017374800	13	3	10	0.81568274	121083	0.29031703	0.214682167	324.1845609	13.68973275
718	25017382100	15	9	6	0.899306244	97234	0.15086054	0.183204613	600.2783616	8.404434214
719	25017382200	23	19	4	0.904950083	93750	0.105264365	0.14052075	447.2421658	10.75032805
720	25017382300	387	120	267	0.933134955	118125	0.297230862	0.222108439	1329.115287	4.298347973
721	25017382500	177	132	45	0.785806175	79482	0.39660996	0.133038187	667.8595896	6.983503827
722	25017382601	1	1	0	0.721961398	74073	0.004310463	0.107978447	186.6764755	20.53820649
723	25017382602	16	9	7	0.878537441	81779	0.063763433	0.136862879	418.2683858	9.546502044
724	25017383101	1	0	1	0.566397078	45104	0.040028003	0.156886767	282.2087767	13.58214314
725	25017383200	7	6	1	0.50743328	53435	0.059585563	0.185279432	270.7181781	20.62292248
726	25017383300	40	8	32	0.732948761	63291	0.343771101	0.195224224	382.5727393	7.703110278
727	25017383400	66	26	40	0.668300333	55250	0.054924668	0.062421467	199.8919945	25.51878084
728	25017383501	1	1	0	0.563239731	37600	0.082685977	0.049635096	215.3356518	20.01062046
729	25017383502	1	0	1	0.900654775	63793	0.097054705	0.177886298	180.2490745	24.57155473
730	25017383600	31	30	1	0.784423267	69554	0.069442202	0.099808398	626.1327381	9.719983687
731	25017383700	79	7	72	0.828686791	85500	0.155421372	0.129014462	466.0390252	11.16000961
732	25017337201	1	1	0	0.98308525	60020	0.20873487	0.045787128	161.2167609	18.33556253
733	25009207100	NA	NA	NA	0.59871902	29833	0.025196152	0.063214196	36.42637852	98.582405
734	25021417802	21	15	6	0.527226944	20786	0.179099237	0.025777142	125.3717878	25.34062931
735	25023510100	NA	NA	NA	0.661238532	64741	0.044324152	0.112556465	314.3439014	13.87015934
736	25009250200	1	1	0	0.345524017	45426	0.428349562	0.098256229	146.5402468	37.50505489
737	25017311100	NA	NA	NA	0.50172117	35151	0.010759459	0.092108552	44.4915659	52.23461915
738	25025020101	181	9	172	0.944405998	93244	0.068278042	0.277990535	23.01344384	188.3681569
739	25025000803	2	1	1	0.614622779	23429	0.031415637	0.134094531	116.4068407	29.49139397
740	25017374600	58	4	54	0.831715879	100106	0.04724101	0.136444365	169.1519962	28.63105437
741	25017374400	39	7	32	0.893747603	142105	0.19911916	0.193821667	427.5585911	12.19481986
742	25023524101	371	160	211	0.940412783	87143	0.324240838	0.126624872	2706.004187	1.110123929
743	25023524102	27	16	11	0.937483787	63482	0.147696104	0.131014617	1360.960085	2.832559193
744	25023525101	39	32	7	0.945061825	84400	0.17658568	0.178375603	2408.668415	2.652502918
745	25023525104	11	3	8	0.953309882	95539	0.084455718	0.281749098	1690.181409	3.700194527
746	25023525204	33	18	15	0.97856	113531	0.173257391	0.275223275	1563.328502	1.998940079
747	25023525300	222	160	62	0.648018648	NA	0.617487146	0.128483192	729.7988965	4.114832202
748	25023526100	934	431	503	0.954581779	81855	0.227351478	0.225428818	4509.541205	1.66491438
749	25023530100	6	6	0	0.933456076	70481	0.124158657	0.105049387	1127.187918	3.3729957
750	25023530300	254	201	53	0.967732724	52910	0.070321343	0.053451701	291.3335885	12.02058444
751	25023530400	261	62	199	0.981322314	75599	0.126355608	0.114817383	1710.841345	3.536271798
752	25023530500	468	292	176	0.955348837	59535	0.150027358	0.072566533	725.9856175	7.40372794
753	25023530600	216	121	95	0.800972349	89632	0.626539223	0.226278281	10586.19631	0.621753065
754	25023530700	563	325	238	0.962145969	76545	0.154939935	0.169424545	3033.343586	1.210545359
755	25023530801	82	38	44	0.971054572	87566	0.339687198	0.215248075	2363.292275	2.295103343
756	25023530802	1393	950	443	0.981688927	74604	0.143209677	0.078071271	818.7300824	5.669756248
757	25023530902	351	338	13	1	96910	0.194813528	0.244669485	1979.352561	2.262861144
758	25023540101	65	33	32	0.913685406	90194	0.16270897	0.089787476	2416.149048	1.457691529
759	25023540102	124	69	55	0.962352941	93214	0.17484882	0.145359594	3094.425998	0.824062363
760	25023540103	36	30	6	0.941002278	99146	0.18516467	0.085809772	3855.446316	1.138648976
761	25023541100	223	146	77	0.928557448	95022	0.237451797	0.235798175	9353.204645	0.546229896
762	25023542101	700	159	541	0.961750217	89792	0.214725053	0.045373515	9166.104643	0.752991622
763	25023542102	41	24	17	0.926489227	84000	0.319280892	0.14819443	3492.131733	0.677809482
764	25023542200	115	68	47	0.939053972	66840	0.093431113	0.143650159	5031.474383	1.310947746
765	25023543100	68	39	29	0.979834354	87917	0.027339153	0.143838325	3924.931208	0.707528324
766	25023544100	32	5	27	0.938841782	82917	0.046018767	0.021026478	2861.629631	1.937008179
767	25023544200	278	142	136	0.963245257	58250	0.173774392	0.159072734	7452.085707	0.792261419
768	25023545100	90	43	47	0.877867426	60396	0.056504075	0.102420123	2917.341986	2.166698327
769	25023545200	61	40	21	0.910897436	54863	0.251460228	0.240335801	4455.645785	1.400470392
770	25023545400	107	33	74	0.953000723	53349	0.303235395	0.037590362	1604.438566	3.44793507
771	25023560100	200	103	97	0.98881395	74877	0.359611701	0.210975394	4496.465011	1.351950918
772	25023561100	306	116	190	0.911277284	101006	0.38728591	0.1569299	3666.322114	1.349581364
773	25023561200	6	4	2	0.949874687	36484	0.356309687	0.09638886	108.2854216	18.42353265
774	25025000100	10	7	3	0.787016575	55179	0.100138127	0.224556567	179.3679703	20.1819756
775	25025000201	5	3	2	0.764576458	68010	0.03873803	0.129117122	60.36811743	60.23046858
776	25025000301	2	2	0	0.891576314	87230	0.015855624	0.151439528	57.2728313	41.86976522
777	25025000302	165	40	125	0.697984395	83357	0.046966607	0.160034685	64.18096042	47.92698613
778	25025000401	29	29	0	0.78386326	42136	0.017854881	0.057606923	43.18135302	126.0034626
779	25025000402	41	17	24	0.855401662	57530	0.04345564	0.129062432	80.34761353	44.92977254
780	25025000502	1189	155	1034	0.816543438	51875	0.253450936	0.044623894	118.1772187	36.62296378
781	25025000504	NA	NA	NA	0.78909023	39452	0.021739443	0.079680135	33.52199575	159.6861965
782	25025000601	NA	NA	NA	0.717459413	60343	0.008828263	0.059637773	49.85221147	70.42816951
783	25025000602	57	22	35	0.60307616	25476	0.10703905	0.013630627	59.99160359	67.1927363
784	25025000701	NA	NA	NA	0.77557288	53083	0.031031527	0.058176544	22.59182923	187.3686259
785	25025000703	NA	NA	NA	0.687958115	19299	0.018378542	0.024339089	17.61227532	162.6706344
786	25025000704	NA	NA	NA	0.669587519	41606	0.007705495	0.045377108	24.48792339	191.0737765
787	25025000802	2	2	0	0.669614345	36734	0.007942208	0.065807334	98.33112041	82.8018634
788	25025010103	9	9	0	0.665334399	16210	0.006812958	0.162475577	27.10504424	138.4613125
789	25025010104	2	0	2	0.708333333	35262	0.211165828	0.139333787	28.52860776	183.3948591
790	25025010203	9	9	0	0.733972439	35906	0.060442162	0.23982221	36.88037955	135.7632449
791	25025170701	267	116	151	0.832287507	42695	0.131950002	0.089631378	53.32263954	32.87534179
792	25025170800	23	18	5	0.851612903	50453	0.123249291	0.234113592	84.96638793	52.90327281
793	25025180101	258	52	206	0.859511344	55341	0.272347324	0.176733284	110.1482667	41.61663308
794	25025180200	14	7	7	0.90451479	63425	0.166182821	0.292759908	108.9485946	35.37448109
795	25025180400	200	54	146	0.818081588	68994	0.416408124	0.067736432	67.75910088	26.77131155
796	25025180500	51	34	17	0.910429142	70444	0.172272713	0.087046588	75.60770831	53.01046797
797	25025980101	360	90	270	0.4	NA	0.711718607	0.002771303	328.3415827	1.050735022
798	25025980300	304	30	274	0.590588235	NA	0.938107149	0.198076504	211.8650192	2.005994201
799	25025980700	44	1	43	NA	NA	0.952231772	0.139879563	300.4247376	0
800	25025981100	1124	180	944	0.521126761	NA	0.820822776	0.179918121	272.1325123	0.260902306
801	25025981201	333	67	266	NA	NA	0.906761576	0.028237197	75.95098814	0
802	25025981202	35	29	6	NA	NA	0.014276205	0.064140166	160.3869553	0
803	25025010300	8	6	2	0.808882907	26397	0.060372986	0.19144403	51.77559193	114.8031298
804	25025010403	NA	NA	NA	0.59503866	20365	0.027525673	0.238014728	8.937660521	347.2944618
805	25025010404	NA	NA	NA	0.821265492	17965	0.008846321	0.237609255	13.65573527	449.0420969
806	25025010405	13	10	3	0.774749722	14188	0.07548472	0.19238188	37.21195411	144.9534196
807	25025010500	3	2	1	0.695446481	36017	0.144748283	0.128919874	20.20548578	167.3802866
808	25025010600	26	2	24	0.81584507	68080	0.028503777	0.097721746	34.32536007	82.73766085
809	25025010702	NA	NA	NA	0.941685478	91071	0.104318883	0.198899258	29.93656419	88.78774408
810	25025010801	1	1	0	0.868288591	112284	0.051144485	0.222917607	12.90505604	277.1006952
811	25017350700	11	3	8	0.720051663	48155	0.211055093	0.096784936	80.85680241	76.60456282
812	25017350900	100	80	20	0.890449438	76175	0.040475578	0.020625352	42.34340356	75.66703974
813	25017351000	37	35	2	0.811721612	76710	0.019775991	0.020534516	66.67386319	102.36395
814	25017351100	17	8	9	0.811359404	56187	0.008441641	0.029078303	67.17305729	79.94276599
815	25017351203	1	1	0	0.765901483	79241	0.049779106	0.021416733	41.00947473	101.9764342
816	25017351204	11	9	2	0.74119932	74886	0.043475701	0.024242775	58.5405119	70.36153027
817	25017351403	NA	NA	NA	0.69179004	35453	0.001743802	0.046389665	36.26052664	102.4530073
818	25017351404	NA	NA	NA	0.572162301	40783	0.028344443	0.01764544	42.47025706	91.68769557
819	25017351500	1	1	0	0.6754671	39343	0.000369725	0.046238743	136.5330079	18.03226954
820	25017352101	26	1	25	0.435741445	105264	0.086841006	0.084313881	42.76618907	30.74858968
821	25017352200	2	2	0	0.642536196	33583	0.124972632	0.027372419	15.99410912	125.2336085
822	25017352300	NA	NA	NA	0.619694397	60543	0.022458692	0.08022318	60.13304214	48.97473827
823	25017352400	7	4	3	0.461574074	29315	0.03881295	0.068532532	46.05536819	46.90007017
824	25017352500	1	0	1	0.635603345	70408	0.005229143	0.03582155	20.70248389	161.7197249
825	25017352700	NA	NA	NA	0.634050881	32702	0.006921273	0.041812317	15.8336401	129.0922357
826	25017352800	83	83	0	0.66492732	80256	0.007801315	0.034290546	16.27942284	164.8092826
827	25017352900	47	32	15	0.871835443	71667	0.020024511	0.025037405	29.75669052	106.1946051
828	25017353000	5	5	0	0.671335668	52192	0.03405388	0.025815423	33.56033669	119.1287214
829	25017353101	NA	NA	NA	0.590666192	50714	0.013961499	0.094613532	40.10206917	69.99638817
830	25017353200	2	1	1	0.642387733	61590	0.055267815	0.128846304	52.87680999	69.06619368
831	25025981300	75	65	10	0.802469136	73625	0.016423599	0.030587816	720.9582299	0.337051427
832	25025981501	111	28	83	NA	NA	0.381545635	0.166446369	210.5164614	0
833	25025981600	1038	66	972	NA	NA	0.900178123	0.142917188	63.689483	0
834	25025981700	848	75	773	NA	NA	0.882993595	0.082240049	32.86738471	0
835	25025981800	2989	561	2428	0.602272727	218419	0.617640415	0.081318889	104.9411095	0.838565558
836	25025990101	NA	NA	NA	0.060810811	25862	NA	NA	NA	NA
837	25017353400	45	31	14	0.48994395	49844	0.151384909	0.082297288	31.88216108	95.13156879
838	25017353500	NA	NA	NA	0.569400071	65577	0.016965273	0.078278908	20.84871688	135.1162288
839	25017353600	29	19	10	0.706344286	60144	0.014763242	0.058764191	73.6512875	65.70149911
840	25017353700	61	14	47	0.761369622	53649	0.137519421	0.070932174	54.81781615	103.8895819
841	25017353900	20	14	6	0.59473061	38043	0.126235833	0.135128219	38.07361515	88.7228593
842	25017354000	4	2	2	0.743389925	65139	0.095689191	0.077315146	45.32659646	79.26913293
843	25017354100	10	7	3	0.793059535	68160	0.129219857	0.136925286	64.71365998	48.53689315
844	25017354200	32	12	20	0.919254658	132976	0.23889933	0.339299901	165.1433557	20.47312158
845	25017354400	2	2	0	0.91954023	101406	0.064046218	0.192820812	29.76715937	49.68562776
846	25017354500	6	4	2	0.776583035	79514	NA	0.036276514	41.36480311	60.70378223
847	25017354600	964	285	679	0.603472643	59327	0.193876091	0.199171295	149.729381	33.07967993
848	25017354700	6	6	0	0.766387195	90238	NA	0.064093168	36.36844937	72.15045033
849	25017354900	331	45	286	0.466552316	41649	0.218068179	0.168583613	129.3419406	45.07431985
850	25017355000	NA	NA	NA	0.795737705	68409	0.117175233	0.120697882	47.1323849	64.71134458
851	25017356100	28	5	23	0.909211839	85188	0.120660496	0.162585961	73.35501326	40.99242664
852	25017356300	201	160	41	0.774825446	61415	0.11426072	0.200870337	107.8344484	47.81403417
853	25017356400	733	509	224	0.914229747	98720	0.134027326	0.175841469	368.4625939	19.39681291
854	25017356500	36	7	29	0.879090909	92731	0.090978254	0.237089507	230.5303769	28.62963263
855	25017356601	25	13	12	0.863059612	74527	0.095233642	0.06565744	128.7948678	32.43141649
856	25017356701	12	11	1	0.862837838	75438	0.119298829	0.09299084	114.1204883	51.8749971
857	25017356702	230	166	64	0.791346606	84304	0.086840039	0.105286517	274.7547344	23.21707036
858	25017357100	7	3	4	0.879757576	95605	0.066723085	0.148440576	188.6464253	21.86630355
859	25017357300	1	1	0	0.846471601	82457	0.132468462	0.200625338	64.74717372	44.86682326
860	25017353300	11	10	1	0.770885786	94526	0.200768667	0.067473522	54.41159072	80.29539189
861	25017357400	14	14	0	0.913421896	104250	0.080031643	0.174833951	68.76752857	31.74463363
862	25017357500	1	1	0	0.717895609	79348	0.032865518	0.103439116	48.08306164	50.20478975
863	25017357600	1	1	0	0.850197628	92125	0.088646204	0.094704025	48.7267294	51.92222074
864	25017357700	1058	74	984	0.758906379	68234	0.41964519	0.337096482	307.1480892	11.7891015
865	25017357800	129	10	119	0.876777251	116976	0.216886067	0.247138863	349.9117324	10.2511567
866	25017358100	217	123	94	0.78950495	131382	0.305725659	0.305627873	550.5934129	9.171922296
867	25017358400	410	175	235	0.841401023	138750	0.256478762	0.218825852	745.4255181	6.817582544
868	25017358500	1124	90	1034	0.728682171	152961	0.205850032	0.145321399	686.8977381	6.948632577
869	25017358600	35	14	21	0.713554565	122238	0.214042548	0.22814608	870.6302861	6.957028829
870	25017358700	55	5	50	0.792867217	135234	0.224777837	0.258207173	708.8852192	7.001133421
871	25017359100	23	11	12	0.849762178	104353	0.196032881	0.186590305	1503.052133	4.056412859
872	25017359300	199	132	67	0.873530255	109201	0.315511141	0.26042924	2087.962171	3.340098828
873	25017360200	1629	539	1090	0.891069888	143792	0.431865535	0.297430655	3728.647447	1.243346298
874	25017361100	1050	598	452	0.930780837	114869	0.432387077	0.378673868	2024.346889	2.619116333
875	25017361200	521	202	319	0.840823664	112845	0.240694365	0.266527166	1029.607659	5.943040484
876	25017361300	5268	1132	4136	0.934643817	131453	0.414260461	0.353876416	3647.709176	1.63170903
877	25017363102	10	1	9	0.683431953	84559	0.223302467	0.322879535	1378.037052	3.924422781
878	25017363103	25	4	21	0.775969222	116033	0.262122887	0.138084669	1017.55508	3.320704762
879	25017363104	606	471	135	0.763171015	116538	0.243883515	0.159162875	1561.671103	3.852923953
880	25017363202	499	332	167	0.822609209	109205	0.173028347	0.261652456	619.8587669	5.465761204
881	25017364101	33	28	5	0.975311005	73205	0.152487587	0.168243033	525.4943198	9.943018988
882	25017364102	19	8	11	0.927457909	79569	0.497400054	0.368897212	865.3123099	5.559842319
883	25017365100	302	144	158	0.92099765	155568	0.351562614	0.494648841	3129.844161	2.446767189
884	25017365201	155	107	48	0.908373118	158472	0.237930679	0.446555355	1513.495296	3.598293311
885	25017366100	89	60	29	0.857710126	98438	0.241521603	0.298466647	685.102242	6.616530675
886	25017366201	108	51	57	0.904632891	204435	0.392842288	0.61443855	1439.890186	2.563389928
887	25017366202	1371	479	892	0.882543103	135500	0.453616519	0.289641374	1988.224476	2.333740509
888	25017367100	104	57	47	0.892483823	164972	0.34081355	0.233469646	1489.093914	2.698285153
889	25017367200	34	18	16	0.867698313	138750	0.271886285	0.216247623	3004.155602	2.387692567
890	25017368102	363	168	195	0.779981966	90000	0.168369283	0.142724545	495.98039	6.707926497
891	25017368200	305	12	293	0.881	89583	0.155848579	0.191306502	697.1915337	5.737304323
892	25017368300	8	4	4	0.71568954	56228	0.032649216	0.080689988	172.3343364	34.83925563
893	25017368400	257	86	171	0.707138643	63125	0.171162401	0.103692842	388.2545072	21.8284652
894	25017368600	567	69	498	0.764962866	61250	0.073376946	0.247471863	122.1301126	37.48461295
895	25017368700	367	21	346	0.803669725	43036	0.313937887	0.090052968	74.11423118	29.41405403
896	25017368800	60	24	36	0.787437186	61489	0.139074373	0.130621329	172.9309893	23.01496115
897	25017368901	235	7	228	0.850090822	75551	0.268003777	0.245464219	406.8049693	23.00611031
898	25017369000	422	41	381	0.746314496	54942	0.493655171	0.255603355	289.1780399	5.629749757
899	25017369100	115	14	101	0.809141746	72724	0.13186209	0.304645766	253.1525675	16.24711944
900	25017370101	2364	2363	1	0.890350156	72800	0.100311168	0.158944152	142.4704898	42.69656129
901	25017370102	192	52	140	0.835685168	67340	0.155329164	0.124079819	230.7980699	27.63454652
902	25017370202	232	214	18	0.853799866	85571	0.103303894	0.100331833	108.0057484	41.54408507
903	25017370300	1986	150	1836	0.87118099	62037	0.320655779	0.188840381	294.7600613	18.98832554
904	25017370400	99	6	93	0.893637048	85170	0.107418254	0.120868008	162.255222	32.7385457
905	25017373100	12	2	10	0.778726198	79205	0.073929422	0.087675793	172.1080366	26.54727862
906	25017373200	28	2	26	0.813579946	60729	0.072757538	0.094466494	131.0602262	31.35199838
907	25017373300	20	11	9	0.839209609	98438	0.123974359	0.085752278	126.9073702	20.3376683
908	25017373500	66	0	66	0.868715084	140893	0.140119501	0.078142236	340.0682166	18.94913928
909	25017373600	255	98	157	0.851291387	136875	0.138303503	0.169294957	309.4669098	28.40045162
910	25017373700	447	64	383	0.911388889	204156	0.226470586	0.109842882	240.0762335	14.99523692
911	25017373800	112	84	28	0.762679426	100648	0.155312381	0.197818134	265.7428341	19.66186602
912	25017373900	33	9	24	0.831086199	113276	0.137557948	0.398172044	443.7246507	14.87634277
913	25017374000	687	63	624	0.796144982	114081	0.370428009	0.394057983	509.9442587	9.359846529
914	25017374200	140	9	131	0.785037406	121429	0.176377122	0.163899829	204.3614722	19.62209391
915	25017374300	87	48	39	0.954932241	189265	0.087039081	0.299195442	260.2418617	12.19250423
916	25023990003	NA	NA	NA	NA	NA	NA	NA	NA	0
917	25001013700	0	0	0	NA	NA	0.288716174	0.14239096	1.112367174	NA
918	25001013800	0	0	0	NA	NA	0.189185908	0.00572234	1.019471525	NA
919	25005600202	0	0	0	NA	NA	0.103646195	0.130478411	2.537610755	NA
920	25005612100	0	0	0	NA	NA	0.1520665	0.251675073	1.351527635	NA
921	25005612200	0	0	0	NA	NA	0.207176214	0.026212954	1.527590001	NA
922	25005614102	0	0	0	NA	NA	0.011855069	0.030572776	2.717296565	NA
923	25005616100	0	0	0	NA	NA	0.104920198	0.098206742	0.563011661	NA
924	25005617101	0	0	0	NA	NA	0.563915281	0.052499968	1.788397094	NA
925	25005617102	0	0	0	NA	NA	0.244834716	0.106632324	4.174960585	NA
926	25005630101	0	0	0	NA	NA	NA	1.03E-06	0.000463859	NA
927	25005630300	0	0	0	NA	NA	0.565217147	0.107397049	0.391680264	NA
928	25005654100	0	0	0	NA	NA	0.131650823	0.074104915	2.431924429	NA
929	25005655100	0	0	0	NA	NA	0.66618495	0.367337386	1.273128818	NA
930	25005985600	0	0	0	NA	NA	0.119462174	0.187741083	4.240277816	NA
931	25027711100	0	0	0	NA	NA	0.449586399	0.218190459	2.141979347	NA
932	25027712101	0	0	0	NA	NA	0.705449591	0.249947704	0.916985772	NA
933	25027712102	0	0	0	NA	NA	0.89188773	0.302768453	0.145579024	NA
934	25027717100	0	0	0	NA	NA	0.18807293	0.032291875	3.640933108	NA
935	25027740102	0	0	0	NA	NA	0.559384624	0.066195925	2.305792429	NA
936	25027741101	0	0	0	NA	NA	0.1719177	0.151558796	2.517623063	NA
937	25027741102	0	0	0	NA	NA	0.550306299	0.266454591	0.339758819	NA
938	25027742401	0	0	0	NA	NA	0.001757849	0.103301339	1.296410024	NA
939	25027743100	0	0	0	NA	NA	0.505201105	0.170507454	2.61884203	NA
940	25027744101	0	0	0	NA	NA	0.042044038	0.19260418	2.758621094	NA
941	25027744200	0	0	0	NA	NA	NA	NA	0.072642833	NA
942	25027745100	0	0	0	NA	NA	0.000148194	3.29E-06	3.031747782	NA
943	25027746100	0	0	0	NA	NA	NA	5.23E-06	1.516350312	NA
944	25027747101	0	0	0	NA	NA	0.024058483	0.01124682	0.796272945	NA
945	25027761200	0	0	0	NA	NA	0.36306323	0.254873862	1.972631575	NA
946	25027761400	0	0	0	NA	NA	0.09083184	0.087122688	11.42797804	NA
