# Supplementary material for: Evaluating the use of semi-structured crowdsourced data to quantify inequitable access to urban biodiversity: A case study with eBird
Source: PLoS One. 2022 Nov 9;17(11):e0277223. doi: 10.1371/journal.pone.0277223 (PMC9645630; doi:10.1371/journal.pone.0277223)
Supplement: S1 File — (ZIP) [file pone.0277223.s003.zip › code/Grade_et_al_2022_eBird_consolidated_analyses_code.R]

#####
#Title: Grade et al. 2022 - PLOS One - eBird sample selection bias analyses
#Author: Aaron Grade 
#Contact: agrade132@gmail.com
#Created: 7/29/2022
#Notes: Consolidated code to replicate analyses for above manuscript,
#additional exploratory data analyses available on github (see publication)
#Note: replace file paths with your own applicable file paths
#Note: Census shapefiles, geographic shapefiles, and eBird database files
#Not included. All sources for these files can be found in manuscript.
#####

#Table of Contents:
#L18 - References and Resources
#L32 - Packages Needed
#L54 - Step 1 - Filter eBird Data
#L386 - Step 2 - Boston MSA Analyses, Tables, and Figures
#L1351 - Step 3 - Phoenix MSA Analyses, Tables, and Figures

#Applicable references and resources
#####

#auk vignette: https://cornelllabofornithology.github.io/auk/articles/auk.html
#Bounding box generation: https://boundingbox.klokantech.com/
#Github and R Studio quick user guide http://r-pkgs.had.co.nz/git.html
#https://rpubs.com/jguelat/autocorr, modeling spatial autocorr
#http://rstudio-pubs-static.s3.amazonaws.com/9687_cc323b60e5d542449563ff1142163f05.html
#https://gwenantell.com/exploring-spatial-autocorrelation-in-r/
#Proj4 coordinate system: "+proj=utm +zone=18 +ellps=GRS80 +datum=NAD83 +units=m +no_defs"
#For GAMS: http://environmentalcomputing.net/intro-to-gams/

#####

#Load necessary packages
#####

library(auk) # for eBird filtering
#AWK must be installed on computer as script outside of R
#If you have a PC, you must also install Cygwin (follow vignette instructions)

library(sf)
library(corrplot)
library(AICcmodavg)
library(pscl)
library(MASS)
library(MuMIn)
library(gstat)
library(sp)
library(xtable)
library(modelr)
library(tidyverse)

#####

##################################################
#Step 1 - Filter eBird Data#######################
##################################################

#Note: Set working directory to source file location
#Note: The eBird basic dataset (EBD) is HUGE (> 2 gb) even filtered by state
#So auk interfaces with external script program AWK (on computer) to conduct filtering ops
#Both the EBD and the filtered EBD are too large to store on github, so both of those
#files will be added to gitignore. Please request .zip file to complete tasks.

#Filter MA data to applicable checklists - full counties extent
#####

#Rectangle: c(-72.067177,41.513782,-70.240771,42.988059)
#c(lng_min, lat_min, lng_max, lat_max) 

#Note, once you set the path you can't easily change it
auk_set_ebd_path("D:/AaronFiles/UMass/IDS_Biodiversity_Valuation_Project/IDS_eBird_Analyses", overwrite = FALSE) #set ebd working directory 
f.ma <- auk_ebd("ebd_US-MA_200601_201601_relMay-2020.txt") #Reference eBird data file

#Filter data
#Used criteria from Calaghan et al. 2019
ma.filters <- f.ma %>%
  auk_duration(duration = c(5, 240)) %>%  #Duration: length in minutes of checklists
  auk_bbox(bbox = c(-72.067177,41.513782,-70.240771,42.988059)) %>% #Filter the eBird data by spatial bounding box, decimal degrees, used bounding box website in references
  auk_complete() %>% #Complete: all species seen or heard are recorded
  auk_protocol(c("Stationary","Traveling")) %>% #Checklists that following a specific search protocol (stationary and traveling)
  auk_distance(c(0,2.5)) #Checklists with distances travelled within a given range

ma.filters

#Temp file path for conversion, apply filters in AWK script (external to R)
#ma.f.out <- "ma.f.out.txt"
#ebd.ma <- auk_filter(ma.filters, file = ma.f.out, overwrite = TRUE, execute = TRUE)

#Confirm successful operation (takes awhile for large files)
read_ebd(ebd.ma) %>%
  glimpse() #Confirmed
str(read_ebd(ebd.ma)) #Confirmed

#Make copy and reformat ma.f.out for arcmap, retain old ma.f.out as well for merging
#ma.f.out <- read.delim("ma.f.out.txt", header = TRUE, sep = "\t", dec = ".")
str(ma.f.out)

#Select only SAMPLING.EVENT.IDENTIFIER, Lat, Long
#Other columns cause reading errors in arcmap

ma_f_out_red <- ma.f.out %>%
  select(SAMPLING.EVENT.IDENTIFIER, LATITUDE, LONGITUDE)
str(ma_f_out_red)
#Looks good

#write.csv(ma_f_out_red, "ma_f_out_red.csv")

#NEED TO GENERATE Boston_checklists_by_tract.txt file via arcmap

#####

#Filter AZ data to applicable checklists
#####

#Note, once you set the path you can't easily change it
#ALREADY RUN auk_set_ebd_path("D:/AaronFiles/UMass/IDS_Biodiversity_Valuation_Project/IDS_eBird_Analyses", overwrite = FALSE) #set ebd working directory 
f.az <- auk_ebd("ebd_US-AZ_200601_201601_relMay-2020.txt") #Reference eBird data file

#Filter data
#Used criteria from Calaghan et al. 2019
az.filters <- f.az %>%
  auk_duration(duration = c(5, 240)) %>%  #Duration: length in minutes of checklists
  auk_bbox(bbox = c(-114.416,32.4822,-110.5085,34.1529)) %>% #Filter the eBird data by spatial bounding box, decimal degrees, used bounding box website in references
  auk_complete() %>% #Complete: all species seen or heard are recorded
  auk_protocol(c("Stationary","Traveling")) %>% #Checklists that following a specific search protocol (stationary and traveling)
  auk_distance(c(0,2.5)) #Checklists with distances travelled within a given range

az.filters

#Temp file path for conversion, apply filters in AWK script (external to R), takes awhile for large files
#az.f.out <- "az.f.out.txt"
#ebd.az <- auk_filter(az.filters, file = az.f.out, overwrite = TRUE, execute = TRUE)

#Confirm successful operation (takes awhile for large files)
read_ebd(ebd.az) %>%
  glimpse() #Confirmed
str(read_ebd(ebd.az)) #Confirmed

#####

#Summarize checklist data and merge AZ (Maricopa) data with GIS-derived census tracts
#####

#Read in files
az.f.out <- read.delim("az.f.out.txt", header = TRUE, sep = "\t", dec = ".")
az.f.out$ID <- az.f.out$SAMPLING.EVENT.IDENTIFIER #Commonly named ID
maricopa.checklists <- read.delim("Maricopa_checklists_by_tract.txt", header = TRUE, sep = "\t", dec = ".") #Checklists clipped to just Maricopa county extent

maricopa.checklists.merged <- merge(az.f.out, maricopa.checklists, by = "ID") #Obs clipped to just Maricopa

str(maricopa.checklists.merged)

#Keep only: ID (change name to checklist_ID), protocol type,
#duration (mins), effort (distance), number observers, 
#Longitude, Latitude, GEOID (census tract ID)
maricopa.checklists.red <- select(maricopa.checklists.merged,
                                  SAMPLING.EVENT.IDENTIFIER, PROTOCOL.TYPE, DURATION.MINUTES,
                                  EFFORT.DISTANCE.KM, NUMBER.OBSERVERS, Longitude, Latitude,
                                  GEOID)

#Still has one row for each bird obs., need to have one row per checklist
#For protocol type, function for finding most common one in each checklist and printing that

maricopa.checklists.grouped <- maricopa.checklists.red %>%
  group_by(SAMPLING.EVENT.IDENTIFIER) %>%
  summarize(PROTOCOL.TYPE = names(which(table(PROTOCOL.TYPE) == max(table(PROTOCOL.TYPE)))[1]),
            DURATION.MINUTES = mean(DURATION.MINUTES),
            EFFORT.DISTANCE.KM = mean(EFFORT.DISTANCE.KM),
            NUMBER.OBSERVERS = mean(NUMBER.OBSERVERS),
            Longitude = mean(Longitude), Latitude = mean(Latitude),
            GEOID = mean(GEOID))
str(maricopa.checklists.grouped) #Looks good!

#Rename variables:
maricopa.checklists.grouped <- maricopa.checklists.grouped %>%
  rename(checklist_ID = SAMPLING.EVENT.IDENTIFIER, checklist_procotol = PROTOCOL.TYPE,
         checklist_dur_min = DURATION.MINUTES,checklist_effort_km = EFFORT.DISTANCE.KM,
         checklist_num_obs = NUMBER.OBSERVERS, checklist_longitude = Longitude,
         checklist_latitude = Latitude, GEOID = GEOID)

#Now group samples by tract ID (GEOID), make new vars for stationary vs. traveling protocol

maricopa.checklists.summarized <- maricopa.checklists.grouped %>% 
  group_by(GEOID) %>%
  summarize(mean_checklist_dur_min = mean(checklist_dur_min),
            mean_checklist_effort_km = mean(checklist_effort_km),
            mean_checklist_num_obs = mean(checklist_num_obs))

num_checklists <- maricopa.checklists.grouped %>% 
  group_by(GEOID) %>%
  tally()

maricopa.checklists.summarized <- full_join(num_checklists, maricopa.checklists.summarized)

maricopa.procotol.st <- maricopa.checklists.grouped %>% 
  group_by(GEOID) %>%
  filter(checklist_procotol == "Stationary") %>%
  tally(name = "num_stationary")

maricopa.procotol.tr <- maricopa.checklists.grouped %>% 
  group_by(GEOID) %>%
  filter(checklist_procotol == "Traveling") %>%
  tally(name = "num_traveling")

maricopa.protocol.df <- full_join(maricopa.procotol.st, maricopa.procotol.tr)
maricopa.protocol.df[is.na(maricopa.protocol.df)] = 0 #Turn NAs into 0 for these vars

#Now combine all into new df

maricopa.checklists.by.tracts <- full_join(maricopa.checklists.summarized, maricopa.protocol.df, by = "GEOID")
str(maricopa.checklists.by.tracts)

#Change some names
maricopa.checklists.by.tracts <- rename(maricopa.checklists.by.tracts, num_checklists = n)

str(maricopa.checklists.by.tracts) #Good, export

#Add back in any census tracts with no eBird checklists 
#NAs for all vrs except num_checklists, num_stationary, num_traveling
maricopa.census.tracts <- st_read("maricopa_census_tracts.shp")
st_is_valid(maricopa.census.tracts) #If any FALSES come up, st_make_valid

#Need to correct GEOID to be as numeric, do so in .csv
write.csv(maricopa.census.tracts, "maricopa.census.tracts.csv")
maricopa.census.tracts.tbl <- read.csv("maricopa.census.tracts.csv")
str(maricopa.census.tracts.tbl) #Good

maricopa.checklists.by.tracts <- full_join(maricopa.census.tracts.tbl, maricopa.checklists.by.tracts, by = "GEOID")
str(maricopa.checklists.by.tracts) #Good, but one NA row!
maricopa.checklists.by.tracts <- maricopa.checklists.by.tracts[!is.na(maricopa.checklists.by.tracts$GEOID),]

maricopa.checklists.by.tracts <- data.frame(maricopa.checklists.by.tracts$GEOID, maricopa.checklists.by.tracts$num_checklists,
                                            maricopa.checklists.by.tracts$mean_checklist_dur_min, maricopa.checklists.by.tracts$mean_checklist_effort_km,
                                            maricopa.checklists.by.tracts$mean_checklist_num_obs, maricopa.checklists.by.tracts$num_stationary,
                                            maricopa.checklists.by.tracts$num_traveling)

maricopa.checklists.by.tracts <- maricopa.checklists.by.tracts %>%
  rename(GEOID = maricopa.checklists.by.tracts.GEOID, num_checklists_maricopa = maricopa.checklists.by.tracts.num_checklists,
         mean_checklist_dur_min = maricopa.checklists.by.tracts.mean_checklist_dur_min, mean_checklist_effort_km = maricopa.checklists.by.tracts.mean_checklist_effort_km,
         mean_checklist_num_obs = maricopa.checklists.by.tracts.mean_checklist_num_obs, num_stationary = maricopa.checklists.by.tracts.num_stationary,
         num_traveling = maricopa.checklists.by.tracts.num_traveling)
str(maricopa.checklists.by.tracts)

#write.csv(maricopa.checklists.by.tracts, "maricopa.checklists.by.tracts.csv")
#Add 0's to any NA in: num_checklists_maricopa, num_stationary, and num_traveling

#####

#Summarize checklist data and merge MA (counties) data with GIS-derived census tracts
#####

#Intersect/overlay checklist pts with census tracts
boston.checklists.clipped <- st_read("boston_checklists_clip.shp")
boston.census.tracts <- st_read("boston_census_tracts.shp")

#If getting errors

st_is_valid(boston.census.tracts) #If any FALSES come up, st_make_valid
boston.census.tracts <- st_make_valid(boston.census.tracts) 
#Polygon now "valid", export corrected shapefile for ArcMap
st_write(boston.census.tracts,"boston_census_tracts_cor.shp")

#Turn GEOID numeric (was getting error so have to reformat in excel)
write.csv(boston.census.tracts, "geoid_cor.csv")
#Reformat in excel, then read in
geoid_cor <- read.csv("geoid_cor.csv")
str(geoid_cor)
boston.census.tracts.cor <- merge(boston.census.tracts, geoid_cor, by = "GEOID")
boston.census.tracts.cor$GEOID_cor <- as.numeric(boston.census.tracts.cor$GEOID_cor)
hist(boston.census.tracts.cor$GEOID_cor)
boston.census.tracts.cor$GEOID_cor #Good! Put back into original shapefile
boston.census.tracts <- boston.census.tracts.cor #Good

###
#Intersect points and polygons, add polygon attributes to points
#i.e., GEOID added to checklists
boston.checklists.by.tracts <- st_intersection(boston.checklists.clipped, boston.census.tracts)
str(boston.checklists.by.tracts) #Good
hist(boston.checklists.by.tracts$GEOID_cor) #Good
boston.checklists.by.tracts$ID <- boston.checklists.by.tracts$SAMPLING_E
###

#Create a new dataframe with attributes
boston.checklists.by.tracts.red <- data.frame(boston.checklists.by.tracts$ID, boston.checklists.by.tracts$GEOID_cor)
str(boston.checklists.by.tracts.red) #Good
#Rename variables
boston.checklists.by.tracts.red <- boston.checklists.by.tracts.red %>%
  rename(ID = boston.checklists.by.tracts.ID, GEOID = boston.checklists.by.tracts.GEOID_cor)
str(boston.checklists.by.tracts.red) #Good

#Read in files
ma.f.out <- read.delim("ma.f.out.txt", header = TRUE, sep = "\t", dec = ".")
#Note: this is the full ma.f.out with all vars, NOT ma_f_out_red that we exported
ma.f.out$ID <- ma.f.out$SAMPLING.EVENT.IDENTIFIER #Commonly named ID
str(ma.f.out)

ma.f.out.red <- ma.f.out %>%
  select(SAMPLING.EVENT.IDENTIFIER, PROTOCOL.TYPE, DURATION.MINUTES,
         EFFORT.DISTANCE.KM, NUMBER.OBSERVERS, LONGITUDE, LATITUDE,
         ID)
str(ma.f.out.red)
boston.checklists.merged <- merge(ma.f.out.red, boston.checklists.by.tracts.red, by = "ID") #Obs clipped to just Boston
str(boston.checklists.merged)

#Still has one row for each bird obs., need to have one row per checklist
#For protocol type, function for finding most common one in each checklist and printing that
boston.checklists.grouped <- boston.checklists.merged %>%
  group_by(SAMPLING.EVENT.IDENTIFIER) %>%
  summarize(PROTOCOL.TYPE = names(which(table(PROTOCOL.TYPE) == max(table(PROTOCOL.TYPE)))[1]),
            DURATION.MINUTES = mean(DURATION.MINUTES),
            EFFORT.DISTANCE.KM = mean(EFFORT.DISTANCE.KM),
            NUMBER.OBSERVERS = mean(NUMBER.OBSERVERS),
            Longitude = mean(LONGITUDE), Latitude = mean(LATITUDE),
            GEOID = mean(GEOID))
str(boston.checklists.grouped) #Looks good!

#Rename variables:
boston.checklists.grouped <- boston.checklists.grouped %>%
  rename(checklist_ID = SAMPLING.EVENT.IDENTIFIER, checklist_procotol = PROTOCOL.TYPE,
         checklist_dur_min = DURATION.MINUTES,checklist_effort_km = EFFORT.DISTANCE.KM,
         checklist_num_obs = NUMBER.OBSERVERS, checklist_longitude = Longitude,
         checklist_latitude = Latitude, GEOID = GEOID)
str(boston.checklists.grouped)
#Now group samples by tract ID (GEOID), make new vars for stationary vs. traveling protocol

boston.checklists.summarized <- boston.checklists.grouped %>% 
  group_by(GEOID) %>%
  summarize(mean_checklist_dur_min = mean(checklist_dur_min),
            mean_checklist_effort_km = mean(checklist_effort_km),
            mean_checklist_num_obs = mean(checklist_num_obs))

num_checklists_boston <- boston.checklists.grouped %>% 
  group_by(GEOID) %>%
  tally()

boston.checklists.summarized <- full_join(num_checklists_boston, boston.checklists.summarized)

boston.procotol.st <- boston.checklists.grouped %>% 
  group_by(GEOID) %>%
  filter(checklist_procotol == "Stationary") %>%
  tally(name = "num_stationary")

boston.procotol.tr <- boston.checklists.grouped %>% 
  group_by(GEOID) %>%
  filter(checklist_procotol == "Traveling") %>%
  tally(name = "num_traveling")

boston.protocol.df <- full_join(boston.procotol.st, boston.procotol.tr)
boston.protocol.df[is.na(boston.protocol.df)] = 0 #Turn NAs into 0 for these vars

#Now combine all into new df

boston.checklists.by.tracts <- full_join(boston.checklists.summarized, boston.protocol.df, by = "GEOID")
str(boston.checklists.by.tracts)

#Change some names
boston.checklists.by.tracts <- rename(boston.checklists.by.tracts, num_checklists_boston = n)

str(boston.checklists.by.tracts) #Good, export
str(boston.checklists.merged) #Good, export

#Add back in any census tracts with no eBird checklists 
#NAs for all vrs except num_checklists, num_stationary, num_traveling
boston.census.tracts$GEOID <- boston.census.tracts$GEOID_cor
boston.checklists.by.tracts <- full_join(boston.census.tracts, boston.checklists.by.tracts, by = "GEOID")


boston.checklists.by.tracts <- data.frame(boston.checklists.by.tracts$GEOID, boston.checklists.by.tracts$num_checklists_boston,
                                          boston.checklists.by.tracts$mean_checklist_dur_min, boston.checklists.by.tracts$mean_checklist_effort_km,
                                          boston.checklists.by.tracts$mean_checklist_num_obs, boston.checklists.by.tracts$num_stationary,
                                          boston.checklists.by.tracts$num_traveling)

boston.checklists.by.tracts <- boston.checklists.by.tracts %>%
  rename(GEOID = boston.checklists.by.tracts.GEOID, num_checklists_boston = boston.checklists.by.tracts.num_checklists_boston,
         mean_checklist_dur_min = boston.checklists.by.tracts.mean_checklist_dur_min, mean_checklist_effort_km = boston.checklists.by.tracts.mean_checklist_effort_km,
         mean_checklist_num_obs = boston.checklists.by.tracts.mean_checklist_num_obs, num_stationary = boston.checklists.by.tracts.num_stationary,
         num_traveling = boston.checklists.by.tracts.num_traveling)
str(boston.checklists.by.tracts)

#Export to csv files
#write.csv(boston.checklists.by.tracts, "boston_summarized_checklists_by_tract.csv")
#Added 0's to NAs for num_checklists, num_stationary, num_traveling
#write.csv(boston.checklists.merged, "boston_full_checklists_by_tract.csv")
#####

####################################################
#Step 2 - Boston MSA Analyses, Tables, and Figures##
####################################################

#Load in formatted data set for analyses
#####

boston.selection.bias <- read.csv("boston_ids_selection_bias_variables_1-22-2021.csv")
boston.selection.bias$GEOID <- as.factor(boston.selection.bias$GEOID)
str(boston.selection.bias) #Looks good

#Load in dataset with all NAs ommited
#First, omit NAs, only complete cases for hypoth. variables
bsbc.omit.nas <- boston.selection.bias %>%
  filter(!is.na(num_checklists)) %>%
  filter(!is.na(perc_green_tracts)) %>%
  filter(!is.na(perc_green_500m)) %>%
  filter(!is.na(white_pct_acs_10)) %>%
  filter(!is.na(med_hh_inc_acs_10)) %>%
  filter(!is.na(area_total_tracts)) %>%
  filter(!is.na(popu_dens_tracts))

#####

#Exploratory - Includes summary stats table results
#####

#Look at Y vars distribution
hist(boston.selection.bias$num_checklists) #0/1 inflated
hist(boston.selection.bias$num_stationary) #0/1 inflated
hist(boston.selection.bias$num_traveling) #0/1 inflated

#Look at X vars distribution
hist(boston.selection.bias$area_total_tracts) #0/1 inflated
hist(boston.selection.bias$perc_green_tracts) #Neg binomial? Poisson?
hist(boston.selection.bias$perc_green_500m) #Neg binomial? Poisson?
hist(boston.selection.bias$white_pct_acs_10) #Left skewed
hist(boston.selection.bias$med_hh_inc_acs_10) #Normal, slightly right skewed
hist(boston.selection.bias$popu_dens_tracts) #0/1 inflated

#Assess correlations between Y variables
corplot <- boston.selection.bias %>%
  select(num_checklists, num_stationary, num_traveling,
         perc_green_tracts, perc_green_500m, area_total_tracts,
         white_pct_acs_10, med_hh_inc_acs_10, popu_dens_tracts) %>%
  na.omit() #omit any NAs
corplot <- as.matrix(corplot)
cortest <- cor(corplot)
corrplot(cortest, method="number") #plot correlations

#X vars correlations > |0.5|
#perc_green_tracts and perc_green_500 at 0.51
#It's close with white_pct_acs_10 and med_hh_inc_acs_10 at 0.49
#Other x vars aren't correlated

#Summary statistics for Table in manuscript

sum(bsbc.omit.nas$num_checklists)

min(bsbc.omit.nas$white_pct_acs_10)
mean(bsbc.omit.nas$white_pct_acs_10)
max(bsbc.omit.nas$white_pct_acs_10)

min(bsbc.omit.nas$med_hh_inc_acs_10)
mean(bsbc.omit.nas$med_hh_inc_acs_10)
max(bsbc.omit.nas$med_hh_inc_acs_10)

#####

#Check for spatial autocorrelation - Debug coordinates matrix issue
#####

#Import census tract centroid coordinates
tract_centroid_coords <- read.delim("boston_census_tracts_centroid.txt", sep = ",")
str(tract_centroid_coords)
tract_centroid_coords <- tract_centroid_coords %>%
  select(GEOID, x_center, y_center)
tract_centroid_coords$GEOID <- as.factor(tract_centroid_coords$GEOID)
str(tract_centroid_coords) #Looks good
#Note: GCS is GCS_North_American_1983 ESRI

bsbc.omit.nas$GEOID <- as.factor(bsbc.omit.nas$GEOID)
tract_centroid_coords$GEOID <- as.factor(tract_centroid_coords$GEOID)

#Merge coordinates
bsbc.omit.nas <- bsbc.omit.nas %>%
  left_join(tract_centroid_coords, by = "GEOID")
bsbc.omit.nas$x_center <- bsbc.omit.nas$x_center.x
bsbc.omit.nas$y_center <- bsbc.omit.nas$y_center.x
str(bsbc.omit.nas) #N = 740, looks good

#For num_checklists
xy_check <- data.frame(bsbc.omit.nas$x_center, bsbc.omit.nas$y_center)
xy_check <- xy_check %>%
  rename(x = bsbc.omit.nas.x_center, y = bsbc.omit.nas.y_center)
str(xy_check) #Looks good

spdf_check <- SpatialPointsDataFrame(xy_check, proj4string = CRS("+proj=utm +zone=18 +ellps=GRS80 +datum=NAD83 +units=m +no_defs"), data = bsbc.omit.nas)
str(spdf_check) #Looks good

#Create variogram

vario_check <- variogram(log(num_checklists +1)~1, spdf_check)
plot(vario_check$dist, vario_check$gamma)
#Seems like there is some spatial autocor with checklists

#####

#Boston MSA Models and Validation
#####

#Select best fit PDF from:
#Gaussian (log transformed), Poisson, NegBin, Inverse Hyperbolic Sign

d.gaus.check.post <- glm(log(num_checklists + 1) ~ perc_green_tracts +
                           white_pct_acs_10*med_hh_inc_acs_10 + 
                           I(white_pct_acs_10^2) + I(med_hh_inc_acs_10^2) + 
                           area_total_tracts*popu_dens_tracts + I(perc_green_tracts^2) +
                           I(area_total_tracts^2) + I(popu_dens_tracts^2),
                         data = bsbc.omit.nas) #Gaussian log + 1 transformed

d.pois.check.post <- glm(num_checklists ~ perc_green_tracts +
                           white_pct_acs_10*med_hh_inc_acs_10 + 
                           I(white_pct_acs_10^2) + I(med_hh_inc_acs_10^2) + 
                           area_total_tracts*popu_dens_tracts + I(perc_green_tracts^2) +
                           I(area_total_tracts^2) + I(popu_dens_tracts^2),
                         family = "poisson",
                         data = bsbc.omit.nas) #Poisson with log link

d.nb.check.post <- glm.nb(num_checklists ~ perc_green_tracts +
                            white_pct_acs_10*med_hh_inc_acs_10 + 
                            I(white_pct_acs_10^2) + I(med_hh_inc_acs_10^2) + 
                            area_total_tracts*popu_dens_tracts + I(perc_green_tracts^2) +
                            I(area_total_tracts^2) + I(popu_dens_tracts^2),
                          data = bsbc.omit.nas) #Negative binomial with log link
#Did not converge, simplify

d.nb.check.red.post <- glm.nb(num_checklists ~ perc_green_tracts + I(perc_green_tracts^2) +
                                white_pct_acs_10*med_hh_inc_acs_10 + 
                                I(white_pct_acs_10^2) + I(med_hh_inc_acs_10^2) + 
                                area_total_tracts*popu_dens_tracts + I(popu_dens_tracts^2),
                              data = bsbc.omit.nas) #Negative binomial with log link
#Reduced to most complex converging model

d.ihs.check.post  <- glm(log(num_checklists + sqrt(num_checklists^2+1)) ~ perc_green_tracts +
                           white_pct_acs_10*med_hh_inc_acs_10 + 
                           I(white_pct_acs_10^2) + I(med_hh_inc_acs_10^2) + 
                           area_total_tracts*popu_dens_tracts + I(perc_green_tracts^2) +
                           I(area_total_tracts^2) + I(popu_dens_tracts^2),
                         data = bsbc.omit.nas) #Gaussian IHS transformed

#Compare models using AICc selection to see which PDF fits best
AICc(d.gaus.check.post) #AICc = 2711.042
AICc(d.pois.check.post) #AICc = 228098.5
AICc(d.nb.check.red.post) #AICc = 8088.079
AICc(d.ihs.check.post) #AICc = 2805.326

#Gaussian with log + 1 transformation selected


#Models with all a priori hypothesized model structures
cngb.1 <- glm(log(num_checklists + 1) ~ 1, data = bsbc.omit.nas)
cngb.2 <- glm(log(num_checklists + 1) ~ white_pct_acs_10*med_hh_inc_acs_10 + I(white_pct_acs_10^2) + I(med_hh_inc_acs_10^2) + area_total_tracts*popu_dens_tracts + I(perc_green_tracts^2) + I(area_total_tracts^2) + I(popu_dens_tracts^2), data = bsbc.omit.nas)
cngb.3 <- glm(log(num_checklists + 1) ~ perc_green_tracts, data = bsbc.omit.nas)
cngb.4 <- glm(log(num_checklists + 1) ~ perc_green_tracts + area_total_tracts, data = bsbc.omit.nas)
cngb.5 <- glm(log(num_checklists + 1) ~ perc_green_tracts*area_total_tracts, data = bsbc.omit.nas)
cngb.6 <- glm(log(num_checklists + 1) ~ area_total_tracts, data = bsbc.omit.nas)
cngb.7 <- glm(log(num_checklists + 1) ~ popu_dens_tracts, data = bsbc.omit.nas)
cngb.8 <- glm(log(num_checklists + 1) ~ perc_green_tracts + popu_dens_tracts, data = bsbc.omit.nas)
cngb.9 <- glm(log(num_checklists + 1) ~ perc_green_tracts*popu_dens_tracts, data = bsbc.omit.nas)
cngb.10 <- glm(log(num_checklists + 1) ~ perc_green_tracts + area_total_tracts + popu_dens_tracts, data = bsbc.omit.nas)
cngb.11 <- glm(log(num_checklists + 1) ~ perc_green_tracts + area_total_tracts*popu_dens_tracts, data = bsbc.omit.nas)
cngb.12 <- glm(log(num_checklists + 1) ~ area_total_tracts*popu_dens_tracts, data = bsbc.omit.nas)
cngb.13 <- glm(log(num_checklists + 1) ~ perc_green_tracts + I(perc_green_tracts^2), data = bsbc.omit.nas)
cngb.14 <- glm(log(num_checklists + 1) ~ perc_green_tracts + area_total_tracts + I(perc_green_tracts^2) + I(area_total_tracts^2), data = bsbc.omit.nas)
cngb.15 <- glm(log(num_checklists + 1) ~ perc_green_tracts*area_total_tracts + I(perc_green_tracts^2) + I(area_total_tracts^2), data = bsbc.omit.nas)
cngb.16 <- glm(log(num_checklists + 1) ~ area_total_tracts + I(perc_green_tracts^2) + I(area_total_tracts^2), data = bsbc.omit.nas)
cngb.17 <- glm(log(num_checklists + 1) ~ perc_green_tracts + popu_dens_tracts + I(perc_green_tracts^2) + I(popu_dens_tracts^2), data = bsbc.omit.nas)
cngb.18 <- glm(log(num_checklists + 1) ~ perc_green_tracts*popu_dens_tracts + I(perc_green_tracts^2) + I(popu_dens_tracts^2), data = bsbc.omit.nas)
cngb.19 <- glm(log(num_checklists + 1) ~ perc_green_tracts + area_total_tracts + popu_dens_tracts + I(perc_green_tracts^2) + I(area_total_tracts^2) + I(popu_dens_tracts^2), data = bsbc.omit.nas)
cngb.20 <- glm(log(num_checklists + 1) ~ perc_green_tracts + area_total_tracts*popu_dens_tracts + I(perc_green_tracts^2) + I(area_total_tracts^2) + I(popu_dens_tracts^2), data = bsbc.omit.nas)
cngb.21 <- glm(log(num_checklists + 1) ~ area_total_tracts*popu_dens_tracts + I(perc_green_tracts^2) + I(area_total_tracts^2) + I(popu_dens_tracts^2), data = bsbc.omit.nas)
cngb.22 <- glm(log(num_checklists + 1) ~ white_pct_acs_10, data = bsbc.omit.nas)
cngb.23 <- glm(log(num_checklists + 1) ~ white_pct_acs_10 + I(white_pct_acs_10^2), data = bsbc.omit.nas)
cngb.24 <- glm(log(num_checklists + 1) ~ med_hh_inc_acs_10, data = bsbc.omit.nas)
cngb.25 <- glm(log(num_checklists + 1) ~ med_hh_inc_acs_10 + I(med_hh_inc_acs_10^2), data = bsbc.omit.nas)
cngb.26 <- glm(log(num_checklists + 1) ~ white_pct_acs_10 + med_hh_inc_acs_10, data = bsbc.omit.nas)
cngb.27 <- glm(log(num_checklists + 1) ~ white_pct_acs_10 + med_hh_inc_acs_10 + I(white_pct_acs_10^2), data = bsbc.omit.nas)
cngb.28 <- glm(log(num_checklists + 1) ~ white_pct_acs_10 + med_hh_inc_acs_10 + I(med_hh_inc_acs_10^2), data = bsbc.omit.nas)
cngb.29 <- glm(log(num_checklists + 1) ~ white_pct_acs_10 + med_hh_inc_acs_10 + I(white_pct_acs_10^2) + I(med_hh_inc_acs_10^2), data = bsbc.omit.nas)
cngb.30 <- glm(log(num_checklists + 1) ~ white_pct_acs_10*med_hh_inc_acs_10 + I(white_pct_acs_10^2), data = bsbc.omit.nas)
cngb.31 <- glm(log(num_checklists + 1) ~ white_pct_acs_10*med_hh_inc_acs_10 + I(med_hh_inc_acs_10^2), data = bsbc.omit.nas)
cngb.32 <- glm(log(num_checklists + 1) ~ white_pct_acs_10*med_hh_inc_acs_10 + I(white_pct_acs_10^2) + I(med_hh_inc_acs_10^2), data = bsbc.omit.nas)
cngb.33 <- glm(log(num_checklists + 1) ~ perc_green_tracts + white_pct_acs_10, data = bsbc.omit.nas)
cngb.34 <- glm(log(num_checklists + 1) ~ perc_green_tracts + area_total_tracts + white_pct_acs_10, data = bsbc.omit.nas)
cngb.35 <- glm(log(num_checklists + 1) ~ perc_green_tracts*area_total_tracts + white_pct_acs_10, data = bsbc.omit.nas)
cngb.36 <- glm(log(num_checklists + 1) ~ area_total_tracts + white_pct_acs_10, data = bsbc.omit.nas)
cngb.37 <- glm(log(num_checklists + 1) ~ perc_green_tracts + popu_dens_tracts + white_pct_acs_10, data = bsbc.omit.nas)
cngb.38 <- glm(log(num_checklists + 1) ~ perc_green_tracts*popu_dens_tracts + white_pct_acs_10, data = bsbc.omit.nas)
cngb.39 <- glm(log(num_checklists + 1) ~ perc_green_tracts + area_total_tracts + popu_dens_tracts + white_pct_acs_10, data = bsbc.omit.nas)
cngb.40 <- glm(log(num_checklists + 1) ~ perc_green_tracts + area_total_tracts*popu_dens_tracts + white_pct_acs_10, data = bsbc.omit.nas)
cngb.41 <- glm(log(num_checklists + 1) ~ area_total_tracts*popu_dens_tracts + white_pct_acs_10, data = bsbc.omit.nas)
cngb.42 <- glm(log(num_checklists + 1) ~ perc_green_tracts + white_pct_acs_10 + I(white_pct_acs_10^2), data = bsbc.omit.nas)
cngb.43 <- glm(log(num_checklists + 1) ~ perc_green_tracts + area_total_tracts + white_pct_acs_10 + I(white_pct_acs_10^2), data = bsbc.omit.nas)
cngb.44 <- glm(log(num_checklists + 1) ~ perc_green_tracts*area_total_tracts + white_pct_acs_10 + I(white_pct_acs_10^2), data = bsbc.omit.nas)
cngb.45 <- glm(log(num_checklists + 1) ~ area_total_tracts + white_pct_acs_10 + I(white_pct_acs_10^2), data = bsbc.omit.nas)
cngb.46 <- glm(log(num_checklists + 1) ~ perc_green_tracts + popu_dens_tracts + white_pct_acs_10 + I(white_pct_acs_10^2), data = bsbc.omit.nas)
cngb.47 <- glm(log(num_checklists + 1) ~ perc_green_tracts*popu_dens_tracts + white_pct_acs_10 + I(white_pct_acs_10^2), data = bsbc.omit.nas)
cngb.48 <- glm(log(num_checklists + 1) ~ perc_green_tracts + area_total_tracts + popu_dens_tracts + white_pct_acs_10 + I(white_pct_acs_10^2), data = bsbc.omit.nas)
cngb.49 <- glm(log(num_checklists + 1) ~ perc_green_tracts + area_total_tracts*popu_dens_tracts + white_pct_acs_10 + I(white_pct_acs_10^2), data = bsbc.omit.nas)
cngb.50 <- glm(log(num_checklists + 1) ~ area_total_tracts*popu_dens_tracts + white_pct_acs_10 + I(white_pct_acs_10^2), data = bsbc.omit.nas)
cngb.51 <- glm(log(num_checklists + 1) ~ perc_green_tracts + med_hh_inc_acs_10 + I(med_hh_inc_acs_10^2), data = bsbc.omit.nas)
cngb.52 <- glm(log(num_checklists + 1) ~ perc_green_tracts + area_total_tracts + med_hh_inc_acs_10 + I(med_hh_inc_acs_10^2), data = bsbc.omit.nas)
cngb.53 <- glm(log(num_checklists + 1) ~ perc_green_tracts*area_total_tracts + med_hh_inc_acs_10 + I(med_hh_inc_acs_10^2), data = bsbc.omit.nas)
cngb.54 <- glm(log(num_checklists + 1) ~ area_total_tracts + med_hh_inc_acs_10 + I(med_hh_inc_acs_10^2), data = bsbc.omit.nas)
cngb.55 <- glm(log(num_checklists + 1) ~ perc_green_tracts + popu_dens_tracts + med_hh_inc_acs_10 + I(med_hh_inc_acs_10^2), data = bsbc.omit.nas)
cngb.56 <- glm(log(num_checklists + 1) ~ perc_green_tracts*popu_dens_tracts + med_hh_inc_acs_10 + I(med_hh_inc_acs_10^2), data = bsbc.omit.nas)
cngb.57 <- glm(log(num_checklists + 1) ~ perc_green_tracts + area_total_tracts + popu_dens_tracts + med_hh_inc_acs_10 + I(med_hh_inc_acs_10^2), data = bsbc.omit.nas)
cngb.58 <- glm(log(num_checklists + 1) ~ perc_green_tracts + area_total_tracts*popu_dens_tracts + med_hh_inc_acs_10 + I(med_hh_inc_acs_10^2), data = bsbc.omit.nas)
cngb.59 <- glm(log(num_checklists + 1) ~ area_total_tracts*popu_dens_tracts + med_hh_inc_acs_10 + I(med_hh_inc_acs_10^2), data = bsbc.omit.nas)
cngb.60 <- glm(log(num_checklists + 1) ~ perc_green_tracts + white_pct_acs_10 + med_hh_inc_acs_10, data = bsbc.omit.nas)
cngb.61 <- glm(log(num_checklists + 1) ~ perc_green_tracts + area_total_tracts + white_pct_acs_10 + med_hh_inc_acs_10, data = bsbc.omit.nas)
cngb.62 <- glm(log(num_checklists + 1) ~ perc_green_tracts*area_total_tracts + white_pct_acs_10 + med_hh_inc_acs_10, data = bsbc.omit.nas)
cngb.63 <- glm(log(num_checklists + 1) ~ area_total_tracts + white_pct_acs_10 + med_hh_inc_acs_10, data = bsbc.omit.nas)
cngb.64 <- glm(log(num_checklists + 1) ~ perc_green_tracts + popu_dens_tracts + white_pct_acs_10 + med_hh_inc_acs_10, data = bsbc.omit.nas)
cngb.65 <- glm(log(num_checklists + 1) ~ perc_green_tracts*popu_dens_tracts + white_pct_acs_10 + med_hh_inc_acs_10, data = bsbc.omit.nas)
cngb.66 <- glm(log(num_checklists + 1) ~ perc_green_tracts + area_total_tracts + popu_dens_tracts + white_pct_acs_10 + med_hh_inc_acs_10, data = bsbc.omit.nas)
cngb.67 <- glm(log(num_checklists + 1) ~ perc_green_tracts + area_total_tracts*popu_dens_tracts + white_pct_acs_10 + med_hh_inc_acs_10, data = bsbc.omit.nas)
cngb.68 <- glm(log(num_checklists + 1) ~ area_total_tracts*popu_dens_tracts + white_pct_acs_10 + med_hh_inc_acs_10, data = bsbc.omit.nas)
cngb.69 <- glm(log(num_checklists + 1) ~ perc_green_tracts + white_pct_acs_10 + med_hh_inc_acs_10 + I(white_pct_acs_10^2), data = bsbc.omit.nas)
cngb.70 <- glm(log(num_checklists + 1) ~ perc_green_tracts + area_total_tracts + white_pct_acs_10 + med_hh_inc_acs_10 + I(white_pct_acs_10^2), data = bsbc.omit.nas)
cngb.71 <- glm(log(num_checklists + 1) ~ perc_green_tracts*area_total_tracts + white_pct_acs_10 + med_hh_inc_acs_10 + I(white_pct_acs_10^2), data = bsbc.omit.nas)
cngb.72 <- glm(log(num_checklists + 1) ~ area_total_tracts + white_pct_acs_10 + med_hh_inc_acs_10 + I(white_pct_acs_10^2), data = bsbc.omit.nas)
cngb.73 <- glm(log(num_checklists + 1) ~ perc_green_tracts + popu_dens_tracts + white_pct_acs_10 + med_hh_inc_acs_10 + I(white_pct_acs_10^2), data = bsbc.omit.nas)
cngb.74 <- glm(log(num_checklists + 1) ~ perc_green_tracts*popu_dens_tracts + white_pct_acs_10 + med_hh_inc_acs_10 + I(white_pct_acs_10^2), data = bsbc.omit.nas)
cngb.75 <- glm(log(num_checklists + 1) ~ perc_green_tracts + area_total_tracts + popu_dens_tracts + white_pct_acs_10 + med_hh_inc_acs_10 + I(white_pct_acs_10^2), data = bsbc.omit.nas)
cngb.76 <- glm(log(num_checklists + 1) ~ perc_green_tracts + area_total_tracts*popu_dens_tracts + white_pct_acs_10 + med_hh_inc_acs_10 + I(white_pct_acs_10^2), data = bsbc.omit.nas)
cngb.77 <- glm(log(num_checklists + 1) ~ area_total_tracts*popu_dens_tracts + white_pct_acs_10 + med_hh_inc_acs_10 + I(white_pct_acs_10^2), data = bsbc.omit.nas)
cngb.78 <- glm(log(num_checklists + 1) ~ perc_green_tracts + white_pct_acs_10 + med_hh_inc_acs_10 + I(med_hh_inc_acs_10^2), data = bsbc.omit.nas)
cngb.79 <- glm(log(num_checklists + 1) ~ perc_green_tracts + area_total_tracts + white_pct_acs_10 + med_hh_inc_acs_10 + I(med_hh_inc_acs_10^2), data = bsbc.omit.nas)
cngb.80 <- glm(log(num_checklists + 1) ~ perc_green_tracts*area_total_tracts + white_pct_acs_10 + med_hh_inc_acs_10 + I(med_hh_inc_acs_10^2), data = bsbc.omit.nas)
cngb.81 <- glm(log(num_checklists + 1) ~ area_total_tracts + white_pct_acs_10 + med_hh_inc_acs_10 + I(med_hh_inc_acs_10^2), data = bsbc.omit.nas)
cngb.82 <- glm(log(num_checklists + 1) ~ perc_green_tracts + popu_dens_tracts + white_pct_acs_10 + med_hh_inc_acs_10 + I(med_hh_inc_acs_10^2), data = bsbc.omit.nas)
cngb.83 <- glm(log(num_checklists + 1) ~ perc_green_tracts*popu_dens_tracts + white_pct_acs_10 + med_hh_inc_acs_10 + I(med_hh_inc_acs_10^2), data = bsbc.omit.nas)
cngb.84 <- glm(log(num_checklists + 1) ~ perc_green_tracts + area_total_tracts + popu_dens_tracts + white_pct_acs_10 + med_hh_inc_acs_10 + I(med_hh_inc_acs_10^2), data = bsbc.omit.nas)
cngb.85 <- glm(log(num_checklists + 1) ~ perc_green_tracts + area_total_tracts*popu_dens_tracts + white_pct_acs_10 + med_hh_inc_acs_10 + I(med_hh_inc_acs_10^2), data = bsbc.omit.nas)
cngb.86 <- glm(log(num_checklists + 1) ~ area_total_tracts*popu_dens_tracts + white_pct_acs_10 + med_hh_inc_acs_10 + I(med_hh_inc_acs_10^2), data = bsbc.omit.nas)
cngb.87 <- glm(log(num_checklists + 1) ~ perc_green_tracts + white_pct_acs_10 + med_hh_inc_acs_10 + I(white_pct_acs_10^2) + I(med_hh_inc_acs_10^2), data = bsbc.omit.nas)
cngb.88 <- glm(log(num_checklists + 1) ~ perc_green_tracts + area_total_tracts + white_pct_acs_10 + med_hh_inc_acs_10 + I(white_pct_acs_10^2) + I(med_hh_inc_acs_10^2), data = bsbc.omit.nas)
cngb.89 <- glm(log(num_checklists + 1) ~ perc_green_tracts*area_total_tracts + white_pct_acs_10 + med_hh_inc_acs_10 + I(white_pct_acs_10^2) + I(med_hh_inc_acs_10^2), data = bsbc.omit.nas)
cngb.90 <- glm(log(num_checklists + 1) ~ area_total_tracts + white_pct_acs_10 + med_hh_inc_acs_10 + I(white_pct_acs_10^2) + I(med_hh_inc_acs_10^2), data = bsbc.omit.nas)
cngb.91 <- glm(log(num_checklists + 1) ~ perc_green_tracts + popu_dens_tracts + white_pct_acs_10 + med_hh_inc_acs_10 + I(white_pct_acs_10^2) + I(med_hh_inc_acs_10^2), data = bsbc.omit.nas)
cngb.92 <- glm(log(num_checklists + 1) ~ perc_green_tracts*popu_dens_tracts + white_pct_acs_10 + med_hh_inc_acs_10 + I(white_pct_acs_10^2) + I(med_hh_inc_acs_10^2), data = bsbc.omit.nas)
cngb.93 <- glm(log(num_checklists + 1) ~ perc_green_tracts + area_total_tracts + popu_dens_tracts + white_pct_acs_10 + med_hh_inc_acs_10 + I(white_pct_acs_10^2) + I(med_hh_inc_acs_10^2), data = bsbc.omit.nas)
cngb.94 <- glm(log(num_checklists + 1) ~ perc_green_tracts + area_total_tracts*popu_dens_tracts + white_pct_acs_10 + med_hh_inc_acs_10 + I(white_pct_acs_10^2) + I(med_hh_inc_acs_10^2), data = bsbc.omit.nas)
cngb.95 <- glm(log(num_checklists + 1) ~ area_total_tracts*popu_dens_tracts + white_pct_acs_10 + med_hh_inc_acs_10 + I(white_pct_acs_10^2) + I(med_hh_inc_acs_10^2), data = bsbc.omit.nas)
cngb.96 <- glm(log(num_checklists + 1) ~ perc_green_tracts + white_pct_acs_10*med_hh_inc_acs_10 + I(white_pct_acs_10^2), data = bsbc.omit.nas)
cngb.97 <- glm(log(num_checklists + 1) ~ perc_green_tracts + area_total_tracts + white_pct_acs_10*med_hh_inc_acs_10 + I(white_pct_acs_10^2), data = bsbc.omit.nas)
cngb.98 <- glm(log(num_checklists + 1) ~ perc_green_tracts*area_total_tracts + white_pct_acs_10*med_hh_inc_acs_10 + I(white_pct_acs_10^2), data = bsbc.omit.nas)
cngb.99 <- glm(log(num_checklists + 1) ~ area_total_tracts + white_pct_acs_10*med_hh_inc_acs_10 + I(white_pct_acs_10^2), data = bsbc.omit.nas)
cngb.100 <- glm(log(num_checklists + 1) ~ perc_green_tracts + popu_dens_tracts + white_pct_acs_10*med_hh_inc_acs_10 + I(white_pct_acs_10^2), data = bsbc.omit.nas)
cngb.101 <- glm(log(num_checklists + 1) ~ perc_green_tracts*popu_dens_tracts + white_pct_acs_10*med_hh_inc_acs_10 + I(white_pct_acs_10^2), data = bsbc.omit.nas)
cngb.102 <- glm(log(num_checklists + 1) ~ perc_green_tracts + area_total_tracts + popu_dens_tracts + white_pct_acs_10*med_hh_inc_acs_10 + I(white_pct_acs_10^2), data = bsbc.omit.nas)
cngb.103 <- glm(log(num_checklists + 1) ~ perc_green_tracts + area_total_tracts*popu_dens_tracts + white_pct_acs_10*med_hh_inc_acs_10 + I(white_pct_acs_10^2), data = bsbc.omit.nas)
cngb.104 <- glm(log(num_checklists + 1) ~ area_total_tracts*popu_dens_tracts + white_pct_acs_10*med_hh_inc_acs_10 + I(white_pct_acs_10^2), data = bsbc.omit.nas)
cngb.105 <- glm(log(num_checklists + 1) ~ perc_green_tracts + white_pct_acs_10*med_hh_inc_acs_10 + I(med_hh_inc_acs_10^2), data = bsbc.omit.nas)
cngb.106 <- glm(log(num_checklists + 1) ~ perc_green_tracts + area_total_tracts + white_pct_acs_10*med_hh_inc_acs_10 + I(med_hh_inc_acs_10^2), data = bsbc.omit.nas)
cngb.107 <- glm(log(num_checklists + 1) ~ perc_green_tracts*area_total_tracts + white_pct_acs_10*med_hh_inc_acs_10 + I(med_hh_inc_acs_10^2), data = bsbc.omit.nas)
cngb.108 <- glm(log(num_checklists + 1) ~ area_total_tracts + white_pct_acs_10*med_hh_inc_acs_10 + I(med_hh_inc_acs_10^2), data = bsbc.omit.nas)
cngb.109 <- glm(log(num_checklists + 1) ~ perc_green_tracts + popu_dens_tracts + white_pct_acs_10*med_hh_inc_acs_10 + I(med_hh_inc_acs_10^2), data = bsbc.omit.nas)
cngb.110 <- glm(log(num_checklists + 1) ~ perc_green_tracts*popu_dens_tracts + white_pct_acs_10*med_hh_inc_acs_10 + I(med_hh_inc_acs_10^2), data = bsbc.omit.nas)
cngb.111 <- glm(log(num_checklists + 1) ~ perc_green_tracts + area_total_tracts + popu_dens_tracts + white_pct_acs_10*med_hh_inc_acs_10 + I(med_hh_inc_acs_10^2), data = bsbc.omit.nas)
cngb.112 <- glm(log(num_checklists + 1) ~ perc_green_tracts + area_total_tracts*popu_dens_tracts + white_pct_acs_10*med_hh_inc_acs_10 + I(med_hh_inc_acs_10^2), data = bsbc.omit.nas)
cngb.113 <- glm(log(num_checklists + 1) ~ area_total_tracts*popu_dens_tracts + white_pct_acs_10*med_hh_inc_acs_10 + I(med_hh_inc_acs_10^2), data = bsbc.omit.nas)
cngb.114 <- glm(log(num_checklists + 1) ~ perc_green_tracts + white_pct_acs_10*med_hh_inc_acs_10 + I(white_pct_acs_10^2) + I(med_hh_inc_acs_10^2), data = bsbc.omit.nas)
cngb.115 <- glm(log(num_checklists + 1) ~ perc_green_tracts + area_total_tracts + white_pct_acs_10*med_hh_inc_acs_10 + I(white_pct_acs_10^2) + I(med_hh_inc_acs_10^2), data = bsbc.omit.nas)
cngb.116 <- glm(log(num_checklists + 1) ~ perc_green_tracts*area_total_tracts + white_pct_acs_10*med_hh_inc_acs_10 + I(white_pct_acs_10^2) + I(med_hh_inc_acs_10^2), data = bsbc.omit.nas)
cngb.117 <- glm(log(num_checklists + 1) ~ area_total_tracts + white_pct_acs_10*med_hh_inc_acs_10 + I(white_pct_acs_10^2) + I(med_hh_inc_acs_10^2), data = bsbc.omit.nas)
cngb.118 <- glm(log(num_checklists + 1) ~ perc_green_tracts + popu_dens_tracts + white_pct_acs_10*med_hh_inc_acs_10 + I(white_pct_acs_10^2) + I(med_hh_inc_acs_10^2), data = bsbc.omit.nas)
cngb.119 <- glm(log(num_checklists + 1) ~ perc_green_tracts*popu_dens_tracts + white_pct_acs_10*med_hh_inc_acs_10 + I(white_pct_acs_10^2) + I(med_hh_inc_acs_10^2), data = bsbc.omit.nas)
cngb.120 <- glm(log(num_checklists + 1) ~ perc_green_tracts + area_total_tracts + popu_dens_tracts + white_pct_acs_10*med_hh_inc_acs_10 + I(white_pct_acs_10^2) + I(med_hh_inc_acs_10^2), data = bsbc.omit.nas)
cngb.121 <- glm(log(num_checklists + 1) ~ perc_green_tracts + area_total_tracts*popu_dens_tracts + white_pct_acs_10*med_hh_inc_acs_10 + I(white_pct_acs_10^2) + I(med_hh_inc_acs_10^2), data = bsbc.omit.nas)
cngb.122 <- glm(log(num_checklists + 1) ~ perc_green_tracts + white_pct_acs_10 + I(perc_green_tracts^2), data = bsbc.omit.nas)
cngb.123 <- glm(log(num_checklists + 1) ~ white_pct_acs_10 + I(perc_green_tracts^2), data = bsbc.omit.nas)
cngb.124 <- glm(log(num_checklists + 1) ~ perc_green_tracts + area_total_tracts + white_pct_acs_10 + I(perc_green_tracts^2) + I(area_total_tracts^2), data = bsbc.omit.nas)
cngb.125 <- glm(log(num_checklists + 1) ~ perc_green_tracts*area_total_tracts + white_pct_acs_10 + I(perc_green_tracts^2) + I(area_total_tracts^2), data = bsbc.omit.nas)
cngb.126 <- glm(log(num_checklists + 1) ~ area_total_tracts + white_pct_acs_10 + I(perc_green_tracts^2) + I(area_total_tracts^2), data = bsbc.omit.nas)
cngb.127 <- glm(log(num_checklists + 1) ~ perc_green_tracts + popu_dens_tracts + white_pct_acs_10 + I(perc_green_tracts^2) + I(popu_dens_tracts^2), data = bsbc.omit.nas)
cngb.128 <- glm(log(num_checklists + 1) ~ perc_green_tracts*popu_dens_tracts + white_pct_acs_10 + I(perc_green_tracts^2) + I(popu_dens_tracts^2), data = bsbc.omit.nas)
cngb.129 <- glm(log(num_checklists + 1) ~ perc_green_tracts + area_total_tracts + popu_dens_tracts + white_pct_acs_10 + I(perc_green_tracts^2) + I(area_total_tracts^2) + I(popu_dens_tracts^2), data = bsbc.omit.nas)
cngb.130 <- glm(log(num_checklists + 1) ~ perc_green_tracts + area_total_tracts*popu_dens_tracts + white_pct_acs_10 + I(perc_green_tracts^2) + I(area_total_tracts^2) + I(popu_dens_tracts^2), data = bsbc.omit.nas)
cngb.131 <- glm(log(num_checklists + 1) ~ area_total_tracts*popu_dens_tracts + white_pct_acs_10 + I(perc_green_tracts^2) + I(area_total_tracts^2) + I(popu_dens_tracts^2), data = bsbc.omit.nas)
cngb.132 <- glm(log(num_checklists + 1) ~ perc_green_tracts + white_pct_acs_10 + I(white_pct_acs_10^2) + I(perc_green_tracts^2), data = bsbc.omit.nas)
cngb.133 <- glm(log(num_checklists + 1) ~ white_pct_acs_10 + I(white_pct_acs_10^2) + I(perc_green_tracts^2), data = bsbc.omit.nas)
cngb.134 <- glm(log(num_checklists + 1) ~ perc_green_tracts + area_total_tracts + white_pct_acs_10 + I(white_pct_acs_10^2) + I(perc_green_tracts^2) + I(area_total_tracts^2), data = bsbc.omit.nas)
cngb.135 <- glm(log(num_checklists + 1) ~ perc_green_tracts*area_total_tracts + white_pct_acs_10 + I(white_pct_acs_10^2) + I(perc_green_tracts^2) + I(area_total_tracts^2), data = bsbc.omit.nas)
cngb.136 <- glm(log(num_checklists + 1) ~ area_total_tracts + white_pct_acs_10 + I(white_pct_acs_10^2) + I(perc_green_tracts^2) + I(area_total_tracts^2), data = bsbc.omit.nas)
cngb.137 <- glm(log(num_checklists + 1) ~ perc_green_tracts + popu_dens_tracts + white_pct_acs_10 + I(white_pct_acs_10^2) + I(perc_green_tracts^2) + I(popu_dens_tracts^2), data = bsbc.omit.nas)
cngb.138 <- glm(log(num_checklists + 1) ~ perc_green_tracts*popu_dens_tracts + white_pct_acs_10 + I(white_pct_acs_10^2) + I(perc_green_tracts^2) + I(popu_dens_tracts^2), data = bsbc.omit.nas)
cngb.139 <- glm(log(num_checklists + 1) ~ perc_green_tracts + area_total_tracts + popu_dens_tracts + white_pct_acs_10 + I(white_pct_acs_10^2) + I(perc_green_tracts^2) + I(area_total_tracts^2) + I(popu_dens_tracts^2), data = bsbc.omit.nas)
cngb.140 <- glm(log(num_checklists + 1) ~ perc_green_tracts + area_total_tracts*popu_dens_tracts + white_pct_acs_10 + I(white_pct_acs_10^2) + I(perc_green_tracts^2) + I(area_total_tracts^2) + I(popu_dens_tracts^2), data = bsbc.omit.nas)
cngb.141 <- glm(log(num_checklists + 1) ~ area_total_tracts*popu_dens_tracts + white_pct_acs_10 + I(white_pct_acs_10^2) + I(perc_green_tracts^2) + I(area_total_tracts^2) + I(popu_dens_tracts^2), data = bsbc.omit.nas)
cngb.142 <- glm(log(num_checklists + 1) ~ perc_green_tracts + med_hh_inc_acs_10 + I(med_hh_inc_acs_10^2) + I(perc_green_tracts^2), data = bsbc.omit.nas)
cngb.143 <- glm(log(num_checklists + 1) ~ med_hh_inc_acs_10 + I(med_hh_inc_acs_10^2) + I(perc_green_tracts^2), data = bsbc.omit.nas)
cngb.144 <- glm(log(num_checklists + 1) ~ perc_green_tracts + area_total_tracts + med_hh_inc_acs_10 + I(med_hh_inc_acs_10^2) + I(perc_green_tracts^2) + I(area_total_tracts^2), data = bsbc.omit.nas)
cngb.145 <- glm(log(num_checklists + 1) ~ perc_green_tracts*area_total_tracts + med_hh_inc_acs_10 + I(med_hh_inc_acs_10^2) + I(perc_green_tracts^2) + I(area_total_tracts^2), data = bsbc.omit.nas)
cngb.146 <- glm(log(num_checklists + 1) ~ area_total_tracts + med_hh_inc_acs_10 + I(med_hh_inc_acs_10^2) + I(perc_green_tracts^2) + I(area_total_tracts^2), data = bsbc.omit.nas)
cngb.147 <- glm(log(num_checklists + 1) ~ perc_green_tracts + popu_dens_tracts + med_hh_inc_acs_10 + I(med_hh_inc_acs_10^2) + I(perc_green_tracts^2) + I(popu_dens_tracts^2), data = bsbc.omit.nas)
cngb.148 <- glm(log(num_checklists + 1) ~ perc_green_tracts*popu_dens_tracts + med_hh_inc_acs_10 + I(med_hh_inc_acs_10^2) + I(perc_green_tracts^2) + I(popu_dens_tracts^2), data = bsbc.omit.nas)
cngb.149 <- glm(log(num_checklists + 1) ~ perc_green_tracts + area_total_tracts + popu_dens_tracts + med_hh_inc_acs_10 + I(med_hh_inc_acs_10^2) + I(perc_green_tracts^2) + I(area_total_tracts^2) + I(popu_dens_tracts^2), data = bsbc.omit.nas)
cngb.150 <- glm(log(num_checklists + 1) ~ perc_green_tracts + area_total_tracts*popu_dens_tracts + med_hh_inc_acs_10 + I(med_hh_inc_acs_10^2) + I(perc_green_tracts^2) + I(area_total_tracts^2) + I(popu_dens_tracts^2), data = bsbc.omit.nas)
cngb.151 <- glm(log(num_checklists + 1) ~ area_total_tracts*popu_dens_tracts + med_hh_inc_acs_10 + I(med_hh_inc_acs_10^2) + I(perc_green_tracts^2) + I(area_total_tracts^2) + I(popu_dens_tracts^2), data = bsbc.omit.nas)
cngb.152 <- glm(log(num_checklists + 1) ~ perc_green_tracts + white_pct_acs_10 + med_hh_inc_acs_10 + I(perc_green_tracts^2), data = bsbc.omit.nas)
cngb.153 <- glm(log(num_checklists + 1) ~ white_pct_acs_10 + med_hh_inc_acs_10 + I(perc_green_tracts^2), data = bsbc.omit.nas)
cngb.154 <- glm(log(num_checklists + 1) ~ perc_green_tracts + area_total_tracts + white_pct_acs_10 + med_hh_inc_acs_10 + I(perc_green_tracts^2) + I(area_total_tracts^2), data = bsbc.omit.nas)
cngb.155 <- glm(log(num_checklists + 1) ~ perc_green_tracts*area_total_tracts + white_pct_acs_10 + med_hh_inc_acs_10 + I(perc_green_tracts^2) + I(area_total_tracts^2), data = bsbc.omit.nas)
cngb.156 <- glm(log(num_checklists + 1) ~ area_total_tracts + white_pct_acs_10 + med_hh_inc_acs_10 + I(perc_green_tracts^2) + I(area_total_tracts^2), data = bsbc.omit.nas)
cngb.157 <- glm(log(num_checklists + 1) ~ perc_green_tracts + popu_dens_tracts + white_pct_acs_10 + med_hh_inc_acs_10 + I(perc_green_tracts^2) + I(popu_dens_tracts^2), data = bsbc.omit.nas)
cngb.158 <- glm(log(num_checklists + 1) ~ perc_green_tracts*popu_dens_tracts + white_pct_acs_10 + med_hh_inc_acs_10 + I(perc_green_tracts^2) + I(popu_dens_tracts^2), data = bsbc.omit.nas)
cngb.159 <- glm(log(num_checklists + 1) ~ perc_green_tracts + area_total_tracts + popu_dens_tracts + white_pct_acs_10 + med_hh_inc_acs_10 + I(perc_green_tracts^2) + I(area_total_tracts^2) + I(popu_dens_tracts^2), data = bsbc.omit.nas)
cngb.160 <- glm(log(num_checklists + 1) ~ perc_green_tracts + area_total_tracts*popu_dens_tracts + white_pct_acs_10 + med_hh_inc_acs_10 + I(perc_green_tracts^2) + I(area_total_tracts^2) + I(popu_dens_tracts^2), data = bsbc.omit.nas)
cngb.161 <- glm(log(num_checklists + 1) ~ area_total_tracts*popu_dens_tracts + white_pct_acs_10 + med_hh_inc_acs_10 + I(perc_green_tracts^2) + I(area_total_tracts^2) + I(popu_dens_tracts^2), data = bsbc.omit.nas)
cngb.162 <- glm(log(num_checklists + 1) ~ perc_green_tracts + white_pct_acs_10 + med_hh_inc_acs_10 + I(white_pct_acs_10^2) + I(perc_green_tracts^2), data = bsbc.omit.nas)
cngb.163 <- glm(log(num_checklists + 1) ~ white_pct_acs_10 + med_hh_inc_acs_10 + I(white_pct_acs_10^2) + I(perc_green_tracts^2), data = bsbc.omit.nas)
cngb.164 <- glm(log(num_checklists + 1) ~ perc_green_tracts + area_total_tracts + white_pct_acs_10 + med_hh_inc_acs_10 + I(white_pct_acs_10^2) + I(perc_green_tracts^2) + I(area_total_tracts^2), data = bsbc.omit.nas)
cngb.165 <- glm(log(num_checklists + 1) ~ perc_green_tracts*area_total_tracts + white_pct_acs_10 + med_hh_inc_acs_10 + I(white_pct_acs_10^2) + I(perc_green_tracts^2) + I(area_total_tracts^2), data = bsbc.omit.nas)
cngb.166 <- glm(log(num_checklists + 1) ~ area_total_tracts + white_pct_acs_10 + med_hh_inc_acs_10 + I(white_pct_acs_10^2) + I(perc_green_tracts^2) + I(area_total_tracts^2), data = bsbc.omit.nas)
cngb.167 <- glm(log(num_checklists + 1) ~ perc_green_tracts + popu_dens_tracts + white_pct_acs_10 + med_hh_inc_acs_10 + I(white_pct_acs_10^2) + I(perc_green_tracts^2) + I(popu_dens_tracts^2), data = bsbc.omit.nas)
cngb.168 <- glm(log(num_checklists + 1) ~ perc_green_tracts*popu_dens_tracts + white_pct_acs_10 + med_hh_inc_acs_10 + I(white_pct_acs_10^2) + I(perc_green_tracts^2) + I(popu_dens_tracts^2), data = bsbc.omit.nas)
cngb.169 <- glm(log(num_checklists + 1) ~ perc_green_tracts + area_total_tracts + popu_dens_tracts + white_pct_acs_10 + med_hh_inc_acs_10 + I(white_pct_acs_10^2) + I(perc_green_tracts^2) + I(area_total_tracts^2) + I(popu_dens_tracts^2), data = bsbc.omit.nas)
cngb.170 <- glm(log(num_checklists + 1) ~ perc_green_tracts + area_total_tracts*popu_dens_tracts + white_pct_acs_10 + med_hh_inc_acs_10 + I(white_pct_acs_10^2) + I(perc_green_tracts^2) + I(area_total_tracts^2) + I(popu_dens_tracts^2), data = bsbc.omit.nas)
cngb.171 <- glm(log(num_checklists + 1) ~ area_total_tracts*popu_dens_tracts + white_pct_acs_10 + med_hh_inc_acs_10 + I(white_pct_acs_10^2) + I(perc_green_tracts^2) + I(area_total_tracts^2) + I(popu_dens_tracts^2), data = bsbc.omit.nas)
cngb.172 <- glm(log(num_checklists + 1) ~ perc_green_tracts + white_pct_acs_10 + med_hh_inc_acs_10 + I(med_hh_inc_acs_10^2) + I(perc_green_tracts^2), data = bsbc.omit.nas)
cngb.173 <- glm(log(num_checklists + 1) ~ white_pct_acs_10 + med_hh_inc_acs_10 + I(med_hh_inc_acs_10^2) + I(perc_green_tracts^2), data = bsbc.omit.nas)
cngb.174 <- glm(log(num_checklists + 1) ~ perc_green_tracts + area_total_tracts + white_pct_acs_10 + med_hh_inc_acs_10 + I(med_hh_inc_acs_10^2) + I(perc_green_tracts^2) + I(area_total_tracts^2), data = bsbc.omit.nas)
cngb.175 <- glm(log(num_checklists + 1) ~ perc_green_tracts*area_total_tracts + white_pct_acs_10 + med_hh_inc_acs_10 + I(med_hh_inc_acs_10^2) + I(perc_green_tracts^2) + I(area_total_tracts^2), data = bsbc.omit.nas)
cngb.176 <- glm(log(num_checklists + 1) ~ area_total_tracts + white_pct_acs_10 + med_hh_inc_acs_10 + I(med_hh_inc_acs_10^2) + I(perc_green_tracts^2) + I(area_total_tracts^2), data = bsbc.omit.nas)
cngb.177 <- glm(log(num_checklists + 1) ~ perc_green_tracts + popu_dens_tracts + white_pct_acs_10 + med_hh_inc_acs_10 + I(med_hh_inc_acs_10^2) + I(perc_green_tracts^2) + I(popu_dens_tracts^2), data = bsbc.omit.nas)
cngb.178 <- glm(log(num_checklists + 1) ~ perc_green_tracts*popu_dens_tracts + white_pct_acs_10 + med_hh_inc_acs_10 + I(med_hh_inc_acs_10^2) + I(perc_green_tracts^2) + I(popu_dens_tracts^2), data = bsbc.omit.nas)
cngb.179 <- glm(log(num_checklists + 1) ~ perc_green_tracts + area_total_tracts + popu_dens_tracts + white_pct_acs_10 + med_hh_inc_acs_10 + I(med_hh_inc_acs_10^2) + I(perc_green_tracts^2) + I(area_total_tracts^2) + I(popu_dens_tracts^2), data = bsbc.omit.nas)
cngb.180 <- glm(log(num_checklists + 1) ~ perc_green_tracts + area_total_tracts*popu_dens_tracts + white_pct_acs_10 + med_hh_inc_acs_10 + I(med_hh_inc_acs_10^2) + I(perc_green_tracts^2) + I(area_total_tracts^2) + I(popu_dens_tracts^2), data = bsbc.omit.nas)
cngb.181 <- glm(log(num_checklists + 1) ~ area_total_tracts*popu_dens_tracts + white_pct_acs_10 + med_hh_inc_acs_10 + I(med_hh_inc_acs_10^2) + I(perc_green_tracts^2) + I(area_total_tracts^2) + I(popu_dens_tracts^2), data = bsbc.omit.nas)
cngb.182 <- glm(log(num_checklists + 1) ~ perc_green_tracts + white_pct_acs_10 + med_hh_inc_acs_10 + I(white_pct_acs_10^2) + I(med_hh_inc_acs_10^2) + I(perc_green_tracts^2), data = bsbc.omit.nas)
cngb.183 <- glm(log(num_checklists + 1) ~ white_pct_acs_10 + med_hh_inc_acs_10 + I(white_pct_acs_10^2) + I(med_hh_inc_acs_10^2) + I(perc_green_tracts^2), data = bsbc.omit.nas)
cngb.184 <- glm(log(num_checklists + 1) ~ perc_green_tracts + area_total_tracts + white_pct_acs_10 + med_hh_inc_acs_10 + I(white_pct_acs_10^2) + I(med_hh_inc_acs_10^2) + I(perc_green_tracts^2) + I(area_total_tracts^2), data = bsbc.omit.nas)
cngb.185 <- glm(log(num_checklists + 1) ~ perc_green_tracts*area_total_tracts + white_pct_acs_10 + med_hh_inc_acs_10 + I(white_pct_acs_10^2) + I(med_hh_inc_acs_10^2) + I(perc_green_tracts^2) + I(area_total_tracts^2), data = bsbc.omit.nas)
cngb.186 <- glm(log(num_checklists + 1) ~ area_total_tracts + white_pct_acs_10 + med_hh_inc_acs_10 + I(white_pct_acs_10^2) + I(med_hh_inc_acs_10^2) + I(perc_green_tracts^2) + I(area_total_tracts^2), data = bsbc.omit.nas)
cngb.187 <- glm(log(num_checklists + 1) ~ perc_green_tracts + popu_dens_tracts + white_pct_acs_10 + med_hh_inc_acs_10 + I(white_pct_acs_10^2) + I(med_hh_inc_acs_10^2) + I(perc_green_tracts^2) + I(popu_dens_tracts^2), data = bsbc.omit.nas)
cngb.188 <- glm(log(num_checklists + 1) ~ perc_green_tracts*popu_dens_tracts + white_pct_acs_10 + med_hh_inc_acs_10 + I(white_pct_acs_10^2) + I(med_hh_inc_acs_10^2) + I(perc_green_tracts^2) + I(popu_dens_tracts^2), data = bsbc.omit.nas)
cngb.189 <- glm(log(num_checklists + 1) ~ perc_green_tracts + area_total_tracts + popu_dens_tracts + white_pct_acs_10 + med_hh_inc_acs_10 + I(white_pct_acs_10^2) + I(med_hh_inc_acs_10^2) + I(perc_green_tracts^2) + I(area_total_tracts^2) + I(popu_dens_tracts^2), data = bsbc.omit.nas)
cngb.190 <- glm(log(num_checklists + 1) ~ perc_green_tracts + area_total_tracts*popu_dens_tracts + white_pct_acs_10 + med_hh_inc_acs_10 + I(white_pct_acs_10^2) + I(med_hh_inc_acs_10^2) + I(perc_green_tracts^2) + I(area_total_tracts^2) + I(popu_dens_tracts^2), data = bsbc.omit.nas)
cngb.191 <- glm(log(num_checklists + 1) ~ area_total_tracts*popu_dens_tracts + white_pct_acs_10 + med_hh_inc_acs_10 + I(white_pct_acs_10^2) + I(med_hh_inc_acs_10^2) + I(perc_green_tracts^2) + I(area_total_tracts^2) + I(popu_dens_tracts^2), data = bsbc.omit.nas)
cngb.192 <- glm(log(num_checklists + 1) ~ perc_green_tracts + white_pct_acs_10*med_hh_inc_acs_10 + I(white_pct_acs_10^2) + I(perc_green_tracts^2), data = bsbc.omit.nas)
cngb.193 <- glm(log(num_checklists + 1) ~ white_pct_acs_10*med_hh_inc_acs_10 + I(white_pct_acs_10^2) + I(perc_green_tracts^2), data = bsbc.omit.nas)
cngb.194 <- glm(log(num_checklists + 1) ~ perc_green_tracts + area_total_tracts + white_pct_acs_10*med_hh_inc_acs_10 + I(white_pct_acs_10^2) + I(perc_green_tracts^2) + I(area_total_tracts^2), data = bsbc.omit.nas)
cngb.195 <- glm(log(num_checklists + 1) ~ perc_green_tracts*area_total_tracts + white_pct_acs_10*med_hh_inc_acs_10 + I(white_pct_acs_10^2) + I(perc_green_tracts^2) + I(area_total_tracts^2), data = bsbc.omit.nas)
cngb.196 <- glm(log(num_checklists + 1) ~ area_total_tracts + white_pct_acs_10*med_hh_inc_acs_10 + I(white_pct_acs_10^2) + I(perc_green_tracts^2) + I(area_total_tracts^2), data = bsbc.omit.nas)
cngb.197 <- glm(log(num_checklists + 1) ~ perc_green_tracts + popu_dens_tracts + white_pct_acs_10*med_hh_inc_acs_10 + I(white_pct_acs_10^2) + I(perc_green_tracts^2) + I(popu_dens_tracts^2), data = bsbc.omit.nas)
cngb.198 <- glm(log(num_checklists + 1) ~ perc_green_tracts*popu_dens_tracts + white_pct_acs_10*med_hh_inc_acs_10 + I(white_pct_acs_10^2) + I(perc_green_tracts^2) + I(popu_dens_tracts^2), data = bsbc.omit.nas)
cngb.199 <- glm(log(num_checklists + 1) ~ perc_green_tracts + area_total_tracts + popu_dens_tracts + white_pct_acs_10*med_hh_inc_acs_10 + I(white_pct_acs_10^2) + I(perc_green_tracts^2) + I(area_total_tracts^2) + I(popu_dens_tracts^2), data = bsbc.omit.nas)
cngb.200 <- glm(log(num_checklists + 1) ~ perc_green_tracts + area_total_tracts*popu_dens_tracts + white_pct_acs_10*med_hh_inc_acs_10 + I(white_pct_acs_10^2) + I(perc_green_tracts^2) + I(area_total_tracts^2) + I(popu_dens_tracts^2), data = bsbc.omit.nas)
cngb.201 <- glm(log(num_checklists + 1) ~ area_total_tracts*popu_dens_tracts + white_pct_acs_10*med_hh_inc_acs_10 + I(white_pct_acs_10^2) + I(perc_green_tracts^2) + I(area_total_tracts^2) + I(popu_dens_tracts^2), data = bsbc.omit.nas)
cngb.202 <- glm(log(num_checklists + 1) ~ perc_green_tracts + white_pct_acs_10*med_hh_inc_acs_10 + I(med_hh_inc_acs_10^2) + I(perc_green_tracts^2), data = bsbc.omit.nas)
cngb.203 <- glm(log(num_checklists + 1) ~ white_pct_acs_10*med_hh_inc_acs_10 + I(med_hh_inc_acs_10^2) + I(perc_green_tracts^2), data = bsbc.omit.nas)
cngb.204 <- glm(log(num_checklists + 1) ~ perc_green_tracts + area_total_tracts + white_pct_acs_10*med_hh_inc_acs_10 + I(med_hh_inc_acs_10^2) + I(perc_green_tracts^2) + I(area_total_tracts^2), data = bsbc.omit.nas)
cngb.205 <- glm(log(num_checklists + 1) ~ perc_green_tracts*area_total_tracts + white_pct_acs_10*med_hh_inc_acs_10 + I(med_hh_inc_acs_10^2) + I(perc_green_tracts^2) + I(area_total_tracts^2), data = bsbc.omit.nas)
cngb.206 <- glm(log(num_checklists + 1) ~ area_total_tracts + white_pct_acs_10*med_hh_inc_acs_10 + I(med_hh_inc_acs_10^2) + I(perc_green_tracts^2) + I(area_total_tracts^2), data = bsbc.omit.nas)
cngb.207 <- glm(log(num_checklists + 1) ~ perc_green_tracts + popu_dens_tracts + white_pct_acs_10*med_hh_inc_acs_10 + I(med_hh_inc_acs_10^2) + I(perc_green_tracts^2) + I(popu_dens_tracts^2), data = bsbc.omit.nas)
cngb.208 <- glm(log(num_checklists + 1) ~ perc_green_tracts*popu_dens_tracts + white_pct_acs_10*med_hh_inc_acs_10 + I(med_hh_inc_acs_10^2) + I(perc_green_tracts^2) + I(popu_dens_tracts^2), data = bsbc.omit.nas)
cngb.209 <- glm(log(num_checklists + 1) ~ perc_green_tracts + area_total_tracts + popu_dens_tracts + white_pct_acs_10*med_hh_inc_acs_10 + I(med_hh_inc_acs_10^2) + I(perc_green_tracts^2) + I(area_total_tracts^2) + I(popu_dens_tracts^2), data = bsbc.omit.nas)
cngb.210 <- glm(log(num_checklists + 1) ~ perc_green_tracts + area_total_tracts*popu_dens_tracts + white_pct_acs_10*med_hh_inc_acs_10 + I(med_hh_inc_acs_10^2) + I(perc_green_tracts^2) + I(area_total_tracts^2) + I(popu_dens_tracts^2), data = bsbc.omit.nas)
cngb.211 <- glm(log(num_checklists + 1) ~ area_total_tracts*popu_dens_tracts + white_pct_acs_10*med_hh_inc_acs_10 + I(med_hh_inc_acs_10^2) + I(perc_green_tracts^2) + I(area_total_tracts^2) + I(popu_dens_tracts^2), data = bsbc.omit.nas)
cngb.212 <- glm(log(num_checklists + 1) ~ perc_green_tracts + white_pct_acs_10*med_hh_inc_acs_10 + I(white_pct_acs_10^2) + I(med_hh_inc_acs_10^2) + I(perc_green_tracts^2), data = bsbc.omit.nas)
cngb.213 <- glm(log(num_checklists + 1) ~ white_pct_acs_10*med_hh_inc_acs_10 + I(white_pct_acs_10^2) + I(med_hh_inc_acs_10^2) + I(perc_green_tracts^2), data = bsbc.omit.nas)
cngb.214 <- glm(log(num_checklists + 1) ~ perc_green_tracts + area_total_tracts + white_pct_acs_10*med_hh_inc_acs_10 + I(white_pct_acs_10^2) + I(med_hh_inc_acs_10^2) + I(perc_green_tracts^2) + I(area_total_tracts^2), data = bsbc.omit.nas)
cngb.215 <- glm(log(num_checklists + 1) ~ perc_green_tracts*area_total_tracts + white_pct_acs_10*med_hh_inc_acs_10 + I(white_pct_acs_10^2) + I(med_hh_inc_acs_10^2) + I(perc_green_tracts^2) + I(area_total_tracts^2), data = bsbc.omit.nas)
cngb.216 <- glm(log(num_checklists + 1) ~ area_total_tracts + white_pct_acs_10*med_hh_inc_acs_10 + I(white_pct_acs_10^2) + I(med_hh_inc_acs_10^2) + I(perc_green_tracts^2) + I(area_total_tracts^2), data = bsbc.omit.nas)
cngb.217 <- glm(log(num_checklists + 1) ~ perc_green_tracts + popu_dens_tracts + white_pct_acs_10*med_hh_inc_acs_10 + I(white_pct_acs_10^2) + I(med_hh_inc_acs_10^2) + I(perc_green_tracts^2) + I(popu_dens_tracts^2), data = bsbc.omit.nas)
cngb.218 <- glm(log(num_checklists + 1) ~ perc_green_tracts*popu_dens_tracts + white_pct_acs_10*med_hh_inc_acs_10 + I(white_pct_acs_10^2) + I(med_hh_inc_acs_10^2) + I(perc_green_tracts^2) + I(popu_dens_tracts^2), data = bsbc.omit.nas)
cngb.219 <- glm(log(num_checklists + 1) ~ perc_green_tracts + area_total_tracts + popu_dens_tracts + white_pct_acs_10*med_hh_inc_acs_10 + I(white_pct_acs_10^2) + I(med_hh_inc_acs_10^2) + I(perc_green_tracts^2) + I(area_total_tracts^2) + I(popu_dens_tracts^2), data = bsbc.omit.nas)
cngb.220 <- glm(log(num_checklists + 1) ~ perc_green_tracts + area_total_tracts*popu_dens_tracts + white_pct_acs_10*med_hh_inc_acs_10 + I(white_pct_acs_10^2) + I(med_hh_inc_acs_10^2) + I(perc_green_tracts^2) + I(area_total_tracts^2) + I(popu_dens_tracts^2), data = bsbc.omit.nas)

#Do any models not converge? All converged!


#Create model list
check.ngb.cand.mod <- list('cngb.1' = cngb.1,
                           'cngb.2' = cngb.2,
                           'cngb.3' = cngb.3,
                           'cngb.4' = cngb.4,
                           'cngb.5' = cngb.5,
                           'cngb.6' = cngb.6,
                           'cngb.7' = cngb.7,
                           'cngb.8' = cngb.8,
                           'cngb.9' = cngb.9,
                           'cngb.10' = cngb.10,
                           'cngb.11' = cngb.11,
                           'cngb.12' = cngb.12,
                           'cngb.13' = cngb.13,
                           'cngb.14' = cngb.14,
                           'cngb.15' = cngb.15,
                           'cngb.16' = cngb.16,
                           'cngb.17' = cngb.17,
                           'cngb.18' = cngb.18,
                           'cngb.19' = cngb.19,
                           'cngb.20' = cngb.20,
                           'cngb.21' = cngb.21,
                           'cngb.22' = cngb.22,
                           'cngb.23' = cngb.23,
                           'cngb.24' = cngb.24,
                           'cngb.25' = cngb.25,
                           'cngb.26' = cngb.26,
                           'cngb.27' = cngb.27,
                           'cngb.28' = cngb.28,
                           'cngb.29' = cngb.29,
                           'cngb.30' = cngb.30,
                           'cngb.31' = cngb.31,
                           'cngb.32' = cngb.32,
                           'cngb.33' = cngb.33,
                           'cngb.34' = cngb.34,
                           'cngb.35' = cngb.35,
                           'cngb.36' = cngb.36,
                           'cngb.37' = cngb.37,
                           'cngb.38' = cngb.38,
                           'cngb.39' = cngb.39,
                           'cngb.40' = cngb.40,
                           'cngb.41' = cngb.41,
                           'cngb.42' = cngb.42,
                           'cngb.43' = cngb.43,
                           'cngb.44' = cngb.44,
                           'cngb.45' = cngb.45,
                           'cngb.46' = cngb.46,
                           'cngb.47' = cngb.47,
                           'cngb.48' = cngb.48,
                           'cngb.49' = cngb.49,
                           'cngb.50' = cngb.50,
                           'cngb.51' = cngb.51,
                           'cngb.52' = cngb.52,
                           'cngb.53' = cngb.53,
                           'cngb.54' = cngb.54,
                           'cngb.55' = cngb.55,
                           'cngb.56' = cngb.56,
                           'cngb.57' = cngb.57,
                           'cngb.58' = cngb.58,
                           'cngb.59' = cngb.59,
                           'cngb.60' = cngb.60,
                           'cngb.61' = cngb.61,
                           'cngb.62' = cngb.62,
                           'cngb.63' = cngb.63,
                           'cngb.64' = cngb.64,
                           'cngb.65' = cngb.65,
                           'cngb.66' = cngb.66,
                           'cngb.67' = cngb.67,
                           'cngb.68' = cngb.68,
                           'cngb.69' = cngb.69,
                           'cngb.70' = cngb.70,
                           'cngb.71' = cngb.71,
                           'cngb.72' = cngb.72,
                           'cngb.73' = cngb.73,
                           'cngb.74' = cngb.74,
                           'cngb.75' = cngb.75,
                           'cngb.76' = cngb.76,
                           'cngb.77' = cngb.77,
                           'cngb.78' = cngb.78,
                           'cngb.79' = cngb.79,
                           'cngb.80' = cngb.80,
                           'cngb.81' = cngb.81,
                           'cngb.82' = cngb.82,
                           'cngb.83' = cngb.83,
                           'cngb.84' = cngb.84,
                           'cngb.85' = cngb.85,
                           'cngb.86' = cngb.86,
                           'cngb.87' = cngb.87,
                           'cngb.88' = cngb.88,
                           'cngb.89' = cngb.89,
                           'cngb.90' = cngb.90,
                           'cngb.91' = cngb.91,
                           'cngb.92' = cngb.92,
                           'cngb.93' = cngb.93,
                           'cngb.94' = cngb.94,
                           'cngb.95' = cngb.95,
                           'cngb.96' = cngb.96,
                           'cngb.97' = cngb.97,
                           'cngb.98' = cngb.98,
                           'cngb.99' = cngb.99,
                           'cngb.100' = cngb.100,
                           'cngb.101' = cngb.101,
                           'cngb.102' = cngb.102,
                           'cngb.103' = cngb.103,
                           'cngb.104' = cngb.104,
                           'cngb.105' = cngb.105,
                           'cngb.106' = cngb.106,
                           'cngb.107' = cngb.107,
                           'cngb.108' = cngb.108,
                           'cngb.109' = cngb.109,
                           'cngb.110' = cngb.110,
                           'cngb.111' = cngb.111,
                           'cngb.112' = cngb.112,
                           'cngb.113' = cngb.113,
                           'cngb.114' = cngb.114,
                           'cngb.115' = cngb.115,
                           'cngb.116' = cngb.116,
                           'cngb.117' = cngb.117,
                           'cngb.118' = cngb.118,
                           'cngb.119' = cngb.119,
                           'cngb.120' = cngb.120,
                           'cngb.121' = cngb.121,
                           'cngb.122' = cngb.122,
                           'cngb.123' = cngb.123,
                           'cngb.124' = cngb.124,
                           'cngb.125' = cngb.125,
                           'cngb.126' = cngb.126,
                           'cngb.127' = cngb.127,
                           'cngb.128' = cngb.128,
                           'cngb.129' = cngb.129,
                           'cngb.130' = cngb.130,
                           'cngb.131' = cngb.131,
                           'cngb.132' = cngb.132,
                           'cngb.133' = cngb.133,
                           'cngb.134' = cngb.134,
                           'cngb.135' = cngb.135,
                           'cngb.136' = cngb.136,
                           'cngb.137' = cngb.137,
                           'cngb.138' = cngb.138,
                           'cngb.139' = cngb.139,
                           'cngb.140' = cngb.140,
                           'cngb.141' = cngb.141,
                           'cngb.142' = cngb.142,
                           'cngb.143' = cngb.143,
                           'cngb.144' = cngb.144,
                           'cngb.145' = cngb.145,
                           'cngb.146' = cngb.146,
                           'cngb.147' = cngb.147,
                           'cngb.148' = cngb.148,
                           'cngb.149' = cngb.149,
                           'cngb.150' = cngb.150,
                           'cngb.151' = cngb.151,
                           'cngb.152' = cngb.152,
                           'cngb.153' = cngb.153,
                           'cngb.154' = cngb.154,
                           'cngb.155' = cngb.155,
                           'cngb.156' = cngb.156,
                           'cngb.157' = cngb.157,
                           'cngb.158' = cngb.158,
                           'cngb.159' = cngb.159,
                           'cngb.160' = cngb.160,
                           'cngb.161' = cngb.161,
                           'cngb.162' = cngb.162,
                           'cngb.163' = cngb.163,
                           'cngb.164' = cngb.164,
                           'cngb.165' = cngb.165,
                           'cngb.166' = cngb.166,
                           'cngb.167' = cngb.167,
                           'cngb.168' = cngb.168,
                           'cngb.169' = cngb.169,
                           'cngb.170' = cngb.170,
                           'cngb.171' = cngb.171,
                           'cngb.172' = cngb.172,
                           'cngb.173' = cngb.173,
                           'cngb.174' = cngb.174,
                           'cngb.175' = cngb.175,
                           'cngb.176' = cngb.176,
                           'cngb.177' = cngb.177,
                           'cngb.178' = cngb.178,
                           'cngb.179' = cngb.179,
                           'cngb.180' = cngb.180,
                           'cngb.181' = cngb.181,
                           'cngb.182' = cngb.182,
                           'cngb.183' = cngb.183,
                           'cngb.184' = cngb.184,
                           'cngb.185' = cngb.185,
                           'cngb.186' = cngb.186,
                           'cngb.187' = cngb.187,
                           'cngb.188' = cngb.188,
                           'cngb.189' = cngb.189,
                           'cngb.190' = cngb.190,
                           'cngb.191' = cngb.191,
                           'cngb.192' = cngb.192,
                           'cngb.193' = cngb.193,
                           'cngb.194' = cngb.194,
                           'cngb.195' = cngb.195,
                           'cngb.196' = cngb.196,
                           'cngb.197' = cngb.197,
                           'cngb.198' = cngb.198,
                           'cngb.199' = cngb.199,
                           'cngb.200' = cngb.200,
                           'cngb.201' = cngb.201,
                           'cngb.202' = cngb.202,
                           'cngb.203' = cngb.203,
                           'cngb.204' = cngb.204,
                           'cngb.205' = cngb.205,
                           'cngb.206' = cngb.206,
                           'cngb.207' = cngb.207,
                           'cngb.208' = cngb.208,
                           'cngb.209' = cngb.209,
                           'cngb.210' = cngb.210,
                           'cngb.211' = cngb.211,
                           'cngb.212' = cngb.212,
                           'cngb.213' = cngb.213,
                           'cngb.214' = cngb.214,
                           'cngb.215' = cngb.215,
                           'cngb.216' = cngb.216,
                           'cngb.217' = cngb.217,
                           'cngb.218' = cngb.218,
                           'cngb.219' = cngb.219,
                           'cngb.220' = cngb.220)

#Run AICc selection for model lsit
check.ngb.aicc <- aictab(cand.set = check.ngb.cand.mod)
check.ngb.aicc
#write.csv(check.ngb.aicc, "check.ngb.aicc.csv")

#Models with delta AICc < 6
# M        K  AICc   Delta_AICc AICcWt Cum.Wt       LL
#cngb.200 13 2710.90       0.00   0.15   0.15 -1342.20
#cngb.220 14 2711.04       0.14   0.14   0.28 -1341.23
#cngb.160 11 2711.13       0.24   0.13   0.41 -1344.39
#cngb.210 13 2711.92       1.02   0.09   0.50 -1342.71
#cngb.199 12 2712.46       1.56   0.07   0.57 -1344.02

#cngb.180 12 2712.92       2.02   0.05   0.62 -1344.24
#cngb.170 12 2713.03       2.13   0.05   0.67 -1344.30
#cngb.159 10 2713.13       2.24   0.05   0.72 -1346.42
#cngb.219 13 2713.18       2.28   0.05   0.76 -1343.34
#cngb.209 12 2713.58       2.68   0.04   0.80 -1344.57
#cngb.67   8 2713.91       3.02   0.03   0.83 -1348.86
#cngb.190 13 2714.82       3.93   0.02   0.85 -1344.16
#cngb.179 11 2715.13       4.23   0.02   0.87 -1346.38
#cngb.169 11 2715.16       4.26   0.02   0.89 -1346.40
#cngb.103 10 2715.27       4.37   0.02   0.91 -1347.48
#cngb.85   9 2715.69       4.80   0.01   0.92 -1348.72
#cngb.76   9 2715.75       4.85   0.01   0.93 -1348.75
#cngb.121 11 2715.93       5.04   0.01   0.94 -1346.79
#cngb.112 10 2716.12       5.22   0.01   0.96 -1347.91


#Compare models with delta AICc <2 (n = 5)
#cngb.200 13 2710.90       0.00   0.15   0.15 -1342.20
#cngb.220 14 2711.04       0.14   0.14   0.28 -1341.23
#cngb.160 11 2711.13       0.24   0.13   0.41 -1344.39
#cngb.210 13 2711.92       1.02   0.09   0.50 -1342.71
#cngb.199 12 2712.46       1.56   0.07   0.57 -1344.02

summary(cngb.200)
with(summary(cngb.200), 1 - deviance/null.deviance) #Calc McFadden's R2
summary(cngb.220)
with(summary(cngb.220), 1 - deviance/null.deviance) #Calc McFadden's R2
summary(cngb.160)
with(summary(cngb.160), 1 - deviance/null.deviance) #Calc McFadden's R2
summary(cngb.210)
with(summary(cngb.210), 1 - deviance/null.deviance) #Calc McFadden's R2
summary(cngb.199)
with(summary(cngb.199), 1 - deviance/null.deviance) #CalcMcFadden's R2

#Select models cngb.160, but can't elim other 4
summary(cngb.160)
selected.model.check.ngb.1 <- cngb.160

#Post-plot diagnostics:

#Check for normality in residuals
resid.selected.model.check.ngb.1 <- resid(selected.model.check.ngb.1) #Residuals
fit.selected.model.check.ngb.1 <- fitted(selected.model.check.ngb.1) #Fitted values
plot(x = fit.selected.model.check.ngb.1, y = resid.selected.model.check.ngb.1, xlab = "Fitted values", ylab = "Residuals")
#Looks pretty good, with a couple outliers
plot(selected.model.check.ngb.1) #Normal Q-Q looks good, a little bit skewed at end

#Check for independence in independent variables
plot(bsbc.omit.nas$perc_green_tracts, resid.selected.model.check.ngb.1, xlab = "perc_green_tracts", ylab = "Residuals")
plot(bsbc.omit.nas$perc_green_500m, resid.selected.model.check.ngb.1, xlab = "perc_green_500m", ylab = "Residuals")
plot(bsbc.omit.nas$area_total_tracts, resid.selected.model.check.ngb.1, xlab = "area_total_tracts", ylab = "Residuals")
plot(bsbc.omit.nas$popu_dens_tracts, resid.selected.model.check.ngb.1, xlab = "popu_dens_tracts", ylab = "Residuals")
plot(bsbc.omit.nas$white_pct_acs_10, resid.selected.model.check.ngb.1, xlab = "white_pct_acs_10", ylab = "Residuals")
plot(bsbc.omit.nas$med_hh_inc_acs_10, resid.selected.model.check.ngb.1, xlab = "med_hh_inc_acs_10", ylab = "Residuals")
#All appear independent (i.e., no clear pattern in the residuals)

#Test for spatial autocorrelation in the residuals
vario.test.check.ngb.1 <- variogram(selected.model.check.ngb.1$residuals ~ 1, spdf_check)
plot(vario.test.check.ngb.1) #No evidence of spatial autocorr in residuals

#####

#Boston MSA Model Averaging
#####

check.ngb.cand.mod #use this one


#perc_green_tracts
#Exclude all variants/interactive terms, including:
#I(perc_green_tracts^2)
#perc_green_tracts:area_total_tracts
#perc_green_tracts:popu_dens_tracts

print(modavg(cand.set = check.ngb.cand.mod, parm = "perc_green_tracts", second.ord = TRUE, conf.level = 0.95, exclude = list("I(perc_green_tracts^2)", "perc_green_tracts:area_total_tracts", "perc_green_tracts:popu_dens_tracts")), digits = 4)
#Sig. pos.

#white_pct_acs_10
#Exclude all variants/interactive terms, including:
#I(white_pct_acs_10^2)
#white_pct_acs_10:med_hh_inc_acs_10

print(modavg(cand.set = check.ngb.cand.mod, parm = "white_pct_acs_10", second.ord = TRUE, conf.level = 0.95, exclude = list("I(white_pct_acs_10^2)", "white_pct_acs_10:med_hh_inc_acs_10"), warn = TRUE), digits = 4)
#Sig. pos.

#med_hh_inc_acs_10
#Exclude all variants/interactive terms, including:
#I(med_hh_inc_acs_10^2)
#white_pct_acs_10:med_hh_inc_acs_10

print(modavg(cand.set = check.ngb.cand.mod, parm = "med_hh_inc_acs_10", second.ord = TRUE, conf.level = 0.95, exclude = list("I(med_hh_inc_acs_10^2)", "white_pct_acs_10:med_hh_inc_acs_10"), warn = TRUE), digits = 8)
#Sig. pos.

#popu_dens_tracts
#Exclude all variants/interactive terms, including:
#I(popu_dens_tracts^2)
#area_total_tracts:popu_dens_tracts
#perc_green_tracts:popu_dens_tracts

print(modavg(cand.set = check.ngb.cand.mod, parm = "popu_dens_tracts", second.ord = TRUE, conf.level = 0.95, exclude = list("I(popu_dens_tracts^2)", "area_total_tracts:popu_dens_tracts", "perc_green_tracts:popu_dens_tracts"), warn = TRUE), digits = 4)
#Sig neg.

#area_total_tracts
#Exclude all variants/interactive terms, including:
#I(area_total_tracts^2)
#perc_green_tracts:area_total_tracts
#area_total_tracts:popu_dens_tracts

print(modavg(cand.set = check.ngb.cand.mod, parm = "area_total_tracts", second.ord = TRUE, conf.level = 0.95, exclude = list("I(area_total_tracts^2)", "perc_green_tracts:area_total_tracts", "area_total_tracts:popu_dens_tracts"), warn = TRUE), digits = 8)
#Sig. pos.

##
#Interaction terms

#perc_green_tracts:area_total_tracts
#Exclude all variants/interactive terms, including:
#I(perc_green_tracts^2)
#perc_green_tracts
#perc_green_tracts:popu_dens_tracts

print(modavg(cand.set = check.ngb.cand.mod, parm = "perc_green_tracts:area_total_tracts", second.ord = TRUE, conf.level = 0.95, exclude = list("I(perc_green_tracts^2)", "perc_green_tracts", "perc_green_tracts:popu_dens_tracts")), digits = 4)
#Not sig.

#perc_green_tracts:popu_dens_tracts
#Exclude all variants/interactive terms, including:
#I(perc_green_tracts^2)
#perc_green_tracts:area_total_tracts
#perc_green_tracts

print(modavg(cand.set = check.ngb.cand.mod, parm = "perc_green_tracts:popu_dens_tracts", second.ord = TRUE, conf.level = 0.95, exclude = list("I(perc_green_tracts^2)", "perc_green_tracts:area_total_tracts", "perc_green_tracts")), digits = 4)
#Not sig.

#white_pct_acs_10:med_hh_inc_acs_10
#Exclude all variants, including:
#I(med_hh_inc_acs_10^2)
#med_hh_inc_acs_10

print(modavg(cand.set = check.ngb.cand.mod, parm = "white_pct_acs_10:med_hh_inc_acs_10", second.ord = TRUE, conf.level = 0.95, exclude = list("I(med_hh_inc_acs_10^2)", "med_hh_inc_acs_10", "white_pct_acs_10"), warn = TRUE), digits = 8)
#Sig. neg.

#area_total_tracts:popu_dens_tracts
#Exclude all variants/interactive terms, including:
#I(popu_dens_tracts^2)
#area_total_tracts
#perc_green_tracts:popu_dens_tracts

print(modavg(cand.set = check.ngb.cand.mod, parm = "area_total_tracts:popu_dens_tracts", second.ord = TRUE, conf.level = 0.95, exclude = list("I(popu_dens_tracts^2)", "area_total_tracts", "perc_green_tracts:popu_dens_tracts"), warn = TRUE), digits = 8)
#Sig pos.

#write_csv(check.ngb.cand.mod, "check.ngb.cand.mod.csv")

##
#Squared-terms
##

#perc_green_tracts
#Exclude all variants/interactive terms, including:
#I(perc_green_tracts^2)
#perc_green_tracts:area_total_tracts
#perc_green_tracts:popu_dens_tracts

print(modavg(cand.set = check.ngb.cand.mod, parm = "I(perc_green_tracts^2)", second.ord = TRUE, conf.level = 0.95, warn = FALSE), digits = 4)

#white_pct_acs_10
#Exclude all variants/interactive terms, including:
#I(white_pct_acs_10^2)
#white_pct_acs_10:med_hh_inc_acs_10

print(modavg(cand.set = check.ngb.cand.mod, parm = "I(white_pct_acs_10^2)", second.ord = TRUE, conf.level = 0.95, warn = FALSE), digits = 4)
#Sig. pos.

#med_hh_inc_acs_10
#Exclude all variants/interactive terms, including:
#I(med_hh_inc_acs_10^2)
#white_pct_acs_10:med_hh_inc_acs_10

print(modavg(cand.set = check.ngb.cand.mod, parm = "I(med_hh_inc_acs_10^2)", second.ord = TRUE, conf.level = 0.95, warn = FALSE), digits = 20)
#Sig. pos.

#popu_dens_tracts
#Exclude all variants/interactive terms, including:
#I(popu_dens_tracts^2)
#area_total_tracts:popu_dens_tracts
#perc_green_tracts:popu_dens_tracts

print(modavg(cand.set = check.ngb.cand.mod, parm = "I(popu_dens_tracts^2)", second.ord = TRUE, conf.level = 0.95, warn = FALSE), digits = 8)
#Sig neg.

#area_total_tracts
#Exclude all variants/interactive terms, including:
#I(area_total_tracts^2)
#perc_green_tracts:area_total_tracts
#area_total_tracts:popu_dens_tracts

print(modavg(cand.set = check.ngb.cand.mod, parm = "I(area_total_tracts^2)", second.ord = TRUE, conf.level = 0.95, warn = TRUE), digits = 8)
#Sig. pos.

#####

#Plot model averaged parameter predictions
#####

####
#Income
####

#Generate new data for income, keeping median of everything else

new_data_boston_income_check <- bsbc.omit.nas %>% data_grid(white_pct_acs_10 = median(white_pct_acs_10),
                                                            area_total_tracts = median(area_total_tracts),
                                                            popu_dens_tracts = median(popu_dens_tracts),
                                                            perc_green_tracts = median(perc_green_tracts),
                                                            med_hh_inc_acs_10 = seq(13545, 218667, 1000))
map_boston_income_check <- modavgPred(check.ngb.cand.mod, newdata = new_data_boston_income_check)
map_boston_income_check <- as.data.frame(map_boston_income_check)
head(map_boston_income_check)

map_boston_income_check <- map_boston_income_check %>%
  bind_cols(new_data_boston_income_check)

#Plot income, backtranformed Y by taking (exp(Y) - 1)

sd_bos_income <- sd(map_boston_income_check$med_hh_inc_acs_10) #SD = 
sd_bos_income #119222

mean(map_boston_income_check$med_hh_inc_acs_10) #116045

mean(map_boston_income_check$med_hh_inc_acs_10 - sd_bos_income) #Dotted lines 2 sd from mean
#56434

mean(map_boston_income_check$med_hh_inc_acs_10 + sd_bos_income) #Dotted lines 2 sd from mean
#175656

#With SE for error ribbon

bos_income <- ggplot() + geom_line(data = subset(map_boston_income_check, med_hh_inc_acs_10 < 56434), mapping = aes(x=med_hh_inc_acs_10, y = (exp(mod.avg.pred)-1)), linetype = "dotted") +
  geom_line(data = subset(map_boston_income_check, med_hh_inc_acs_10 > 55000 & med_hh_inc_acs_10 < 177000), mapping = aes(x=med_hh_inc_acs_10, y = (exp(mod.avg.pred)-1))) +
  geom_line(data = subset(map_boston_income_check, med_hh_inc_acs_10 > 175656), mapping = aes(x=med_hh_inc_acs_10, y = (exp(mod.avg.pred)-1)), linetype = "dotted") +
  geom_ribbon(data = subset(map_boston_income_check, med_hh_inc_acs_10 < 56434), mapping = aes(x=med_hh_inc_acs_10, y = (exp(mod.avg.pred)-1), ymin = (exp(mod.avg.pred - uncond.se)-1), ymax = (exp(mod.avg.pred + uncond.se)-1)), alpha = 0.1) +
  geom_ribbon(data = subset(map_boston_income_check, med_hh_inc_acs_10 > 55000 & med_hh_inc_acs_10 < 177000), mapping = aes(x=med_hh_inc_acs_10, y = (exp(mod.avg.pred)-1), ymin = (exp(mod.avg.pred - uncond.se)-1), ymax = (exp(mod.avg.pred + uncond.se)-1)), alpha = 0.3) +
  geom_ribbon(data = subset(map_boston_income_check, med_hh_inc_acs_10 > 175656), mapping = aes(x=med_hh_inc_acs_10, y = (exp(mod.avg.pred)-1), ymin = (exp(mod.avg.pred - uncond.se)-1), ymax = (exp(mod.avg.pred + uncond.se)-1)), alpha = 0.1) +
  theme_classic() + theme(axis.line = element_line(linetype = "solid"), 
                          axis.ticks = element_line(colour = "black", 
                                                    size = 1), axis.title = element_text(size = 22), 
                          axis.text = element_text(size = 22, colour = "black"), 
                          axis.text.x = element_text(size = 22), 
                          axis.text.y = element_text(size = 22), 
                          plot.title = element_text(size = 22)) + xlab("Median Household Income in Tract") + 
  ylab("Predicted Number of eBird Checklists in Tract") + coord_cartesian(xlim =c(0, 200000), ylim = c(0, 125)) + 
  geom_line(data = subset(map_boston_income_check, med_hh_inc_acs_10 < 13545), aes(x = med_hh_inc_acs_10, y = exp(mod.avg.pred)-1), linetype = "dotted")

bos_income

#Without differentiation of outer bounds

bos_income_nsd <- ggplot() + geom_line(data = map_boston_income_check, mapping = aes(x=med_hh_inc_acs_10, y = (exp(mod.avg.pred)-1))) + 
  geom_ribbon(data = map_boston_income_check, mapping = aes(x=med_hh_inc_acs_10, y = (exp(mod.avg.pred)-1), ymin = (exp(mod.avg.pred - uncond.se)-1), ymax = (exp(mod.avg.pred + uncond.se)-1)), alpha = 0.3) +
  theme_classic() + theme(axis.line = element_line(linetype = "solid"), 
                          axis.ticks = element_line(colour = "black", 
                                                    size = 1), axis.title = element_text(size = 22), 
                          axis.text = element_text(size = 22, colour = "black"), 
                          axis.text.x = element_text(size = 22), 
                          axis.text.y = element_text(size = 22), 
                          plot.title = element_text(size = 22)) + xlab("Median Household Income in Tract") + 
  ylab("Predicted Number of eBird Checklists in Tract") + coord_cartesian(xlim =c(0, 200000), ylim = c(0, 125)) + 
  geom_line(data = subset(map_boston_income_check, med_hh_inc_acs_10 < 13545), aes(x = med_hh_inc_acs_10, y = exp(mod.avg.pred)-1), linetype = "dotted")

bos_income_nsd

####
#Proportion white
####

#Generate new data for proportion white, keeping median of everything else

new_data_boston_white_check <- bsbc.omit.nas %>% data_grid(white_pct_acs_10 = seq(0.04,1,0.05),
                                                           area_total_tracts = median(area_total_tracts),
                                                           popu_dens_tracts = median(popu_dens_tracts),
                                                           perc_green_tracts = median(perc_green_tracts),
                                                           med_hh_inc_acs_10 = median(med_hh_inc_acs_10))
map_boston_white_check <- modavgPred(check.ngb.cand.mod, newdata = new_data_boston_white_check)
map_boston_white_check <- as.data.frame(map_boston_white_check)
head(map_boston_white_check)

map_boston_white_check <- map_boston_white_check %>%
  bind_cols(new_data_boston_white_check)

#Plot race, backtranformed Y by taking (exp(Y) - 1)

sd_bos_white <- sd(map_boston_white_check$white_pct_acs_10) #SD = 
sd_bos_white #0.295804

mean(map_boston_white_check$white_pct_acs_10) #0.515

mean(map_boston_white_check$white_pct_acs_10 - sd_bos_white) #Dotted lines 2 sd from mean
#0.22

mean(map_boston_white_check$white_pct_acs_10 + sd_bos_white) #Dotted lines 2 sd from mean
#0.81

#With SE for error ribbon

bos_white <- ggplot() + geom_line(data = subset(map_boston_white_check, white_pct_acs_10 < 0.25), mapping = aes(x=white_pct_acs_10, y = (exp(mod.avg.pred)-1)), linetype = "dotted") +
  geom_line(data = subset(map_boston_white_check, white_pct_acs_10 > 0.22 & white_pct_acs_10 < 0.81), mapping = aes(x=white_pct_acs_10, y = (exp(mod.avg.pred)-1))) + 
  geom_line(data = subset(map_boston_white_check, white_pct_acs_10 > 0.78), mapping = aes(x=white_pct_acs_10, y = (exp(mod.avg.pred)-1)), linetype = "dotted") +
  geom_ribbon(data = subset(map_boston_white_check, white_pct_acs_10 < 0.25), mapping = aes(x=white_pct_acs_10, y = (exp(mod.avg.pred)-1), ymin = (exp(mod.avg.pred - uncond.se)-1), ymax = (exp(mod.avg.pred + uncond.se)-1)), alpha = 0.1) +
  geom_ribbon(data = subset(map_boston_white_check, white_pct_acs_10 > 0.22 & white_pct_acs_10 < 0.81), mapping = aes(x=white_pct_acs_10, y = (exp(mod.avg.pred)-1), ymin = (exp(mod.avg.pred - uncond.se)-1), ymax = (exp(mod.avg.pred + uncond.se)-1)), alpha = 0.3) +
  geom_ribbon(data = subset(map_boston_white_check, white_pct_acs_10 > 0.78), mapping = aes(x=white_pct_acs_10, y = (exp(mod.avg.pred)-1), ymin = (exp(mod.avg.pred - uncond.se)-1), ymax = (exp(mod.avg.pred + uncond.se)-1)), alpha = 0.1) +
  theme_classic() + theme(axis.line = element_line(linetype = "solid"), 
                          axis.ticks = element_line(colour = "black", 
                                                    size = 1), axis.title = element_text(size = 22), 
                          axis.text = element_text(size = 22, colour = "black"), 
                          axis.text.x = element_text(size = 22), 
                          axis.text.y = element_text(size = 22), 
                          plot.title = element_text(size = 22)) + xlab("Proportion of White Residents in Tract") + 
  ylab("Predicted Number of eBird Checklists in Tract") + coord_cartesian(xlim =c(0, 1), ylim = c(0, 38)) + 
  geom_line(data = subset(map_boston_income_check, med_hh_inc_acs_10 < 13545), aes(x = med_hh_inc_acs_10, y = exp(mod.avg.pred)-1), linetype = "dotted")

bos_white

#Without differentiation of outer bounds

bos_white_nsd <- ggplot() + geom_line(data = map_boston_white_check, mapping = aes(x=white_pct_acs_10, y = (exp(mod.avg.pred)-1))) +
  geom_ribbon(data = map_boston_white_check, mapping = aes(x=white_pct_acs_10, y = (exp(mod.avg.pred)-1), ymin = (exp(mod.avg.pred - uncond.se)-1), ymax = (exp(mod.avg.pred + uncond.se)-1)), alpha = 0.3) +
  theme_classic() + theme(axis.line = element_line(linetype = "solid"), 
                          axis.ticks = element_line(colour = "black", 
                                                    size = 1), axis.title = element_text(size = 22), 
                          axis.text = element_text(size = 22, colour = "black"), 
                          axis.text.x = element_text(size = 22), 
                          axis.text.y = element_text(size = 22), 
                          plot.title = element_text(size = 22)) + xlab("Proportion of White Residents in Tract") + 
  ylab("Predicted Number of eBird Checklists in Tract") + coord_cartesian(xlim =c(0, 1), ylim = c(0, 38)) + 
  geom_line(data = subset(map_boston_income_check, med_hh_inc_acs_10 < 13545), aes(x = med_hh_inc_acs_10, y = exp(mod.avg.pred)-1), linetype = "dotted")

bos_white_nsd

#Save out

#ggsave("bos_income.jpg", bos_income, device = "jpeg", width = 32, height = 18, units = "cm", dpi = 300)
#ggsave("bos_white.jpg", bos_white, device = "jpeg", width = 32, height = 18, units = "cm", dpi = 300)
#ggsave("bos_income_nsd.jpg", bos_income_nsd, device = "jpeg", width = 32, height = 18, units = "cm", dpi = 300)
#ggsave("bos_white_nsd.jpg", bos_white_nsd, device = "jpeg", width = 32, height = 18, units = "cm", dpi = 300)

#####

####################################################
#Step 3 - Phoenix MSA Analyses, Tables, and Figures#
####################################################

#Load in formatted data set for analyses
#####

maricopa.selection.bias <- read.csv("maricopa_ids_selection_bias_variables_8-24-2020.csv")
maricopa.selection.bias$GEOID <- as.factor(maricopa.selection.bias$GEOID)
str(maricopa.selection.bias) #Looks good

#First, omit NAs, only complete cases for hypoth. variables
msbc.omit.nas <- na.omit(maricopa.selection.bias) #n = 907, 36 tracts elim

#Windsorize by eliminated tracts > 95% percentile
quantile(msbc.omit.nas$area_total_tracts, probs = c(0.9, 0.95, 0.98)) #calculate percentiles
min(msbc.omit.nas$area_total_tracts) #32.6 ha
max(msbc.omit.nas$area_total_tracts) #345074.4 ha (whoa)

#  90%      95%      98% 
#1021.513 2424.224 9203.914 

#using 95% range, any more than or equal to 2424 will be eliminated
msbc.omit.nas <- msbc.omit.nas %>%
  filter(area_total_tracts < 2424)
str(msbc.omit.nas) #n = 861 tracts remaining out of 943

#####

#Exploratory - Includes summary stats table results
#####

#Look at Y vars distribution
hist(msbc.omit.nas$num_checklists) #0/1 inflated with outlier tract
hist(msbc.omit.nas$num_stationary) #0/1 inflated "
hist(msbc.omit.nas$num_traveling) #0/1 inflated "

#Look at X vars distribution
hist(msbc.omit.nas$area_total_tracts) #Neg bin? Pois?
hist(msbc.omit.nas$perc_green_tracts) #Zero inflated?
hist(msbc.omit.nas$perc_desert_tracts) #Neg binomial? Poisson?
hist(msbc.omit.nas$perc_cropland_tracts) #Neg binomial? Poisson?

hist(msbc.omit.nas$white_pct_acs_10) #Left skewed
hist(msbc.omit.nas$med_hh_inc_acs_10) #Normal, slightly right skewed
hist(msbc.omit.nas$popu_dens_tracts) #0/1 inflated

#Assess correlations between Y variables
corplot <- msbc.omit.nas %>%
  select(num_checklists, num_stationary, num_traveling,
         perc_green_tracts, perc_desert_tracts, perc_cropland_tracts,
         area_total_tracts, white_pct_acs_10, med_hh_inc_acs_10, popu_dens_tracts)

corplot <- as.matrix(corplot)
cortest <- cor(corplot)
corrplot(cortest, method="number") #plot correlations

#X vars correlations > |0.5|
#Desert correlated with area at 0.64
#Area negatively correlated with popu_dens at -0.57, and slightly correlated
#positively with med_hh_in (0.38)
#Pop density is negatively correlated with med_hh_inc (-0.47)

#Will leave out popu density (too correlated with other factors)
#Will leave out area (too correlated with desert) or will try taking residual
#variance?

#Summary stats used in table in manuscript

sum(msbc.omit.nas$num_checklists)
min(msbc.omit.nas$white_pct_acs_10)
mean(msbc.omit.nas$white_pct_acs_10)
max(msbc.omit.nas$white_pct_acs_10)

min(msbc.omit.nas$med_hh_inc_acs_10)
mean(msbc.omit.nas$med_hh_inc_acs_10)
max(msbc.omit.nas$med_hh_inc_acs_10)

#####

#Check for spatial autocorrelation - Debug coordinates matrix issue
#####

#Import census tract centroid coordinates
tract_centroid_coords <- read.csv("maricopa_census_tracts_centroid.csv", sep = ",")
str(tract_centroid_coords)
tract_centroid_coords <- tract_centroid_coords %>%
  select(GEOID, x_center, y_center)
tract_centroid_coords$GEOID <- as.factor(tract_centroid_coords$GEOID)
str(tract_centroid_coords) #Looks good
#Note: GCS is GCS_North_American_1983 ESRI

msbc.omit.nas$GEOID <- as.factor(msbc.omit.nas$GEOID)
tract_centroid_coords$GEOID <- as.factor(tract_centroid_coords$GEOID)

#Merge coordinates
msbc.omit.nas <- msbc.omit.nas %>%
  left_join(tract_centroid_coords, by = "GEOID")
str(msbc.omit.nas) #N = 861, looks good

#For num_checklists
xy_check <- data.frame(msbc.omit.nas$x_center, msbc.omit.nas$y_center)
xy_check <- xy_check %>%
  rename(x = msbc.omit.nas.x_center, y = msbc.omit.nas.y_center)
str(xy_check) #Looks good

spdf_check <- SpatialPointsDataFrame(xy_check, proj4string = CRS("+datum=NAD83 +units=m +no_defs"), data = msbc.omit.nas)
str(spdf_check) #Looks good

#Create variogram

vario_check <- variogram(log(num_checklists +1)~1, spdf_check)
plot(vario_check$dist, vario_check$gamma)
#Seems like there is some spatial autocor with checklists

#####

#Phoenix MSA Models and Validation
#####

#Select best fit PDF from global model from:

#Gaussian (log transformed), Poisson, NegBin, Inverse Hyperbolic Sign,
#GAM Gaus, GAM Gaus log, or GAM NB functions

dm.gaus.check.spat <- glm(log(num_checklists + 1) ~ perc_green_tracts +
                            white_pct_acs_10*med_hh_inc_acs_10 + 
                            I(white_pct_acs_10^2) + I(med_hh_inc_acs_10^2) + 
                            perc_desert_tracts*perc_cropland_tracts + I(perc_green_tracts^2) +
                            I(perc_desert_tracts^2) + I(perc_cropland_tracts^2) + x_center + y_center + I(x_center^2) + I(y_center^2),
                          data = msbc.omit.nas) #Gaussian log + 1 transformed

dm.pois.check.spat <- glm(num_checklists ~ perc_green_tracts +
                            white_pct_acs_10*med_hh_inc_acs_10 + 
                            I(white_pct_acs_10^2) + I(med_hh_inc_acs_10^2) + 
                            perc_desert_tracts*perc_cropland_tracts + I(perc_green_tracts^2) +
                            I(perc_desert_tracts^2) + I(perc_cropland_tracts^2) + x_center + y_center + I(x_center^2) + I(y_center^2),
                          family = "poisson",
                          data = msbc.omit.nas) #Poisson with log link

dm.nb.check.spat <- glm.nb(num_checklists ~ perc_green_tracts +
                             white_pct_acs_10*med_hh_inc_acs_10 + 
                             I(white_pct_acs_10^2) + I(med_hh_inc_acs_10^2) + 
                             perc_desert_tracts*perc_cropland_tracts + I(perc_green_tracts^2) +
                             I(perc_desert_tracts^2) + I(perc_cropland_tracts^2) + x_center + y_center + I(x_center^2) + I(y_center^2),
                           data = msbc.omit.nas) #Negative binomial with log link
#Did not converge, simplify

dm.nb.check.red.spat <- glm.nb(num_checklists +1 ~ perc_green_tracts +
                                 white_pct_acs_10*med_hh_inc_acs_10 + 
                                 I(white_pct_acs_10^2) + I(med_hh_inc_acs_10^2) + 
                                 perc_desert_tracts + I(perc_desert_tracts^2) + x_center + y_center + I(x_center^2) + I(y_center^2),
                               data = msbc.omit.nas) #Negative binomial with log link
#Reduced to most complex converging model

dm.ihs.check.spat  <- glm(log(num_checklists + sqrt(num_checklists^2+1)) ~ perc_green_tracts +
                            white_pct_acs_10*med_hh_inc_acs_10 + 
                            I(white_pct_acs_10^2) + I(med_hh_inc_acs_10^2) + 
                            perc_desert_tracts*perc_cropland_tracts + I(perc_green_tracts^2) +
                            I(perc_desert_tracts^2) + I(perc_cropland_tracts^2) + x_center + y_center + I(x_center^2) + I(y_center^2),
                          data = msbc.omit.nas) #Gaussian IHS transformed

dm.zinb.check.spat <- zeroinfl(num_checklists ~ perc_green_tracts +
                                 white_pct_acs_10*med_hh_inc_acs_10 + 
                                 I(white_pct_acs_10^2) + I(med_hh_inc_acs_10^2) + 
                                 perc_desert_tracts*perc_cropland_tracts + I(perc_green_tracts^2) +
                                 I(perc_desert_tracts^2) + I(perc_cropland_tracts^2) + x_center + y_center + I(x_center^2) + I(y_center^2),
                               data = msbc.omit.nas, dist = "negbin") #Zero-inflated neg bin.

dm.zip.check.spat <- zeroinfl(num_checklists ~ perc_green_tracts +
                                white_pct_acs_10*med_hh_inc_acs_10 + 
                                I(white_pct_acs_10^2) + I(med_hh_inc_acs_10^2) + 
                                perc_desert_tracts*perc_cropland_tracts + I(perc_green_tracts^2) +
                                I(perc_desert_tracts^2) + I(perc_cropland_tracts^2) + x_center + y_center + I(x_center^2) + I(y_center^2),
                              data = msbc.omit.nas, dist = "poisson") #Zero-inflated poisson

#Compare models using AICc selection to see which PDF fits best
AICc(dm.gaus.check.spat) #AICc = 3046.992
AICc(dm.pois.check.spat) #AICc = 67344.41
AICc(dm.nb.check.red.spat) #AICc = 6073.025
AICc(dm.ihs.check.spat) #AICc = 3308.506
AICc(dm.zinb.check.spat) #AICc = 5035.237
AICc(dm.zip.check.spat) #AICc = 56215.02

#Selecting to run Gaus log lm

#Models with all a priori hypothesized model structures
mcm.spat.1 <- glm(log(num_checklists + 1) ~ 1+ x_center + y_center + I(x_center^2) + I(y_center^2), data = msbc.omit.nas)
mcm.spat.2 <- glm(log(num_checklists + 1) ~ white_pct_acs_10*med_hh_inc_acs_10 + I(white_pct_acs_10^2) + I(med_hh_inc_acs_10^2) + perc_desert_tracts*perc_cropland_tracts + I(perc_green_tracts^2) + I(perc_desert_tracts^2) + I(perc_cropland_tracts^2)+ x_center + y_center + I(x_center^2) + I(y_center^2), data = msbc.omit.nas)
mcm.spat.3 <- glm(log(num_checklists + 1) ~ perc_green_tracts+ x_center + y_center + I(x_center^2) + I(y_center^2), data = msbc.omit.nas)
mcm.spat.4 <- glm(log(num_checklists + 1) ~ perc_green_tracts + perc_desert_tracts+ x_center + y_center + I(x_center^2) + I(y_center^2), data = msbc.omit.nas)
mcm.spat.5 <- glm(log(num_checklists + 1) ~ perc_green_tracts*perc_desert_tracts+ x_center + y_center + I(x_center^2) + I(y_center^2), data = msbc.omit.nas)
mcm.spat.6 <- glm(log(num_checklists + 1) ~ perc_desert_tracts+ x_center + y_center + I(x_center^2) + I(y_center^2), data = msbc.omit.nas)
mcm.spat.7 <- glm(log(num_checklists + 1) ~ perc_cropland_tracts+ x_center + y_center + I(x_center^2) + I(y_center^2), data = msbc.omit.nas)
mcm.spat.8 <- glm(log(num_checklists + 1) ~ perc_green_tracts + perc_cropland_tracts+ x_center + y_center + I(x_center^2) + I(y_center^2), data = msbc.omit.nas)
mcm.spat.9 <- glm(log(num_checklists + 1) ~ perc_green_tracts*perc_cropland_tracts+ x_center + y_center + I(x_center^2) + I(y_center^2), data = msbc.omit.nas)
mcm.spat.10 <- glm(log(num_checklists + 1) ~ perc_green_tracts + perc_desert_tracts + perc_cropland_tracts+ x_center + y_center + I(x_center^2) + I(y_center^2), data = msbc.omit.nas)
mcm.spat.11 <- glm(log(num_checklists + 1) ~ perc_green_tracts + perc_desert_tracts*perc_cropland_tracts+ x_center + y_center + I(x_center^2) + I(y_center^2), data = msbc.omit.nas)
mcm.spat.12 <- glm(log(num_checklists + 1) ~ perc_desert_tracts*perc_cropland_tracts+ x_center + y_center + I(x_center^2) + I(y_center^2), data = msbc.omit.nas)
mcm.spat.13 <- glm(log(num_checklists + 1) ~ perc_green_tracts + I(perc_green_tracts^2)+ x_center + y_center + I(x_center^2) + I(y_center^2), data = msbc.omit.nas)
mcm.spat.14 <- glm(log(num_checklists + 1) ~ perc_green_tracts + perc_desert_tracts + I(perc_green_tracts^2) + I(perc_desert_tracts^2)+ x_center + y_center + I(x_center^2) + I(y_center^2), data = msbc.omit.nas)
mcm.spat.15 <- glm(log(num_checklists + 1) ~ perc_green_tracts*perc_desert_tracts + I(perc_green_tracts^2) + I(perc_desert_tracts^2)+ x_center + y_center + I(x_center^2) + I(y_center^2), data = msbc.omit.nas)
mcm.spat.16 <- glm(log(num_checklists + 1) ~ perc_desert_tracts + I(perc_green_tracts^2) + I(perc_desert_tracts^2)+ x_center + y_center + I(x_center^2) + I(y_center^2), data = msbc.omit.nas)
mcm.spat.17 <- glm(log(num_checklists + 1) ~ perc_green_tracts + perc_cropland_tracts + I(perc_green_tracts^2) + I(perc_cropland_tracts^2)+ x_center + y_center + I(x_center^2) + I(y_center^2), data = msbc.omit.nas)
mcm.spat.18 <- glm(log(num_checklists + 1) ~ perc_green_tracts*perc_cropland_tracts + I(perc_green_tracts^2) + I(perc_cropland_tracts^2)+ x_center + y_center + I(x_center^2) + I(y_center^2), data = msbc.omit.nas)
mcm.spat.19 <- glm(log(num_checklists + 1) ~ perc_green_tracts + perc_desert_tracts + perc_cropland_tracts + I(perc_green_tracts^2) + I(perc_desert_tracts^2) + I(perc_cropland_tracts^2)+ x_center + y_center + I(x_center^2) + I(y_center^2), data = msbc.omit.nas)
mcm.spat.20 <- glm(log(num_checklists + 1) ~ perc_green_tracts + perc_desert_tracts*perc_cropland_tracts + I(perc_green_tracts^2) + I(perc_desert_tracts^2) + I(perc_cropland_tracts^2)+ x_center + y_center + I(x_center^2) + I(y_center^2), data = msbc.omit.nas)
mcm.spat.21 <- glm(log(num_checklists + 1) ~ perc_desert_tracts*perc_cropland_tracts + I(perc_green_tracts^2) + I(perc_desert_tracts^2) + I(perc_cropland_tracts^2)+ x_center + y_center + I(x_center^2) + I(y_center^2), data = msbc.omit.nas)
mcm.spat.22 <- glm(log(num_checklists + 1) ~ white_pct_acs_10+ x_center + y_center + I(x_center^2) + I(y_center^2), data = msbc.omit.nas)
mcm.spat.23 <- glm(log(num_checklists + 1) ~ white_pct_acs_10 + I(white_pct_acs_10^2)+ x_center + y_center + I(x_center^2) + I(y_center^2), data = msbc.omit.nas)
mcm.spat.24 <- glm(log(num_checklists + 1) ~ med_hh_inc_acs_10+ x_center + y_center + I(x_center^2) + I(y_center^2), data = msbc.omit.nas)
mcm.spat.25 <- glm(log(num_checklists + 1) ~ med_hh_inc_acs_10 + I(med_hh_inc_acs_10^2)+ x_center + y_center + I(x_center^2) + I(y_center^2), data = msbc.omit.nas)
mcm.spat.26 <- glm(log(num_checklists + 1) ~ white_pct_acs_10 + med_hh_inc_acs_10+ x_center + y_center + I(x_center^2) + I(y_center^2), data = msbc.omit.nas)
mcm.spat.27 <- glm(log(num_checklists + 1) ~ white_pct_acs_10 + med_hh_inc_acs_10 + I(white_pct_acs_10^2)+ x_center + y_center + I(x_center^2) + I(y_center^2), data = msbc.omit.nas)
mcm.spat.28 <- glm(log(num_checklists + 1) ~ white_pct_acs_10 + med_hh_inc_acs_10 + I(med_hh_inc_acs_10^2)+ x_center + y_center + I(x_center^2) + I(y_center^2), data = msbc.omit.nas)
mcm.spat.29 <- glm(log(num_checklists + 1) ~ white_pct_acs_10 + med_hh_inc_acs_10 + I(white_pct_acs_10^2) + I(med_hh_inc_acs_10^2)+ x_center + y_center + I(x_center^2) + I(y_center^2), data = msbc.omit.nas)
mcm.spat.30 <- glm(log(num_checklists + 1) ~ white_pct_acs_10*med_hh_inc_acs_10 + I(white_pct_acs_10^2)+ x_center + y_center + I(x_center^2) + I(y_center^2), data = msbc.omit.nas)
mcm.spat.31 <- glm(log(num_checklists + 1) ~ white_pct_acs_10*med_hh_inc_acs_10 + I(med_hh_inc_acs_10^2)+ x_center + y_center + I(x_center^2) + I(y_center^2), data = msbc.omit.nas)
mcm.spat.32 <- glm(log(num_checklists + 1) ~ white_pct_acs_10*med_hh_inc_acs_10 + I(white_pct_acs_10^2) + I(med_hh_inc_acs_10^2)+ x_center + y_center + I(x_center^2) + I(y_center^2), data = msbc.omit.nas)
mcm.spat.33 <- glm(log(num_checklists + 1) ~ perc_green_tracts + white_pct_acs_10+ x_center + y_center + I(x_center^2) + I(y_center^2), data = msbc.omit.nas)
mcm.spat.34 <- glm(log(num_checklists + 1) ~ perc_green_tracts + perc_desert_tracts + white_pct_acs_10+ x_center + y_center + I(x_center^2) + I(y_center^2), data = msbc.omit.nas)
mcm.spat.35 <- glm(log(num_checklists + 1) ~ perc_green_tracts*perc_desert_tracts + white_pct_acs_10+ x_center + y_center + I(x_center^2) + I(y_center^2), data = msbc.omit.nas)
mcm.spat.36 <- glm(log(num_checklists + 1) ~ perc_desert_tracts + white_pct_acs_10+ x_center + y_center + I(x_center^2) + I(y_center^2), data = msbc.omit.nas)
mcm.spat.37 <- glm(log(num_checklists + 1) ~ perc_green_tracts + perc_cropland_tracts + white_pct_acs_10+ x_center + y_center + I(x_center^2) + I(y_center^2), data = msbc.omit.nas)
mcm.spat.38 <- glm(log(num_checklists + 1) ~ perc_green_tracts*perc_cropland_tracts + white_pct_acs_10+ x_center + y_center + I(x_center^2) + I(y_center^2), data = msbc.omit.nas)
mcm.spat.39 <- glm(log(num_checklists + 1) ~ perc_green_tracts + perc_desert_tracts + perc_cropland_tracts + white_pct_acs_10+ x_center + y_center + I(x_center^2) + I(y_center^2), data = msbc.omit.nas)
mcm.spat.40 <- glm(log(num_checklists + 1) ~ perc_green_tracts + perc_desert_tracts*perc_cropland_tracts + white_pct_acs_10+ x_center + y_center + I(x_center^2) + I(y_center^2), data = msbc.omit.nas)
mcm.spat.41 <- glm(log(num_checklists + 1) ~ perc_desert_tracts*perc_cropland_tracts + white_pct_acs_10+ x_center + y_center + I(x_center^2) + I(y_center^2), data = msbc.omit.nas)
mcm.spat.42 <- glm(log(num_checklists + 1) ~ perc_green_tracts + white_pct_acs_10 + I(white_pct_acs_10^2)+ x_center + y_center + I(x_center^2) + I(y_center^2), data = msbc.omit.nas)
mcm.spat.43 <- glm(log(num_checklists + 1) ~ perc_green_tracts + perc_desert_tracts + white_pct_acs_10 + I(white_pct_acs_10^2)+ x_center + y_center + I(x_center^2) + I(y_center^2), data = msbc.omit.nas)
mcm.spat.44 <- glm(log(num_checklists + 1) ~ perc_green_tracts*perc_desert_tracts + white_pct_acs_10 + I(white_pct_acs_10^2)+ x_center + y_center + I(x_center^2) + I(y_center^2), data = msbc.omit.nas)
mcm.spat.45 <- glm(log(num_checklists + 1) ~ perc_desert_tracts + white_pct_acs_10 + I(white_pct_acs_10^2)+ x_center + y_center + I(x_center^2) + I(y_center^2), data = msbc.omit.nas)
mcm.spat.46 <- glm(log(num_checklists + 1) ~ perc_green_tracts + perc_cropland_tracts + white_pct_acs_10 + I(white_pct_acs_10^2)+ x_center + y_center + I(x_center^2) + I(y_center^2), data = msbc.omit.nas)
mcm.spat.47 <- glm(log(num_checklists + 1) ~ perc_green_tracts*perc_cropland_tracts + white_pct_acs_10 + I(white_pct_acs_10^2)+ x_center + y_center + I(x_center^2) + I(y_center^2), data = msbc.omit.nas)
mcm.spat.48 <- glm(log(num_checklists + 1) ~ perc_green_tracts + perc_desert_tracts + perc_cropland_tracts + white_pct_acs_10 + I(white_pct_acs_10^2)+ x_center + y_center + I(x_center^2) + I(y_center^2), data = msbc.omit.nas)
mcm.spat.49 <- glm(log(num_checklists + 1) ~ perc_green_tracts + perc_desert_tracts*perc_cropland_tracts + white_pct_acs_10 + I(white_pct_acs_10^2)+ x_center + y_center + I(x_center^2) + I(y_center^2), data = msbc.omit.nas)
mcm.spat.50 <- glm(log(num_checklists + 1) ~ perc_desert_tracts*perc_cropland_tracts + white_pct_acs_10 + I(white_pct_acs_10^2)+ x_center + y_center + I(x_center^2) + I(y_center^2), data = msbc.omit.nas)
mcm.spat.51 <- glm(log(num_checklists + 1) ~ perc_green_tracts + med_hh_inc_acs_10 + I(med_hh_inc_acs_10^2)+ x_center + y_center + I(x_center^2) + I(y_center^2), data = msbc.omit.nas)
mcm.spat.52 <- glm(log(num_checklists + 1) ~ perc_green_tracts + perc_desert_tracts + med_hh_inc_acs_10 + I(med_hh_inc_acs_10^2)+ x_center + y_center + I(x_center^2) + I(y_center^2), data = msbc.omit.nas)
mcm.spat.53 <- glm(log(num_checklists + 1) ~ perc_green_tracts*perc_desert_tracts + med_hh_inc_acs_10 + I(med_hh_inc_acs_10^2)+ x_center + y_center + I(x_center^2) + I(y_center^2), data = msbc.omit.nas)
mcm.spat.54 <- glm(log(num_checklists + 1) ~ perc_desert_tracts + med_hh_inc_acs_10 + I(med_hh_inc_acs_10^2)+ x_center + y_center + I(x_center^2) + I(y_center^2), data = msbc.omit.nas)
mcm.spat.55 <- glm(log(num_checklists + 1) ~ perc_green_tracts + perc_cropland_tracts + med_hh_inc_acs_10 + I(med_hh_inc_acs_10^2)+ x_center + y_center + I(x_center^2) + I(y_center^2), data = msbc.omit.nas)
mcm.spat.56 <- glm(log(num_checklists + 1) ~ perc_green_tracts*perc_cropland_tracts + med_hh_inc_acs_10 + I(med_hh_inc_acs_10^2)+ x_center + y_center + I(x_center^2) + I(y_center^2), data = msbc.omit.nas)
mcm.spat.57 <- glm(log(num_checklists + 1) ~ perc_green_tracts + perc_desert_tracts + perc_cropland_tracts + med_hh_inc_acs_10 + I(med_hh_inc_acs_10^2)+ x_center + y_center + I(x_center^2) + I(y_center^2), data = msbc.omit.nas)
mcm.spat.58 <- glm(log(num_checklists + 1) ~ perc_green_tracts + perc_desert_tracts*perc_cropland_tracts + med_hh_inc_acs_10 + I(med_hh_inc_acs_10^2)+ x_center + y_center + I(x_center^2) + I(y_center^2), data = msbc.omit.nas)
mcm.spat.59 <- glm(log(num_checklists + 1) ~ perc_desert_tracts*perc_cropland_tracts + med_hh_inc_acs_10 + I(med_hh_inc_acs_10^2)+ x_center + y_center + I(x_center^2) + I(y_center^2), data = msbc.omit.nas)
mcm.spat.60 <- glm(log(num_checklists + 1) ~ perc_green_tracts + white_pct_acs_10 + med_hh_inc_acs_10+ x_center + y_center + I(x_center^2) + I(y_center^2), data = msbc.omit.nas)
mcm.spat.61 <- glm(log(num_checklists + 1) ~ perc_green_tracts + perc_desert_tracts + white_pct_acs_10 + med_hh_inc_acs_10+ x_center + y_center + I(x_center^2) + I(y_center^2), data = msbc.omit.nas)
mcm.spat.62 <- glm(log(num_checklists + 1) ~ perc_green_tracts*perc_desert_tracts + white_pct_acs_10 + med_hh_inc_acs_10+ x_center + y_center + I(x_center^2) + I(y_center^2), data = msbc.omit.nas)
mcm.spat.63 <- glm(log(num_checklists + 1) ~ perc_desert_tracts + white_pct_acs_10 + med_hh_inc_acs_10+ x_center + y_center + I(x_center^2) + I(y_center^2), data = msbc.omit.nas)
mcm.spat.64 <- glm(log(num_checklists + 1) ~ perc_green_tracts + perc_cropland_tracts + white_pct_acs_10 + med_hh_inc_acs_10+ x_center + y_center + I(x_center^2) + I(y_center^2), data = msbc.omit.nas)
mcm.spat.65 <- glm(log(num_checklists + 1) ~ perc_green_tracts*perc_cropland_tracts + white_pct_acs_10 + med_hh_inc_acs_10+ x_center + y_center + I(x_center^2) + I(y_center^2), data = msbc.omit.nas)
mcm.spat.66 <- glm(log(num_checklists + 1) ~ perc_green_tracts + perc_desert_tracts + perc_cropland_tracts + white_pct_acs_10 + med_hh_inc_acs_10+ x_center + y_center + I(x_center^2) + I(y_center^2), data = msbc.omit.nas)
mcm.spat.67 <- glm(log(num_checklists + 1) ~ perc_green_tracts + perc_desert_tracts*perc_cropland_tracts + white_pct_acs_10 + med_hh_inc_acs_10+ x_center + y_center + I(x_center^2) + I(y_center^2), data = msbc.omit.nas)
mcm.spat.68 <- glm(log(num_checklists + 1) ~ perc_desert_tracts*perc_cropland_tracts + white_pct_acs_10 + med_hh_inc_acs_10+ x_center + y_center + I(x_center^2) + I(y_center^2), data = msbc.omit.nas)
mcm.spat.69 <- glm(log(num_checklists + 1) ~ perc_green_tracts + white_pct_acs_10 + med_hh_inc_acs_10 + I(white_pct_acs_10^2)+ x_center + y_center + I(x_center^2) + I(y_center^2), data = msbc.omit.nas)
mcm.spat.70 <- glm(log(num_checklists + 1) ~ perc_green_tracts + perc_desert_tracts + white_pct_acs_10 + med_hh_inc_acs_10 + I(white_pct_acs_10^2)+ x_center + y_center + I(x_center^2) + I(y_center^2), data = msbc.omit.nas)
mcm.spat.71 <- glm(log(num_checklists + 1) ~ perc_green_tracts*perc_desert_tracts + white_pct_acs_10 + med_hh_inc_acs_10 + I(white_pct_acs_10^2)+ x_center + y_center + I(x_center^2) + I(y_center^2), data = msbc.omit.nas)
mcm.spat.72 <- glm(log(num_checklists + 1) ~ perc_desert_tracts + white_pct_acs_10 + med_hh_inc_acs_10 + I(white_pct_acs_10^2)+ x_center + y_center + I(x_center^2) + I(y_center^2), data = msbc.omit.nas)
mcm.spat.73 <- glm(log(num_checklists + 1) ~ perc_green_tracts + perc_cropland_tracts + white_pct_acs_10 + med_hh_inc_acs_10 + I(white_pct_acs_10^2)+ x_center + y_center + I(x_center^2) + I(y_center^2), data = msbc.omit.nas)
mcm.spat.74 <- glm(log(num_checklists + 1) ~ perc_green_tracts*perc_cropland_tracts + white_pct_acs_10 + med_hh_inc_acs_10 + I(white_pct_acs_10^2)+ x_center + y_center + I(x_center^2) + I(y_center^2), data = msbc.omit.nas)
mcm.spat.75 <- glm(log(num_checklists + 1) ~ perc_green_tracts + perc_desert_tracts + perc_cropland_tracts + white_pct_acs_10 + med_hh_inc_acs_10 + I(white_pct_acs_10^2)+ x_center + y_center + I(x_center^2) + I(y_center^2), data = msbc.omit.nas)
mcm.spat.76 <- glm(log(num_checklists + 1) ~ perc_green_tracts + perc_desert_tracts*perc_cropland_tracts + white_pct_acs_10 + med_hh_inc_acs_10 + I(white_pct_acs_10^2)+ x_center + y_center + I(x_center^2) + I(y_center^2), data = msbc.omit.nas)
mcm.spat.77 <- glm(log(num_checklists + 1) ~ perc_desert_tracts*perc_cropland_tracts + white_pct_acs_10 + med_hh_inc_acs_10 + I(white_pct_acs_10^2)+ x_center + y_center + I(x_center^2) + I(y_center^2), data = msbc.omit.nas)
mcm.spat.78 <- glm(log(num_checklists + 1) ~ perc_green_tracts + white_pct_acs_10 + med_hh_inc_acs_10 + I(med_hh_inc_acs_10^2)+ x_center + y_center + I(x_center^2) + I(y_center^2), data = msbc.omit.nas)
mcm.spat.79 <- glm(log(num_checklists + 1) ~ perc_green_tracts + perc_desert_tracts + white_pct_acs_10 + med_hh_inc_acs_10 + I(med_hh_inc_acs_10^2)+ x_center + y_center + I(x_center^2) + I(y_center^2), data = msbc.omit.nas)
mcm.spat.80 <- glm(log(num_checklists + 1) ~ perc_green_tracts*perc_desert_tracts + white_pct_acs_10 + med_hh_inc_acs_10 + I(med_hh_inc_acs_10^2)+ x_center + y_center + I(x_center^2) + I(y_center^2), data = msbc.omit.nas)
mcm.spat.81 <- glm(log(num_checklists + 1) ~ perc_desert_tracts + white_pct_acs_10 + med_hh_inc_acs_10 + I(med_hh_inc_acs_10^2)+ x_center + y_center + I(x_center^2) + I(y_center^2), data = msbc.omit.nas)
mcm.spat.82 <- glm(log(num_checklists + 1) ~ perc_green_tracts + perc_cropland_tracts + white_pct_acs_10 + med_hh_inc_acs_10 + I(med_hh_inc_acs_10^2)+ x_center + y_center + I(x_center^2) + I(y_center^2), data = msbc.omit.nas)
mcm.spat.83 <- glm(log(num_checklists + 1) ~ perc_green_tracts*perc_cropland_tracts + white_pct_acs_10 + med_hh_inc_acs_10 + I(med_hh_inc_acs_10^2)+ x_center + y_center + I(x_center^2) + I(y_center^2), data = msbc.omit.nas)
mcm.spat.84 <- glm(log(num_checklists + 1) ~ perc_green_tracts + perc_desert_tracts + perc_cropland_tracts + white_pct_acs_10 + med_hh_inc_acs_10 + I(med_hh_inc_acs_10^2)+ x_center + y_center + I(x_center^2) + I(y_center^2), data = msbc.omit.nas)
mcm.spat.85 <- glm(log(num_checklists + 1) ~ perc_green_tracts + perc_desert_tracts*perc_cropland_tracts + white_pct_acs_10 + med_hh_inc_acs_10 + I(med_hh_inc_acs_10^2)+ x_center + y_center + I(x_center^2) + I(y_center^2), data = msbc.omit.nas)
mcm.spat.86 <- glm(log(num_checklists + 1) ~ perc_desert_tracts*perc_cropland_tracts + white_pct_acs_10 + med_hh_inc_acs_10 + I(med_hh_inc_acs_10^2)+ x_center + y_center + I(x_center^2) + I(y_center^2), data = msbc.omit.nas)
mcm.spat.87 <- glm(log(num_checklists + 1) ~ perc_green_tracts + white_pct_acs_10 + med_hh_inc_acs_10 + I(white_pct_acs_10^2) + I(med_hh_inc_acs_10^2)+ x_center + y_center + I(x_center^2) + I(y_center^2), data = msbc.omit.nas)
mcm.spat.88 <- glm(log(num_checklists + 1) ~ perc_green_tracts + perc_desert_tracts + white_pct_acs_10 + med_hh_inc_acs_10 + I(white_pct_acs_10^2) + I(med_hh_inc_acs_10^2)+ x_center + y_center + I(x_center^2) + I(y_center^2), data = msbc.omit.nas)
mcm.spat.89 <- glm(log(num_checklists + 1) ~ perc_green_tracts*perc_desert_tracts + white_pct_acs_10 + med_hh_inc_acs_10 + I(white_pct_acs_10^2) + I(med_hh_inc_acs_10^2)+ x_center + y_center + I(x_center^2) + I(y_center^2), data = msbc.omit.nas)
mcm.spat.90 <- glm(log(num_checklists + 1) ~ perc_desert_tracts + white_pct_acs_10 + med_hh_inc_acs_10 + I(white_pct_acs_10^2) + I(med_hh_inc_acs_10^2)+ x_center + y_center + I(x_center^2) + I(y_center^2), data = msbc.omit.nas)
mcm.spat.91 <- glm(log(num_checklists + 1) ~ perc_green_tracts + perc_cropland_tracts + white_pct_acs_10 + med_hh_inc_acs_10 + I(white_pct_acs_10^2) + I(med_hh_inc_acs_10^2)+ x_center + y_center + I(x_center^2) + I(y_center^2), data = msbc.omit.nas)
mcm.spat.92 <- glm(log(num_checklists + 1) ~ perc_green_tracts*perc_cropland_tracts + white_pct_acs_10 + med_hh_inc_acs_10 + I(white_pct_acs_10^2) + I(med_hh_inc_acs_10^2)+ x_center + y_center + I(x_center^2) + I(y_center^2), data = msbc.omit.nas)
mcm.spat.93 <- glm(log(num_checklists + 1) ~ perc_green_tracts + perc_desert_tracts + perc_cropland_tracts + white_pct_acs_10 + med_hh_inc_acs_10 + I(white_pct_acs_10^2) + I(med_hh_inc_acs_10^2)+ x_center + y_center + I(x_center^2) + I(y_center^2), data = msbc.omit.nas)
mcm.spat.94 <- glm(log(num_checklists + 1) ~ perc_green_tracts + perc_desert_tracts*perc_cropland_tracts + white_pct_acs_10 + med_hh_inc_acs_10 + I(white_pct_acs_10^2) + I(med_hh_inc_acs_10^2)+ x_center + y_center + I(x_center^2) + I(y_center^2), data = msbc.omit.nas)
mcm.spat.95 <- glm(log(num_checklists + 1) ~ perc_desert_tracts*perc_cropland_tracts + white_pct_acs_10 + med_hh_inc_acs_10 + I(white_pct_acs_10^2) + I(med_hh_inc_acs_10^2)+ x_center + y_center + I(x_center^2) + I(y_center^2), data = msbc.omit.nas)
mcm.spat.96 <- glm(log(num_checklists + 1) ~ perc_green_tracts + white_pct_acs_10*med_hh_inc_acs_10 + I(white_pct_acs_10^2)+ x_center + y_center + I(x_center^2) + I(y_center^2), data = msbc.omit.nas)
mcm.spat.97 <- glm(log(num_checklists + 1) ~ perc_green_tracts + perc_desert_tracts + white_pct_acs_10*med_hh_inc_acs_10 + I(white_pct_acs_10^2)+ x_center + y_center + I(x_center^2) + I(y_center^2), data = msbc.omit.nas)
mcm.spat.98 <- glm(log(num_checklists + 1) ~ perc_green_tracts*perc_desert_tracts + white_pct_acs_10*med_hh_inc_acs_10 + I(white_pct_acs_10^2)+ x_center + y_center + I(x_center^2) + I(y_center^2), data = msbc.omit.nas)
mcm.spat.99 <- glm(log(num_checklists + 1) ~ perc_desert_tracts + white_pct_acs_10*med_hh_inc_acs_10 + I(white_pct_acs_10^2)+ x_center + y_center + I(x_center^2) + I(y_center^2), data = msbc.omit.nas)
mcm.spat.100 <- glm(log(num_checklists + 1) ~ perc_green_tracts + perc_cropland_tracts + white_pct_acs_10*med_hh_inc_acs_10 + I(white_pct_acs_10^2)+ x_center + y_center + I(x_center^2) + I(y_center^2), data = msbc.omit.nas)
mcm.spat.101 <- glm(log(num_checklists + 1) ~ perc_green_tracts*perc_cropland_tracts + white_pct_acs_10*med_hh_inc_acs_10 + I(white_pct_acs_10^2)+ x_center + y_center + I(x_center^2) + I(y_center^2), data = msbc.omit.nas)
mcm.spat.102 <- glm(log(num_checklists + 1) ~ perc_green_tracts + perc_desert_tracts + perc_cropland_tracts + white_pct_acs_10*med_hh_inc_acs_10 + I(white_pct_acs_10^2)+ x_center + y_center + I(x_center^2) + I(y_center^2), data = msbc.omit.nas)
mcm.spat.103 <- glm(log(num_checklists + 1) ~ perc_green_tracts + perc_desert_tracts*perc_cropland_tracts + white_pct_acs_10*med_hh_inc_acs_10 + I(white_pct_acs_10^2)+ x_center + y_center + I(x_center^2) + I(y_center^2), data = msbc.omit.nas)
mcm.spat.104 <- glm(log(num_checklists + 1) ~ perc_desert_tracts*perc_cropland_tracts + white_pct_acs_10*med_hh_inc_acs_10 + I(white_pct_acs_10^2)+ x_center + y_center + I(x_center^2) + I(y_center^2), data = msbc.omit.nas)
mcm.spat.105 <- glm(log(num_checklists + 1) ~ perc_green_tracts + white_pct_acs_10*med_hh_inc_acs_10 + I(med_hh_inc_acs_10^2)+ x_center + y_center + I(x_center^2) + I(y_center^2), data = msbc.omit.nas)
mcm.spat.106 <- glm(log(num_checklists + 1) ~ perc_green_tracts + perc_desert_tracts + white_pct_acs_10*med_hh_inc_acs_10 + I(med_hh_inc_acs_10^2)+ x_center + y_center + I(x_center^2) + I(y_center^2), data = msbc.omit.nas)
mcm.spat.107 <- glm(log(num_checklists + 1) ~ perc_green_tracts*perc_desert_tracts + white_pct_acs_10*med_hh_inc_acs_10 + I(med_hh_inc_acs_10^2)+ x_center + y_center + I(x_center^2) + I(y_center^2), data = msbc.omit.nas)
mcm.spat.108 <- glm(log(num_checklists + 1) ~ perc_desert_tracts + white_pct_acs_10*med_hh_inc_acs_10 + I(med_hh_inc_acs_10^2)+ x_center + y_center + I(x_center^2) + I(y_center^2), data = msbc.omit.nas)
mcm.spat.109 <- glm(log(num_checklists + 1) ~ perc_green_tracts + perc_cropland_tracts + white_pct_acs_10*med_hh_inc_acs_10 + I(med_hh_inc_acs_10^2)+ x_center + y_center + I(x_center^2) + I(y_center^2), data = msbc.omit.nas)
mcm.spat.110 <- glm(log(num_checklists + 1) ~ perc_green_tracts*perc_cropland_tracts + white_pct_acs_10*med_hh_inc_acs_10 + I(med_hh_inc_acs_10^2)+ x_center + y_center + I(x_center^2) + I(y_center^2), data = msbc.omit.nas)
mcm.spat.111 <- glm(log(num_checklists + 1) ~ perc_green_tracts + perc_desert_tracts + perc_cropland_tracts + white_pct_acs_10*med_hh_inc_acs_10 + I(med_hh_inc_acs_10^2)+ x_center + y_center + I(x_center^2) + I(y_center^2), data = msbc.omit.nas)
mcm.spat.112 <- glm(log(num_checklists + 1) ~ perc_green_tracts + perc_desert_tracts*perc_cropland_tracts + white_pct_acs_10*med_hh_inc_acs_10 + I(med_hh_inc_acs_10^2)+ x_center + y_center + I(x_center^2) + I(y_center^2), data = msbc.omit.nas)
mcm.spat.113 <- glm(log(num_checklists + 1) ~ perc_desert_tracts*perc_cropland_tracts + white_pct_acs_10*med_hh_inc_acs_10 + I(med_hh_inc_acs_10^2)+ x_center + y_center + I(x_center^2) + I(y_center^2), data = msbc.omit.nas)
mcm.spat.114 <- glm(log(num_checklists + 1) ~ perc_green_tracts + white_pct_acs_10*med_hh_inc_acs_10 + I(white_pct_acs_10^2) + I(med_hh_inc_acs_10^2)+ x_center + y_center + I(x_center^2) + I(y_center^2), data = msbc.omit.nas)
mcm.spat.115 <- glm(log(num_checklists + 1) ~ perc_green_tracts + perc_desert_tracts + white_pct_acs_10*med_hh_inc_acs_10 + I(white_pct_acs_10^2) + I(med_hh_inc_acs_10^2)+ x_center + y_center + I(x_center^2) + I(y_center^2), data = msbc.omit.nas)
mcm.spat.116 <- glm(log(num_checklists + 1) ~ perc_green_tracts*perc_desert_tracts + white_pct_acs_10*med_hh_inc_acs_10 + I(white_pct_acs_10^2) + I(med_hh_inc_acs_10^2)+ x_center + y_center + I(x_center^2) + I(y_center^2), data = msbc.omit.nas)
mcm.spat.117 <- glm(log(num_checklists + 1) ~ perc_desert_tracts + white_pct_acs_10*med_hh_inc_acs_10 + I(white_pct_acs_10^2) + I(med_hh_inc_acs_10^2)+ x_center + y_center + I(x_center^2) + I(y_center^2), data = msbc.omit.nas)
mcm.spat.118 <- glm(log(num_checklists + 1) ~ perc_green_tracts + perc_cropland_tracts + white_pct_acs_10*med_hh_inc_acs_10 + I(white_pct_acs_10^2) + I(med_hh_inc_acs_10^2)+ x_center + y_center + I(x_center^2) + I(y_center^2), data = msbc.omit.nas)
mcm.spat.119 <- glm(log(num_checklists + 1) ~ perc_green_tracts*perc_cropland_tracts + white_pct_acs_10*med_hh_inc_acs_10 + I(white_pct_acs_10^2) + I(med_hh_inc_acs_10^2)+ x_center + y_center + I(x_center^2) + I(y_center^2), data = msbc.omit.nas)
mcm.spat.120 <- glm(log(num_checklists + 1) ~ perc_green_tracts + perc_desert_tracts + perc_cropland_tracts + white_pct_acs_10*med_hh_inc_acs_10 + I(white_pct_acs_10^2) + I(med_hh_inc_acs_10^2)+ x_center + y_center + I(x_center^2) + I(y_center^2), data = msbc.omit.nas)
mcm.spat.121 <- glm(log(num_checklists + 1) ~ perc_green_tracts + perc_desert_tracts*perc_cropland_tracts + white_pct_acs_10*med_hh_inc_acs_10 + I(white_pct_acs_10^2) + I(med_hh_inc_acs_10^2)+ x_center + y_center + I(x_center^2) + I(y_center^2), data = msbc.omit.nas)
mcm.spat.122 <- glm(log(num_checklists + 1) ~ perc_green_tracts + white_pct_acs_10 + I(perc_green_tracts^2)+ x_center + y_center + I(x_center^2) + I(y_center^2), data = msbc.omit.nas)
mcm.spat.123 <- glm(log(num_checklists + 1) ~ white_pct_acs_10 + I(perc_green_tracts^2)+ x_center + y_center + I(x_center^2) + I(y_center^2), data = msbc.omit.nas)
mcm.spat.124 <- glm(log(num_checklists + 1) ~ perc_green_tracts + perc_desert_tracts + white_pct_acs_10 + I(perc_green_tracts^2) + I(perc_desert_tracts^2)+ x_center + y_center + I(x_center^2) + I(y_center^2), data = msbc.omit.nas)
mcm.spat.125 <- glm(log(num_checklists + 1) ~ perc_green_tracts*perc_desert_tracts + white_pct_acs_10 + I(perc_green_tracts^2) + I(perc_desert_tracts^2)+ x_center + y_center + I(x_center^2) + I(y_center^2), data = msbc.omit.nas)
mcm.spat.126 <- glm(log(num_checklists + 1) ~ perc_desert_tracts + white_pct_acs_10 + I(perc_green_tracts^2) + I(perc_desert_tracts^2)+ x_center + y_center + I(x_center^2) + I(y_center^2), data = msbc.omit.nas)
mcm.spat.127 <- glm(log(num_checklists + 1) ~ perc_green_tracts + perc_cropland_tracts + white_pct_acs_10 + I(perc_green_tracts^2) + I(perc_cropland_tracts^2)+ x_center + y_center + I(x_center^2) + I(y_center^2), data = msbc.omit.nas)
mcm.spat.128 <- glm(log(num_checklists + 1) ~ perc_green_tracts*perc_cropland_tracts + white_pct_acs_10 + I(perc_green_tracts^2) + I(perc_cropland_tracts^2)+ x_center + y_center + I(x_center^2) + I(y_center^2), data = msbc.omit.nas)
mcm.spat.129 <- glm(log(num_checklists + 1) ~ perc_green_tracts + perc_desert_tracts + perc_cropland_tracts + white_pct_acs_10 + I(perc_green_tracts^2) + I(perc_desert_tracts^2) + I(perc_cropland_tracts^2)+ x_center + y_center + I(x_center^2) + I(y_center^2), data = msbc.omit.nas)
mcm.spat.130 <- glm(log(num_checklists + 1) ~ perc_green_tracts + perc_desert_tracts*perc_cropland_tracts + white_pct_acs_10 + I(perc_green_tracts^2) + I(perc_desert_tracts^2) + I(perc_cropland_tracts^2)+ x_center + y_center + I(x_center^2) + I(y_center^2), data = msbc.omit.nas)
mcm.spat.131 <- glm(log(num_checklists + 1) ~ perc_desert_tracts*perc_cropland_tracts + white_pct_acs_10 + I(perc_green_tracts^2) + I(perc_desert_tracts^2) + I(perc_cropland_tracts^2)+ x_center + y_center + I(x_center^2) + I(y_center^2), data = msbc.omit.nas)
mcm.spat.132 <- glm(log(num_checklists + 1) ~ perc_green_tracts + white_pct_acs_10 + I(white_pct_acs_10^2) + I(perc_green_tracts^2)+ x_center + y_center + I(x_center^2) + I(y_center^2), data = msbc.omit.nas)
mcm.spat.133 <- glm(log(num_checklists + 1) ~ white_pct_acs_10 + I(white_pct_acs_10^2) + I(perc_green_tracts^2)+ x_center + y_center + I(x_center^2) + I(y_center^2), data = msbc.omit.nas)
mcm.spat.134 <- glm(log(num_checklists + 1) ~ perc_green_tracts + perc_desert_tracts + white_pct_acs_10 + I(white_pct_acs_10^2) + I(perc_green_tracts^2) + I(perc_desert_tracts^2)+ x_center + y_center + I(x_center^2) + I(y_center^2), data = msbc.omit.nas)
mcm.spat.135 <- glm(log(num_checklists + 1) ~ perc_green_tracts*perc_desert_tracts + white_pct_acs_10 + I(white_pct_acs_10^2) + I(perc_green_tracts^2) + I(perc_desert_tracts^2)+ x_center + y_center + I(x_center^2) + I(y_center^2), data = msbc.omit.nas)
mcm.spat.136 <- glm(log(num_checklists + 1) ~ perc_desert_tracts + white_pct_acs_10 + I(white_pct_acs_10^2) + I(perc_green_tracts^2) + I(perc_desert_tracts^2)+ x_center + y_center + I(x_center^2) + I(y_center^2), data = msbc.omit.nas)
mcm.spat.137 <- glm(log(num_checklists + 1) ~ perc_green_tracts + perc_cropland_tracts + white_pct_acs_10 + I(white_pct_acs_10^2) + I(perc_green_tracts^2) + I(perc_cropland_tracts^2)+ x_center + y_center + I(x_center^2) + I(y_center^2), data = msbc.omit.nas)
mcm.spat.138 <- glm(log(num_checklists + 1) ~ perc_green_tracts*perc_cropland_tracts + white_pct_acs_10 + I(white_pct_acs_10^2) + I(perc_green_tracts^2) + I(perc_cropland_tracts^2)+ x_center + y_center + I(x_center^2) + I(y_center^2), data = msbc.omit.nas)
mcm.spat.139 <- glm(log(num_checklists + 1) ~ perc_green_tracts + perc_desert_tracts + perc_cropland_tracts + white_pct_acs_10 + I(white_pct_acs_10^2) + I(perc_green_tracts^2) + I(perc_desert_tracts^2) + I(perc_cropland_tracts^2)+ x_center + y_center + I(x_center^2) + I(y_center^2), data = msbc.omit.nas)
mcm.spat.140 <- glm(log(num_checklists + 1) ~ perc_green_tracts + perc_desert_tracts*perc_cropland_tracts + white_pct_acs_10 + I(white_pct_acs_10^2) + I(perc_green_tracts^2) + I(perc_desert_tracts^2) + I(perc_cropland_tracts^2)+ x_center + y_center + I(x_center^2) + I(y_center^2), data = msbc.omit.nas)
mcm.spat.141 <- glm(log(num_checklists + 1) ~ perc_desert_tracts*perc_cropland_tracts + white_pct_acs_10 + I(white_pct_acs_10^2) + I(perc_green_tracts^2) + I(perc_desert_tracts^2) + I(perc_cropland_tracts^2)+ x_center + y_center + I(x_center^2) + I(y_center^2), data = msbc.omit.nas)
mcm.spat.142 <- glm(log(num_checklists + 1) ~ perc_green_tracts + med_hh_inc_acs_10 + I(med_hh_inc_acs_10^2) + I(perc_green_tracts^2)+ x_center + y_center + I(x_center^2) + I(y_center^2), data = msbc.omit.nas)
mcm.spat.143 <- glm(log(num_checklists + 1) ~ med_hh_inc_acs_10 + I(med_hh_inc_acs_10^2) + I(perc_green_tracts^2)+ x_center + y_center + I(x_center^2) + I(y_center^2), data = msbc.omit.nas)
mcm.spat.144 <- glm(log(num_checklists + 1) ~ perc_green_tracts + perc_desert_tracts + med_hh_inc_acs_10 + I(med_hh_inc_acs_10^2) + I(perc_green_tracts^2) + I(perc_desert_tracts^2)+ x_center + y_center + I(x_center^2) + I(y_center^2), data = msbc.omit.nas)
mcm.spat.145 <- glm(log(num_checklists + 1) ~ perc_green_tracts*perc_desert_tracts + med_hh_inc_acs_10 + I(med_hh_inc_acs_10^2) + I(perc_green_tracts^2) + I(perc_desert_tracts^2)+ x_center + y_center + I(x_center^2) + I(y_center^2), data = msbc.omit.nas)
mcm.spat.146 <- glm(log(num_checklists + 1) ~ perc_desert_tracts + med_hh_inc_acs_10 + I(med_hh_inc_acs_10^2) + I(perc_green_tracts^2) + I(perc_desert_tracts^2)+ x_center + y_center + I(x_center^2) + I(y_center^2), data = msbc.omit.nas)
mcm.spat.147 <- glm(log(num_checklists + 1) ~ perc_green_tracts + perc_cropland_tracts + med_hh_inc_acs_10 + I(med_hh_inc_acs_10^2) + I(perc_green_tracts^2) + I(perc_cropland_tracts^2)+ x_center + y_center + I(x_center^2) + I(y_center^2), data = msbc.omit.nas)
mcm.spat.148 <- glm(log(num_checklists + 1) ~ perc_green_tracts*perc_cropland_tracts + med_hh_inc_acs_10 + I(med_hh_inc_acs_10^2) + I(perc_green_tracts^2) + I(perc_cropland_tracts^2)+ x_center + y_center + I(x_center^2) + I(y_center^2), data = msbc.omit.nas)
mcm.spat.149 <- glm(log(num_checklists + 1) ~ perc_green_tracts + perc_desert_tracts + perc_cropland_tracts + med_hh_inc_acs_10 + I(med_hh_inc_acs_10^2) + I(perc_green_tracts^2) + I(perc_desert_tracts^2) + I(perc_cropland_tracts^2)+ x_center + y_center + I(x_center^2) + I(y_center^2), data = msbc.omit.nas)
mcm.spat.150 <- glm(log(num_checklists + 1) ~ perc_green_tracts + perc_desert_tracts*perc_cropland_tracts + med_hh_inc_acs_10 + I(med_hh_inc_acs_10^2) + I(perc_green_tracts^2) + I(perc_desert_tracts^2) + I(perc_cropland_tracts^2)+ x_center + y_center + I(x_center^2) + I(y_center^2), data = msbc.omit.nas)
mcm.spat.151 <- glm(log(num_checklists + 1) ~ perc_desert_tracts*perc_cropland_tracts + med_hh_inc_acs_10 + I(med_hh_inc_acs_10^2) + I(perc_green_tracts^2) + I(perc_desert_tracts^2) + I(perc_cropland_tracts^2)+ x_center + y_center + I(x_center^2) + I(y_center^2), data = msbc.omit.nas)
mcm.spat.152 <- glm(log(num_checklists + 1) ~ perc_green_tracts + white_pct_acs_10 + med_hh_inc_acs_10 + I(perc_green_tracts^2)+ x_center + y_center + I(x_center^2) + I(y_center^2), data = msbc.omit.nas)
mcm.spat.153 <- glm(log(num_checklists + 1) ~ white_pct_acs_10 + med_hh_inc_acs_10 + I(perc_green_tracts^2)+ x_center + y_center + I(x_center^2) + I(y_center^2), data = msbc.omit.nas)
mcm.spat.154 <- glm(log(num_checklists + 1) ~ perc_green_tracts + perc_desert_tracts + white_pct_acs_10 + med_hh_inc_acs_10 + I(perc_green_tracts^2) + I(perc_desert_tracts^2)+ x_center + y_center + I(x_center^2) + I(y_center^2), data = msbc.omit.nas)
mcm.spat.155 <- glm(log(num_checklists + 1) ~ perc_green_tracts*perc_desert_tracts + white_pct_acs_10 + med_hh_inc_acs_10 + I(perc_green_tracts^2) + I(perc_desert_tracts^2)+ x_center + y_center + I(x_center^2) + I(y_center^2), data = msbc.omit.nas)
mcm.spat.156 <- glm(log(num_checklists + 1) ~ perc_desert_tracts + white_pct_acs_10 + med_hh_inc_acs_10 + I(perc_green_tracts^2) + I(perc_desert_tracts^2)+ x_center + y_center + I(x_center^2) + I(y_center^2), data = msbc.omit.nas)
mcm.spat.157 <- glm(log(num_checklists + 1) ~ perc_green_tracts + perc_cropland_tracts + white_pct_acs_10 + med_hh_inc_acs_10 + I(perc_green_tracts^2) + I(perc_cropland_tracts^2)+ x_center + y_center + I(x_center^2) + I(y_center^2), data = msbc.omit.nas)
mcm.spat.158 <- glm(log(num_checklists + 1) ~ perc_green_tracts*perc_cropland_tracts + white_pct_acs_10 + med_hh_inc_acs_10 + I(perc_green_tracts^2) + I(perc_cropland_tracts^2)+ x_center + y_center + I(x_center^2) + I(y_center^2), data = msbc.omit.nas)
mcm.spat.159 <- glm(log(num_checklists + 1) ~ perc_green_tracts + perc_desert_tracts + perc_cropland_tracts + white_pct_acs_10 + med_hh_inc_acs_10 + I(perc_green_tracts^2) + I(perc_desert_tracts^2) + I(perc_cropland_tracts^2)+ x_center + y_center + I(x_center^2) + I(y_center^2), data = msbc.omit.nas)
mcm.spat.160 <- glm(log(num_checklists + 1) ~ perc_green_tracts + perc_desert_tracts*perc_cropland_tracts + white_pct_acs_10 + med_hh_inc_acs_10 + I(perc_green_tracts^2) + I(perc_desert_tracts^2) + I(perc_cropland_tracts^2)+ x_center + y_center + I(x_center^2) + I(y_center^2), data = msbc.omit.nas)
mcm.spat.161 <- glm(log(num_checklists + 1) ~ perc_desert_tracts*perc_cropland_tracts + white_pct_acs_10 + med_hh_inc_acs_10 + I(perc_green_tracts^2) + I(perc_desert_tracts^2) + I(perc_cropland_tracts^2)+ x_center + y_center + I(x_center^2) + I(y_center^2), data = msbc.omit.nas)
mcm.spat.162 <- glm(log(num_checklists + 1) ~ perc_green_tracts + white_pct_acs_10 + med_hh_inc_acs_10 + I(white_pct_acs_10^2) + I(perc_green_tracts^2)+ x_center + y_center + I(x_center^2) + I(y_center^2), data = msbc.omit.nas)
mcm.spat.163 <- glm(log(num_checklists + 1) ~ white_pct_acs_10 + med_hh_inc_acs_10 + I(white_pct_acs_10^2) + I(perc_green_tracts^2)+ x_center + y_center + I(x_center^2) + I(y_center^2), data = msbc.omit.nas)
mcm.spat.164 <- glm(log(num_checklists + 1) ~ perc_green_tracts + perc_desert_tracts + white_pct_acs_10 + med_hh_inc_acs_10 + I(white_pct_acs_10^2) + I(perc_green_tracts^2) + I(perc_desert_tracts^2)+ x_center + y_center + I(x_center^2) + I(y_center^2), data = msbc.omit.nas)
mcm.spat.165 <- glm(log(num_checklists + 1) ~ perc_green_tracts*perc_desert_tracts + white_pct_acs_10 + med_hh_inc_acs_10 + I(white_pct_acs_10^2) + I(perc_green_tracts^2) + I(perc_desert_tracts^2)+ x_center + y_center + I(x_center^2) + I(y_center^2), data = msbc.omit.nas)
mcm.spat.166 <- glm(log(num_checklists + 1) ~ perc_desert_tracts + white_pct_acs_10 + med_hh_inc_acs_10 + I(white_pct_acs_10^2) + I(perc_green_tracts^2) + I(perc_desert_tracts^2)+ x_center + y_center + I(x_center^2) + I(y_center^2), data = msbc.omit.nas)
mcm.spat.167 <- glm(log(num_checklists + 1) ~ perc_green_tracts + perc_cropland_tracts + white_pct_acs_10 + med_hh_inc_acs_10 + I(white_pct_acs_10^2) + I(perc_green_tracts^2) + I(perc_cropland_tracts^2)+ x_center + y_center + I(x_center^2) + I(y_center^2), data = msbc.omit.nas)
mcm.spat.168 <- glm(log(num_checklists + 1) ~ perc_green_tracts*perc_cropland_tracts + white_pct_acs_10 + med_hh_inc_acs_10 + I(white_pct_acs_10^2) + I(perc_green_tracts^2) + I(perc_cropland_tracts^2)+ x_center + y_center + I(x_center^2) + I(y_center^2), data = msbc.omit.nas)
mcm.spat.169 <- glm(log(num_checklists + 1) ~ perc_green_tracts + perc_desert_tracts + perc_cropland_tracts + white_pct_acs_10 + med_hh_inc_acs_10 + I(white_pct_acs_10^2) + I(perc_green_tracts^2) + I(perc_desert_tracts^2) + I(perc_cropland_tracts^2)+ x_center + y_center + I(x_center^2) + I(y_center^2), data = msbc.omit.nas)
mcm.spat.170 <- glm(log(num_checklists + 1) ~ perc_green_tracts + perc_desert_tracts*perc_cropland_tracts + white_pct_acs_10 + med_hh_inc_acs_10 + I(white_pct_acs_10^2) + I(perc_green_tracts^2) + I(perc_desert_tracts^2) + I(perc_cropland_tracts^2)+ x_center + y_center + I(x_center^2) + I(y_center^2), data = msbc.omit.nas)
mcm.spat.171 <- glm(log(num_checklists + 1) ~ perc_desert_tracts*perc_cropland_tracts + white_pct_acs_10 + med_hh_inc_acs_10 + I(white_pct_acs_10^2) + I(perc_green_tracts^2) + I(perc_desert_tracts^2) + I(perc_cropland_tracts^2)+ x_center + y_center + I(x_center^2) + I(y_center^2), data = msbc.omit.nas)
mcm.spat.172 <- glm(log(num_checklists + 1) ~ perc_green_tracts + white_pct_acs_10 + med_hh_inc_acs_10 + I(med_hh_inc_acs_10^2) + I(perc_green_tracts^2)+ x_center + y_center + I(x_center^2) + I(y_center^2), data = msbc.omit.nas)
mcm.spat.173 <- glm(log(num_checklists + 1) ~ white_pct_acs_10 + med_hh_inc_acs_10 + I(med_hh_inc_acs_10^2) + I(perc_green_tracts^2)+ x_center + y_center + I(x_center^2) + I(y_center^2), data = msbc.omit.nas)
mcm.spat.174 <- glm(log(num_checklists + 1) ~ perc_green_tracts + perc_desert_tracts + white_pct_acs_10 + med_hh_inc_acs_10 + I(med_hh_inc_acs_10^2) + I(perc_green_tracts^2) + I(perc_desert_tracts^2)+ x_center + y_center + I(x_center^2) + I(y_center^2), data = msbc.omit.nas)
mcm.spat.175 <- glm(log(num_checklists + 1) ~ perc_green_tracts*perc_desert_tracts + white_pct_acs_10 + med_hh_inc_acs_10 + I(med_hh_inc_acs_10^2) + I(perc_green_tracts^2) + I(perc_desert_tracts^2)+ x_center + y_center + I(x_center^2) + I(y_center^2), data = msbc.omit.nas)
mcm.spat.176 <- glm(log(num_checklists + 1) ~ perc_desert_tracts + white_pct_acs_10 + med_hh_inc_acs_10 + I(med_hh_inc_acs_10^2) + I(perc_green_tracts^2) + I(perc_desert_tracts^2)+ x_center + y_center + I(x_center^2) + I(y_center^2), data = msbc.omit.nas)
mcm.spat.177 <- glm(log(num_checklists + 1) ~ perc_green_tracts + perc_cropland_tracts + white_pct_acs_10 + med_hh_inc_acs_10 + I(med_hh_inc_acs_10^2) + I(perc_green_tracts^2) + I(perc_cropland_tracts^2)+ x_center + y_center + I(x_center^2) + I(y_center^2), data = msbc.omit.nas)
mcm.spat.178 <- glm(log(num_checklists + 1) ~ perc_green_tracts*perc_cropland_tracts + white_pct_acs_10 + med_hh_inc_acs_10 + I(med_hh_inc_acs_10^2) + I(perc_green_tracts^2) + I(perc_cropland_tracts^2)+ x_center + y_center + I(x_center^2) + I(y_center^2), data = msbc.omit.nas)
mcm.spat.179 <- glm(log(num_checklists + 1) ~ perc_green_tracts + perc_desert_tracts + perc_cropland_tracts + white_pct_acs_10 + med_hh_inc_acs_10 + I(med_hh_inc_acs_10^2) + I(perc_green_tracts^2) + I(perc_desert_tracts^2) + I(perc_cropland_tracts^2)+ x_center + y_center + I(x_center^2) + I(y_center^2), data = msbc.omit.nas)
mcm.spat.180 <- glm(log(num_checklists + 1) ~ perc_green_tracts + perc_desert_tracts*perc_cropland_tracts + white_pct_acs_10 + med_hh_inc_acs_10 + I(med_hh_inc_acs_10^2) + I(perc_green_tracts^2) + I(perc_desert_tracts^2) + I(perc_cropland_tracts^2)+ x_center + y_center + I(x_center^2) + I(y_center^2), data = msbc.omit.nas)
mcm.spat.181 <- glm(log(num_checklists + 1) ~ perc_desert_tracts*perc_cropland_tracts + white_pct_acs_10 + med_hh_inc_acs_10 + I(med_hh_inc_acs_10^2) + I(perc_green_tracts^2) + I(perc_desert_tracts^2) + I(perc_cropland_tracts^2)+ x_center + y_center + I(x_center^2) + I(y_center^2), data = msbc.omit.nas)
mcm.spat.182 <- glm(log(num_checklists + 1) ~ perc_green_tracts + white_pct_acs_10 + med_hh_inc_acs_10 + I(white_pct_acs_10^2) + I(med_hh_inc_acs_10^2) + I(perc_green_tracts^2)+ x_center + y_center + I(x_center^2) + I(y_center^2), data = msbc.omit.nas)
mcm.spat.183 <- glm(log(num_checklists + 1) ~ white_pct_acs_10 + med_hh_inc_acs_10 + I(white_pct_acs_10^2) + I(med_hh_inc_acs_10^2) + I(perc_green_tracts^2)+ x_center + y_center + I(x_center^2) + I(y_center^2), data = msbc.omit.nas)
mcm.spat.184 <- glm(log(num_checklists + 1) ~ perc_green_tracts + perc_desert_tracts + white_pct_acs_10 + med_hh_inc_acs_10 + I(white_pct_acs_10^2) + I(med_hh_inc_acs_10^2) + I(perc_green_tracts^2) + I(perc_desert_tracts^2)+ x_center + y_center + I(x_center^2) + I(y_center^2), data = msbc.omit.nas)
mcm.spat.185 <- glm(log(num_checklists + 1) ~ perc_green_tracts*perc_desert_tracts + white_pct_acs_10 + med_hh_inc_acs_10 + I(white_pct_acs_10^2) + I(med_hh_inc_acs_10^2) + I(perc_green_tracts^2) + I(perc_desert_tracts^2)+ x_center + y_center + I(x_center^2) + I(y_center^2), data = msbc.omit.nas)
mcm.spat.186 <- glm(log(num_checklists + 1) ~ perc_desert_tracts + white_pct_acs_10 + med_hh_inc_acs_10 + I(white_pct_acs_10^2) + I(med_hh_inc_acs_10^2) + I(perc_green_tracts^2) + I(perc_desert_tracts^2)+ x_center + y_center + I(x_center^2) + I(y_center^2), data = msbc.omit.nas)
mcm.spat.187 <- glm(log(num_checklists + 1) ~ perc_green_tracts + perc_cropland_tracts + white_pct_acs_10 + med_hh_inc_acs_10 + I(white_pct_acs_10^2) + I(med_hh_inc_acs_10^2) + I(perc_green_tracts^2) + I(perc_cropland_tracts^2)+ x_center + y_center + I(x_center^2) + I(y_center^2), data = msbc.omit.nas)
mcm.spat.188 <- glm(log(num_checklists + 1) ~ perc_green_tracts*perc_cropland_tracts + white_pct_acs_10 + med_hh_inc_acs_10 + I(white_pct_acs_10^2) + I(med_hh_inc_acs_10^2) + I(perc_green_tracts^2) + I(perc_cropland_tracts^2)+ x_center + y_center + I(x_center^2) + I(y_center^2), data = msbc.omit.nas)
mcm.spat.189 <- glm(log(num_checklists + 1) ~ perc_green_tracts + perc_desert_tracts + perc_cropland_tracts + white_pct_acs_10 + med_hh_inc_acs_10 + I(white_pct_acs_10^2) + I(med_hh_inc_acs_10^2) + I(perc_green_tracts^2) + I(perc_desert_tracts^2) + I(perc_cropland_tracts^2)+ x_center + y_center + I(x_center^2) + I(y_center^2), data = msbc.omit.nas)
mcm.spat.190 <- glm(log(num_checklists + 1) ~ perc_green_tracts + perc_desert_tracts*perc_cropland_tracts + white_pct_acs_10 + med_hh_inc_acs_10 + I(white_pct_acs_10^2) + I(med_hh_inc_acs_10^2) + I(perc_green_tracts^2) + I(perc_desert_tracts^2) + I(perc_cropland_tracts^2)+ x_center + y_center + I(x_center^2) + I(y_center^2), data = msbc.omit.nas)
mcm.spat.191 <- glm(log(num_checklists + 1) ~ perc_desert_tracts*perc_cropland_tracts + white_pct_acs_10 + med_hh_inc_acs_10 + I(white_pct_acs_10^2) + I(med_hh_inc_acs_10^2) + I(perc_green_tracts^2) + I(perc_desert_tracts^2) + I(perc_cropland_tracts^2)+ x_center + y_center + I(x_center^2) + I(y_center^2), data = msbc.omit.nas)
mcm.spat.192 <- glm(log(num_checklists + 1) ~ perc_green_tracts + white_pct_acs_10*med_hh_inc_acs_10 + I(white_pct_acs_10^2) + I(perc_green_tracts^2)+ x_center + y_center + I(x_center^2) + I(y_center^2), data = msbc.omit.nas)
mcm.spat.193 <- glm(log(num_checklists + 1) ~ white_pct_acs_10*med_hh_inc_acs_10 + I(white_pct_acs_10^2) + I(perc_green_tracts^2)+ x_center + y_center + I(x_center^2) + I(y_center^2), data = msbc.omit.nas)
mcm.spat.194 <- glm(log(num_checklists + 1) ~ perc_green_tracts + perc_desert_tracts + white_pct_acs_10*med_hh_inc_acs_10 + I(white_pct_acs_10^2) + I(perc_green_tracts^2) + I(perc_desert_tracts^2)+ x_center + y_center + I(x_center^2) + I(y_center^2), data = msbc.omit.nas)
mcm.spat.195 <- glm(log(num_checklists + 1) ~ perc_green_tracts*perc_desert_tracts + white_pct_acs_10*med_hh_inc_acs_10 + I(white_pct_acs_10^2) + I(perc_green_tracts^2) + I(perc_desert_tracts^2)+ x_center + y_center + I(x_center^2) + I(y_center^2), data = msbc.omit.nas)
mcm.spat.196 <- glm(log(num_checklists + 1) ~ perc_desert_tracts + white_pct_acs_10*med_hh_inc_acs_10 + I(white_pct_acs_10^2) + I(perc_green_tracts^2) + I(perc_desert_tracts^2)+ x_center + y_center + I(x_center^2) + I(y_center^2), data = msbc.omit.nas)
mcm.spat.197 <- glm(log(num_checklists + 1) ~ perc_green_tracts + perc_cropland_tracts + white_pct_acs_10*med_hh_inc_acs_10 + I(white_pct_acs_10^2) + I(perc_green_tracts^2) + I(perc_cropland_tracts^2)+ x_center + y_center + I(x_center^2) + I(y_center^2), data = msbc.omit.nas)
mcm.spat.198 <- glm(log(num_checklists + 1) ~ perc_green_tracts*perc_cropland_tracts + white_pct_acs_10*med_hh_inc_acs_10 + I(white_pct_acs_10^2) + I(perc_green_tracts^2) + I(perc_cropland_tracts^2)+ x_center + y_center + I(x_center^2) + I(y_center^2), data = msbc.omit.nas)
mcm.spat.199 <- glm(log(num_checklists + 1) ~ perc_green_tracts + perc_desert_tracts + perc_cropland_tracts + white_pct_acs_10*med_hh_inc_acs_10 + I(white_pct_acs_10^2) + I(perc_green_tracts^2) + I(perc_desert_tracts^2) + I(perc_cropland_tracts^2)+ x_center + y_center + I(x_center^2) + I(y_center^2), data = msbc.omit.nas)
mcm.spat.200 <- glm(log(num_checklists + 1) ~ perc_green_tracts + perc_desert_tracts*perc_cropland_tracts + white_pct_acs_10*med_hh_inc_acs_10 + I(white_pct_acs_10^2) + I(perc_green_tracts^2) + I(perc_desert_tracts^2) + I(perc_cropland_tracts^2)+ x_center + y_center + I(x_center^2) + I(y_center^2), data = msbc.omit.nas)
mcm.spat.201 <- glm(log(num_checklists + 1) ~ perc_desert_tracts*perc_cropland_tracts + white_pct_acs_10*med_hh_inc_acs_10 + I(white_pct_acs_10^2) + I(perc_green_tracts^2) + I(perc_desert_tracts^2) + I(perc_cropland_tracts^2)+ x_center + y_center + I(x_center^2) + I(y_center^2), data = msbc.omit.nas)
mcm.spat.202 <- glm(log(num_checklists + 1) ~ perc_green_tracts + white_pct_acs_10*med_hh_inc_acs_10 + I(med_hh_inc_acs_10^2) + I(perc_green_tracts^2)+ x_center + y_center + I(x_center^2) + I(y_center^2), data = msbc.omit.nas)
mcm.spat.203 <- glm(log(num_checklists + 1) ~ white_pct_acs_10*med_hh_inc_acs_10 + I(med_hh_inc_acs_10^2) + I(perc_green_tracts^2)+ x_center + y_center + I(x_center^2) + I(y_center^2), data = msbc.omit.nas)
mcm.spat.204 <- glm(log(num_checklists + 1) ~ perc_green_tracts + perc_desert_tracts + white_pct_acs_10*med_hh_inc_acs_10 + I(med_hh_inc_acs_10^2) + I(perc_green_tracts^2) + I(perc_desert_tracts^2)+ x_center + y_center + I(x_center^2) + I(y_center^2), data = msbc.omit.nas)
mcm.spat.205 <- glm(log(num_checklists + 1) ~ perc_green_tracts*perc_desert_tracts + white_pct_acs_10*med_hh_inc_acs_10 + I(med_hh_inc_acs_10^2) + I(perc_green_tracts^2) + I(perc_desert_tracts^2)+ x_center + y_center + I(x_center^2) + I(y_center^2), data = msbc.omit.nas)
mcm.spat.206 <- glm(log(num_checklists + 1) ~ perc_desert_tracts + white_pct_acs_10*med_hh_inc_acs_10 + I(med_hh_inc_acs_10^2) + I(perc_green_tracts^2) + I(perc_desert_tracts^2)+ x_center + y_center + I(x_center^2) + I(y_center^2), data = msbc.omit.nas)
mcm.spat.207 <- glm(log(num_checklists + 1) ~ perc_green_tracts + perc_cropland_tracts + white_pct_acs_10*med_hh_inc_acs_10 + I(med_hh_inc_acs_10^2) + I(perc_green_tracts^2) + I(perc_cropland_tracts^2)+ x_center + y_center + I(x_center^2) + I(y_center^2), data = msbc.omit.nas)
mcm.spat.208 <- glm(log(num_checklists + 1) ~ perc_green_tracts*perc_cropland_tracts + white_pct_acs_10*med_hh_inc_acs_10 + I(med_hh_inc_acs_10^2) + I(perc_green_tracts^2) + I(perc_cropland_tracts^2)+ x_center + y_center + I(x_center^2) + I(y_center^2), data = msbc.omit.nas)
mcm.spat.209 <- glm(log(num_checklists + 1) ~ perc_green_tracts + perc_desert_tracts + perc_cropland_tracts + white_pct_acs_10*med_hh_inc_acs_10 + I(med_hh_inc_acs_10^2) + I(perc_green_tracts^2) + I(perc_desert_tracts^2) + I(perc_cropland_tracts^2)+ x_center + y_center + I(x_center^2) + I(y_center^2), data = msbc.omit.nas)
mcm.spat.210 <- glm(log(num_checklists + 1) ~ perc_green_tracts + perc_desert_tracts*perc_cropland_tracts + white_pct_acs_10*med_hh_inc_acs_10 + I(med_hh_inc_acs_10^2) + I(perc_green_tracts^2) + I(perc_desert_tracts^2) + I(perc_cropland_tracts^2)+ x_center + y_center + I(x_center^2) + I(y_center^2), data = msbc.omit.nas)
mcm.spat.211 <- glm(log(num_checklists + 1) ~ perc_desert_tracts*perc_cropland_tracts + white_pct_acs_10*med_hh_inc_acs_10 + I(med_hh_inc_acs_10^2) + I(perc_green_tracts^2) + I(perc_desert_tracts^2) + I(perc_cropland_tracts^2)+ x_center + y_center + I(x_center^2) + I(y_center^2), data = msbc.omit.nas)
mcm.spat.212 <- glm(log(num_checklists + 1) ~ perc_green_tracts + white_pct_acs_10*med_hh_inc_acs_10 + I(white_pct_acs_10^2) + I(med_hh_inc_acs_10^2) + I(perc_green_tracts^2)+ x_center + y_center + I(x_center^2) + I(y_center^2), data = msbc.omit.nas)
mcm.spat.213 <- glm(log(num_checklists + 1) ~ white_pct_acs_10*med_hh_inc_acs_10 + I(white_pct_acs_10^2) + I(med_hh_inc_acs_10^2) + I(perc_green_tracts^2)+ x_center + y_center + I(x_center^2) + I(y_center^2), data = msbc.omit.nas)
mcm.spat.214 <- glm(log(num_checklists + 1) ~ perc_green_tracts + perc_desert_tracts + white_pct_acs_10*med_hh_inc_acs_10 + I(white_pct_acs_10^2) + I(med_hh_inc_acs_10^2) + I(perc_green_tracts^2) + I(perc_desert_tracts^2)+ x_center + y_center + I(x_center^2) + I(y_center^2), data = msbc.omit.nas)
mcm.spat.215 <- glm(log(num_checklists + 1) ~ perc_green_tracts*perc_desert_tracts + white_pct_acs_10*med_hh_inc_acs_10 + I(white_pct_acs_10^2) + I(med_hh_inc_acs_10^2) + I(perc_green_tracts^2) + I(perc_desert_tracts^2)+ x_center + y_center + I(x_center^2) + I(y_center^2), data = msbc.omit.nas)
mcm.spat.216 <- glm(log(num_checklists + 1) ~ perc_desert_tracts + white_pct_acs_10*med_hh_inc_acs_10 + I(white_pct_acs_10^2) + I(med_hh_inc_acs_10^2) + I(perc_green_tracts^2) + I(perc_desert_tracts^2)+ x_center + y_center + I(x_center^2) + I(y_center^2), data = msbc.omit.nas)
mcm.spat.217 <- glm(log(num_checklists + 1) ~ perc_green_tracts + perc_cropland_tracts + white_pct_acs_10*med_hh_inc_acs_10 + I(white_pct_acs_10^2) + I(med_hh_inc_acs_10^2) + I(perc_green_tracts^2) + I(perc_cropland_tracts^2)+ x_center + y_center + I(x_center^2) + I(y_center^2), data = msbc.omit.nas)
mcm.spat.218 <- glm(log(num_checklists + 1) ~ perc_green_tracts*perc_cropland_tracts + white_pct_acs_10*med_hh_inc_acs_10 + I(white_pct_acs_10^2) + I(med_hh_inc_acs_10^2) + I(perc_green_tracts^2) + I(perc_cropland_tracts^2)+ x_center + y_center + I(x_center^2) + I(y_center^2), data = msbc.omit.nas)
mcm.spat.219 <- glm(log(num_checklists + 1) ~ perc_green_tracts + perc_desert_tracts + perc_cropland_tracts + white_pct_acs_10*med_hh_inc_acs_10 + I(white_pct_acs_10^2) + I(med_hh_inc_acs_10^2) + I(perc_green_tracts^2) + I(perc_desert_tracts^2) + I(perc_cropland_tracts^2)+ x_center + y_center + I(x_center^2) + I(y_center^2), data = msbc.omit.nas)
mcm.spat.220 <- glm(log(num_checklists + 1) ~ perc_green_tracts + perc_desert_tracts*perc_cropland_tracts + white_pct_acs_10*med_hh_inc_acs_10 + I(white_pct_acs_10^2) + I(med_hh_inc_acs_10^2) + I(perc_green_tracts^2) + I(perc_desert_tracts^2) + I(perc_cropland_tracts^2)+ x_center + y_center + I(x_center^2) + I(y_center^2), data = msbc.omit.nas)

#Do any models not converge? All converged!


#Create model list
mcm.spat.cand.mod <- list('mcm.spat.1' = mcm.spat.1,
                          'mcm.spat.2' = mcm.spat.2,
                          'mcm.spat.3' = mcm.spat.3,
                          'mcm.spat.4' = mcm.spat.4,
                          'mcm.spat.5' = mcm.spat.5,
                          'mcm.spat.6' = mcm.spat.6,
                          'mcm.spat.7' = mcm.spat.7,
                          'mcm.spat.8' = mcm.spat.8,
                          'mcm.spat.9' = mcm.spat.9,
                          'mcm.spat.10' = mcm.spat.10,
                          'mcm.spat.11' = mcm.spat.11,
                          'mcm.spat.12' = mcm.spat.12,
                          'mcm.spat.13' = mcm.spat.13,
                          'mcm.spat.14' = mcm.spat.14,
                          'mcm.spat.15' = mcm.spat.15,
                          'mcm.spat.16' = mcm.spat.16,
                          'mcm.spat.17' = mcm.spat.17,
                          'mcm.spat.18' = mcm.spat.18,
                          'mcm.spat.19' = mcm.spat.19,
                          'mcm.spat.20' = mcm.spat.20,
                          'mcm.spat.21' = mcm.spat.21,
                          'mcm.spat.22' = mcm.spat.22,
                          'mcm.spat.23' = mcm.spat.23,
                          'mcm.spat.24' = mcm.spat.24,
                          'mcm.spat.25' = mcm.spat.25,
                          'mcm.spat.26' = mcm.spat.26,
                          'mcm.spat.27' = mcm.spat.27,
                          'mcm.spat.28' = mcm.spat.28,
                          'mcm.spat.29' = mcm.spat.29,
                          'mcm.spat.30' = mcm.spat.30,
                          'mcm.spat.31' = mcm.spat.31,
                          'mcm.spat.32' = mcm.spat.32,
                          'mcm.spat.33' = mcm.spat.33,
                          'mcm.spat.34' = mcm.spat.34,
                          'mcm.spat.35' = mcm.spat.35,
                          'mcm.spat.36' = mcm.spat.36,
                          'mcm.spat.37' = mcm.spat.37,
                          'mcm.spat.38' = mcm.spat.38,
                          'mcm.spat.39' = mcm.spat.39,
                          'mcm.spat.40' = mcm.spat.40,
                          'mcm.spat.41' = mcm.spat.41,
                          'mcm.spat.42' = mcm.spat.42,
                          'mcm.spat.43' = mcm.spat.43,
                          'mcm.spat.44' = mcm.spat.44,
                          'mcm.spat.45' = mcm.spat.45,
                          'mcm.spat.46' = mcm.spat.46,
                          'mcm.spat.47' = mcm.spat.47,
                          'mcm.spat.48' = mcm.spat.48,
                          'mcm.spat.49' = mcm.spat.49,
                          'mcm.spat.50' = mcm.spat.50,
                          'mcm.spat.51' = mcm.spat.51,
                          'mcm.spat.52' = mcm.spat.52,
                          'mcm.spat.53' = mcm.spat.53,
                          'mcm.spat.54' = mcm.spat.54,
                          'mcm.spat.55' = mcm.spat.55,
                          'mcm.spat.56' = mcm.spat.56,
                          'mcm.spat.57' = mcm.spat.57,
                          'mcm.spat.58' = mcm.spat.58,
                          'mcm.spat.59' = mcm.spat.59,
                          'mcm.spat.60' = mcm.spat.60,
                          'mcm.spat.61' = mcm.spat.61,
                          'mcm.spat.62' = mcm.spat.62,
                          'mcm.spat.63' = mcm.spat.63,
                          'mcm.spat.64' = mcm.spat.64,
                          'mcm.spat.65' = mcm.spat.65,
                          'mcm.spat.66' = mcm.spat.66,
                          'mcm.spat.67' = mcm.spat.67,
                          'mcm.spat.68' = mcm.spat.68,
                          'mcm.spat.69' = mcm.spat.69,
                          'mcm.spat.70' = mcm.spat.70,
                          'mcm.spat.71' = mcm.spat.71,
                          'mcm.spat.72' = mcm.spat.72,
                          'mcm.spat.73' = mcm.spat.73,
                          'mcm.spat.74' = mcm.spat.74,
                          'mcm.spat.75' = mcm.spat.75,
                          'mcm.spat.76' = mcm.spat.76,
                          'mcm.spat.77' = mcm.spat.77,
                          'mcm.spat.78' = mcm.spat.78,
                          'mcm.spat.79' = mcm.spat.79,
                          'mcm.spat.80' = mcm.spat.80,
                          'mcm.spat.81' = mcm.spat.81,
                          'mcm.spat.82' = mcm.spat.82,
                          'mcm.spat.83' = mcm.spat.83,
                          'mcm.spat.84' = mcm.spat.84,
                          'mcm.spat.85' = mcm.spat.85,
                          'mcm.spat.86' = mcm.spat.86,
                          'mcm.spat.87' = mcm.spat.87,
                          'mcm.spat.88' = mcm.spat.88,
                          'mcm.spat.89' = mcm.spat.89,
                          'mcm.spat.90' = mcm.spat.90,
                          'mcm.spat.91' = mcm.spat.91,
                          'mcm.spat.92' = mcm.spat.92,
                          'mcm.spat.93' = mcm.spat.93,
                          'mcm.spat.94' = mcm.spat.94,
                          'mcm.spat.95' = mcm.spat.95,
                          'mcm.spat.96' = mcm.spat.96,
                          'mcm.spat.97' = mcm.spat.97,
                          'mcm.spat.98' = mcm.spat.98,
                          'mcm.spat.99' = mcm.spat.99,
                          'mcm.spat.100' = mcm.spat.100,
                          'mcm.spat.101' = mcm.spat.101,
                          'mcm.spat.102' = mcm.spat.102,
                          'mcm.spat.103' = mcm.spat.103,
                          'mcm.spat.104' = mcm.spat.104,
                          'mcm.spat.105' = mcm.spat.105,
                          'mcm.spat.106' = mcm.spat.106,
                          'mcm.spat.107' = mcm.spat.107,
                          'mcm.spat.108' = mcm.spat.108,
                          'mcm.spat.109' = mcm.spat.109,
                          'mcm.spat.110' = mcm.spat.110,
                          'mcm.spat.111' = mcm.spat.111,
                          'mcm.spat.112' = mcm.spat.112,
                          'mcm.spat.113' = mcm.spat.113,
                          'mcm.spat.114' = mcm.spat.114,
                          'mcm.spat.115' = mcm.spat.115,
                          'mcm.spat.116' = mcm.spat.116,
                          'mcm.spat.117' = mcm.spat.117,
                          'mcm.spat.118' = mcm.spat.118,
                          'mcm.spat.119' = mcm.spat.119,
                          'mcm.spat.120' = mcm.spat.120,
                          'mcm.spat.121' = mcm.spat.121,
                          'mcm.spat.122' = mcm.spat.122,
                          'mcm.spat.123' = mcm.spat.123,
                          'mcm.spat.124' = mcm.spat.124,
                          'mcm.spat.125' = mcm.spat.125,
                          'mcm.spat.126' = mcm.spat.126,
                          'mcm.spat.127' = mcm.spat.127,
                          'mcm.spat.128' = mcm.spat.128,
                          'mcm.spat.129' = mcm.spat.129,
                          'mcm.spat.130' = mcm.spat.130,
                          'mcm.spat.131' = mcm.spat.131,
                          'mcm.spat.132' = mcm.spat.132,
                          'mcm.spat.133' = mcm.spat.133,
                          'mcm.spat.134' = mcm.spat.134,
                          'mcm.spat.135' = mcm.spat.135,
                          'mcm.spat.136' = mcm.spat.136,
                          'mcm.spat.137' = mcm.spat.137,
                          'mcm.spat.138' = mcm.spat.138,
                          'mcm.spat.139' = mcm.spat.139,
                          'mcm.spat.140' = mcm.spat.140,
                          'mcm.spat.141' = mcm.spat.141,
                          'mcm.spat.142' = mcm.spat.142,
                          'mcm.spat.143' = mcm.spat.143,
                          'mcm.spat.144' = mcm.spat.144,
                          'mcm.spat.145' = mcm.spat.145,
                          'mcm.spat.146' = mcm.spat.146,
                          'mcm.spat.147' = mcm.spat.147,
                          'mcm.spat.148' = mcm.spat.148,
                          'mcm.spat.149' = mcm.spat.149,
                          'mcm.spat.150' = mcm.spat.150,
                          'mcm.spat.151' = mcm.spat.151,
                          'mcm.spat.152' = mcm.spat.152,
                          'mcm.spat.153' = mcm.spat.153,
                          'mcm.spat.154' = mcm.spat.154,
                          'mcm.spat.155' = mcm.spat.155,
                          'mcm.spat.156' = mcm.spat.156,
                          'mcm.spat.157' = mcm.spat.157,
                          'mcm.spat.158' = mcm.spat.158,
                          'mcm.spat.159' = mcm.spat.159,
                          'mcm.spat.160' = mcm.spat.160,
                          'mcm.spat.161' = mcm.spat.161,
                          'mcm.spat.162' = mcm.spat.162,
                          'mcm.spat.163' = mcm.spat.163,
                          'mcm.spat.164' = mcm.spat.164,
                          'mcm.spat.165' = mcm.spat.165,
                          'mcm.spat.166' = mcm.spat.166,
                          'mcm.spat.167' = mcm.spat.167,
                          'mcm.spat.168' = mcm.spat.168,
                          'mcm.spat.169' = mcm.spat.169,
                          'mcm.spat.170' = mcm.spat.170,
                          'mcm.spat.171' = mcm.spat.171,
                          'mcm.spat.172' = mcm.spat.172,
                          'mcm.spat.173' = mcm.spat.173,
                          'mcm.spat.174' = mcm.spat.174,
                          'mcm.spat.175' = mcm.spat.175,
                          'mcm.spat.176' = mcm.spat.176,
                          'mcm.spat.177' = mcm.spat.177,
                          'mcm.spat.178' = mcm.spat.178,
                          'mcm.spat.179' = mcm.spat.179,
                          'mcm.spat.180' = mcm.spat.180,
                          'mcm.spat.181' = mcm.spat.181,
                          'mcm.spat.182' = mcm.spat.182,
                          'mcm.spat.183' = mcm.spat.183,
                          'mcm.spat.184' = mcm.spat.184,
                          'mcm.spat.185' = mcm.spat.185,
                          'mcm.spat.186' = mcm.spat.186,
                          'mcm.spat.187' = mcm.spat.187,
                          'mcm.spat.188' = mcm.spat.188,
                          'mcm.spat.189' = mcm.spat.189,
                          'mcm.spat.190' = mcm.spat.190,
                          'mcm.spat.191' = mcm.spat.191,
                          'mcm.spat.192' = mcm.spat.192,
                          'mcm.spat.193' = mcm.spat.193,
                          'mcm.spat.194' = mcm.spat.194,
                          'mcm.spat.195' = mcm.spat.195,
                          'mcm.spat.196' = mcm.spat.196,
                          'mcm.spat.197' = mcm.spat.197,
                          'mcm.spat.198' = mcm.spat.198,
                          'mcm.spat.199' = mcm.spat.199,
                          'mcm.spat.200' = mcm.spat.200,
                          'mcm.spat.201' = mcm.spat.201,
                          'mcm.spat.202' = mcm.spat.202,
                          'mcm.spat.203' = mcm.spat.203,
                          'mcm.spat.204' = mcm.spat.204,
                          'mcm.spat.205' = mcm.spat.205,
                          'mcm.spat.206' = mcm.spat.206,
                          'mcm.spat.207' = mcm.spat.207,
                          'mcm.spat.208' = mcm.spat.208,
                          'mcm.spat.209' = mcm.spat.209,
                          'mcm.spat.210' = mcm.spat.210,
                          'mcm.spat.211' = mcm.spat.211,
                          'mcm.spat.212' = mcm.spat.212,
                          'mcm.spat.213' = mcm.spat.213,
                          'mcm.spat.214' = mcm.spat.214,
                          'mcm.spat.215' = mcm.spat.215,
                          'mcm.spat.216' = mcm.spat.216,
                          'mcm.spat.217' = mcm.spat.217,
                          'mcm.spat.218' = mcm.spat.218,
                          'mcm.spat.219' = mcm.spat.219,
                          'mcm.spat.220' = mcm.spat.220)

#Run AICc selection for model lsit
mcm.aicc.spat <- aictab(cand.set = mcm.spat.cand.mod)
mcm.aicc.spat
#write.csv(mcm.aicc.spat, "mcm.aicc.spat.csv")

#Models with delta AICc < 6
# M        K  AICc   Delta_AICc AICcWt Cum.Wt       LL
#mcm.spat.77  12 3039.94       0.00   0.13   0.13 -1507.78
with(summary(mcm.spat.77), 1 - deviance/null.deviance) #Calc Mk. R2
#mcm.spat.75  12 3041.01       1.07   0.08   0.21 -1508.32 
with(summary(mcm.spat.75), 1 - deviance/null.deviance) #Calc Mk. R2
#mcm.spat.95  13 3041.30       1.36   0.07   0.28 -1507.44
with(summary(mcm.spat.95), 1 - deviance/null.deviance) #Calc Mk. R2
#mcm.spat.104 13 3041.56       1.62   0.06   0.34 -1507.57
with(summary(mcm.spat.104), 1 - deviance/null.deviance) #Calc Mk. R2
###
#mcm.spat.76  13 3042.00       2.06   0.05   0.39 -1507.78
#mcm.spat.93  13 3042.20       2.27   0.04   0.43 -1507.89
#mcm.spat.102 13 3042.64       2.70   0.03   0.46 -1508.11
#mcm.spat.169 15 3042.87       2.94   0.03   0.49 -1506.15
#mcm.spat.120 14 3043.09       3.15   0.03   0.52 -1507.30
#mcm.spat.94  14 3043.37       3.43   0.02   0.55 -1507.44
#mcm.spat.165 14 3043.54       3.60   0.02   0.57 -1507.52
#mcm.spat.113 13 3043.60       3.66   0.02   0.59 -1508.59
#mcm.spat.103 14 3043.62       3.69   0.02   0.61 -1507.56
#mcm.spat.68  11 3043.82       3.88   0.02   0.63 -1510.75
#mcm.spat.171 15 3044.02       4.08   0.02   0.65 -1506.73
#mcm.spat.185 15 3044.29       4.35   0.02   0.66 -1506.86
#mcm.spat.189 16 3044.31       4.38   0.01   0.68 -1505.83
#mcm.spat.121 15 3044.31       4.38   0.01   0.69 -1506.87
#mcm.spat.170 16 3044.40       4.47   0.01   0.71 -1505.88
#mcm.spat.111 13 3044.50       4.56   0.01   0.72 -1509.03
#mcm.spat.199 16 3044.53       4.60   0.01   0.73 -1505.94
#mcm.spat.50  11 3044.86       4.92   0.01   0.75 -1511.27
#mcm.spat.66  11 3045.01       5.07   0.01   0.76 -1511.35
#mcm.spat.72  10 3045.17       5.24   0.01   0.77 -1512.46
#mcm.spat.71  12 3045.25       5.32   0.01   0.78 -1510.44
#mcm.spat.219 17 3045.34       5.40   0.01   0.78 -1505.31
#mcm.spat.195 15 3045.44       5.50   0.01   0.79 -1507.44
#mcm.spat.86  12 3045.46       5.52   0.01   0.80 -1510.55
#mcm.spat.48  11 3045.48       5.54   0.01   0.81 -1511.58
#mcm.spat.215 16 3045.51       5.57   0.01   0.82 -1506.43
#mcm.spat.191 16 3045.53       5.59   0.01   0.83 -1506.44
#mcm.spat.112 14 3045.66       5.72   0.01   0.83 -1508.58
#mcm.spat.201 16 3045.66       5.72   0.01   0.84 -1506.51
#mcm.spat.90  11 3045.79       5.85   0.01   0.85 -1511.74
#mcm.spat.67  12 3045.87       5.93   0.01   0.86 -1510.75
#mcm.spat.89  13 3045.88       5.94   0.01   0.86 -1509.72

#Compare models with delta AICc <2 (n = 9)
# M        K  AICc   Delta_AICc AICcWt Cum.Wt       LL
#mcm.spat.77  12 3039.94       0.00   0.13   0.13 -1507.78
#mcm.spat.75  12 3041.01       1.07   0.08   0.21 -1508.32
#mcm.spat.95  13 3041.30       1.36   0.07   0.28 -1507.44
#mcm.spat.104 13 3041.56       1.62   0.06   0.34 -1507.57

summary(mcm.spat.77)
summary(mcm.spat.75)
summary(mcm.spat.95)
summary(mcm.spat.104)

#Presenting mcm.spat.75

#What about popu_dens_tracts, is it too correlated with income that
#income is showing up sig.?
mcm.spat.75.alt1 <- glm(log(num_checklists + 1) ~ perc_green_tracts + perc_desert_tracts + perc_cropland_tracts + white_pct_acs_10 + med_hh_inc_acs_10 + I(white_pct_acs_10^2)+ x_center + y_center + I(x_center^2) + I(y_center^2) + popu_dens_tracts, data = msbc.omit.nas)
summary(mcm.spat.75.alt1)
mcm.spat.75.alt2 <- glm(log(num_checklists + 1) ~ perc_green_tracts + perc_desert_tracts + perc_cropland_tracts + white_pct_acs_10 + med_hh_inc_acs_10*popu_dens_tracts + I(white_pct_acs_10^2)+ x_center + y_center + I(x_center^2) + I(y_center^2), data = msbc.omit.nas)
summary(mcm.spat.75.alt1)

#Select models mcm.75, but can't elim other 3
summary(mcm.spat.75)
selected.model.mcm.spat <- mcm.spat.75

#Post-plot diagnostics:

#Check for normality in residuals
resid.selected.model.mcm.spat <- resid(selected.model.mcm.spat) #Residuals
fit.selected.model.mcm.spat <- fitted(selected.model.mcm.spat) #Fitted values
plot(x = fit.selected.model.mcm.spat, y = resid.selected.model.mcm.spat, xlab = "Fitted values", ylab = "Residuals")
#Looks pretty good, with a couple outliers
plot(selected.model.mcm.spat) #Normal Q-Q looks funky

#Check for independence in independent variables
plot(msbc.omit.nas$perc_desert_tracts, resid.selected.model.mcm.spat, xlab = "perc_desert_tracts", ylab = "Residuals")
plot(msbc.omit.nas$perc_green_tracts, resid.selected.model.mcm.spat, xlab = "perc_green_tracts", ylab = "Residuals") #strange
plot(msbc.omit.nas$perc_cropland_tracts, resid.selected.model.mcm.spat, xlab = "perc_cropland_tracts", ylab = "Residuals")
plot(msbc.omit.nas$white_pct_acs_10, resid.selected.model.mcm.spat, xlab = "white_pct_acs_10", ylab = "Residuals")
plot(msbc.omit.nas$med_hh_inc_acs_10, resid.selected.model.mcm.spat, xlab = "med_hh_inc_acs_10", ylab = "Residuals")
plot(msbc.omit.nas$x_center, resid.selected.model.mcm.spat, xlab = "x_center", ylab = "Residuals")
plot(msbc.omit.nas$y_center, resid.selected.model.mcm.spat, xlab = "y_center", ylab = "Residuals")

#All appear independent (i.e., no clear pattern in the residuals). Although green is strange

#Test for spatial autocorrelation in the residuals
vario.test.mcm.spat <- variogram(selected.model.mcm.spat$residuals ~ 1, spdf_check)
plot(vario.test.mcm.spat) #Flattened a bit

#####

#Phoenix MSA Model Averaging
#####

mcm.spat.cand.mod

#perc_green_tracts
#Exclude all variants/interactive terms, including:
#I(perc_green_tracts^2)
#perc_green_tracts:perc_desert_tracts
#perc_green_tracts:perc_cropland_tracts

print(modavg(cand.set = mcm.spat.cand.mod, parm = "perc_green_tracts", second.ord = TRUE, conf.level = 0.95, exclude = list("I(perc_green_tracts^2)", "perc_green_tracts:perc_desert_tracts", "perc_green_tracts:perc_cropland_tracts")), digits = 4)
#Not sig.

#white_pct_acs_10
#Exclude all variants/interactive terms, including:
#I(white_pct_acs_10^2)
#white_pct_acs_10:med_hh_inc_acs_10

print(modavg(cand.set = mcm.spat.cand.mod, parm = "white_pct_acs_10", second.ord = TRUE, conf.level = 0.95, exclude = list("I(white_pct_acs_10^2)", "white_pct_acs_10:med_hh_inc_acs_10"), warn = TRUE), digits = 4)
#Sig. pos.

#med_hh_inc_acs_10
#Exclude all variants/interactive terms, including:
#I(med_hh_inc_acs_10^2)
#white_pct_acs_10:med_hh_inc_acs_10

print(modavg(cand.set = mcm.spat.cand.mod, parm = "med_hh_inc_acs_10", second.ord = TRUE, conf.level = 0.95, exclude = list("I(med_hh_inc_acs_10^2)", "white_pct_acs_10:med_hh_inc_acs_10"), warn = TRUE), digits = 8)
#Sig. pos.

#perc_cropland_tracts
#Exclude all variants/interactive terms, including:
#I(perc_cropland_tracts^2)
#perc_desert_tracts:perc_cropland_tracts
#perc_green_tracts:perc_cropland_tracts

print(modavg(cand.set = mcm.spat.cand.mod, parm = "perc_cropland_tracts", second.ord = TRUE, conf.level = 0.95, exclude = list("I(perc_cropland_tracts^2)", "perc_desert_tracts:perc_cropland_tracts", "perc_green_tracts:perc_cropland_tracts"), warn = TRUE), digits = 4)
#Sig pos.

#perc_desert_tracts
#Exclude all variants/interactive terms, including:
#I(perc_desert_tracts^2)
#perc_green_tracts:perc_desert_tracts
#perc_desert_tracts:perc_cropland_tracts

print(modavg(cand.set = mcm.spat.cand.mod, parm = "perc_desert_tracts", second.ord = TRUE, conf.level = 0.95, exclude = list("I(perc_desert_tracts^2)", "perc_green_tracts:perc_desert_tracts", "perc_desert_tracts:perc_cropland_tracts"), warn = TRUE), digits = 8)
#Sig. pos.

##
#Interaction terms

#perc_green_tracts:perc_desert_tracts
#Exclude all variants/interactive terms, including:
#I(perc_green_tracts^2)
#perc_green_tracts
#perc_green_tracts:perc_cropland_tracts

print(modavg(cand.set = mcm.spat.cand.mod, parm = "perc_green_tracts:perc_desert_tracts", second.ord = TRUE, conf.level = 0.95, exclude = list("I(perc_green_tracts^2)", "perc_green_tracts", "perc_green_tracts:perc_cropland_tracts")), digits = 4)
#Sig. neg.

#perc_green_tracts:perc_cropland_tracts
#Exclude all variants/interactive terms, including:
#I(perc_green_tracts^2)
#perc_green_tracts:perc_desert_tracts
#perc_green_tracts

print(modavg(cand.set = mcm.spat.cand.mod, parm = "perc_green_tracts:perc_cropland_tracts", second.ord = TRUE, conf.level = 0.95, exclude = list("I(perc_green_tracts^2)", "perc_green_tracts:perc_desert_tracts", "perc_green_tracts")), digits = 4)
#Not sig.

#white_pct_acs_10:med_hh_inc_acs_10
#Exclude all variants, including:
#I(med_hh_inc_acs_10^2)
#med_hh_inc_acs_10

print(modavg(cand.set = mcm.spat.cand.mod, parm = "white_pct_acs_10:med_hh_inc_acs_10", second.ord = TRUE, conf.level = 0.95, exclude = list("I(med_hh_inc_acs_10^2)", "med_hh_inc_acs_10", "white_pct_acs_10"), warn = TRUE), digits = 8)
#Not sig.

#perc_desert_tracts:perc_cropland_tracts
#Exclude all variants/interactive terms, including:
#I(perc_cropland_tracts^2)
#perc_desert_tracts
#perc_green_tracts:perc_cropland_tracts

print(modavg(cand.set = mcm.spat.cand.mod, parm = "perc_desert_tracts:perc_cropland_tracts", second.ord = TRUE, conf.level = 0.95, exclude = list("I(perc_cropland_tracts^2)", "perc_desert_tracts", "perc_green_tracts:perc_cropland_tracts"), warn = TRUE), digits = 8)
#Not sig.

#####

#Plot model averaged parameter predictions
#####

####
#Income
####

#Generate new data for income, keeping median of everything else

new_data_maricopa_income_check <- msbc.omit.nas %>% data_grid(white_pct_acs_10 = median(white_pct_acs_10),
                                                              perc_desert_tracts = median(perc_desert_tracts),
                                                              perc_cropland_tracts = median(perc_cropland_tracts),
                                                              perc_green_tracts = median(perc_green_tracts),
                                                              med_hh_inc_acs_10 = seq(0, 220000, 1000),
                                                              x_center = median(x_center),
                                                              y_center = median(y_center))
map_maricopa_income_check <- modavgPred(mcm.spat.cand.mod, newdata = new_data_maricopa_income_check)
map_maricopa_income_check <- as.data.frame(map_maricopa_income_check)
head(map_maricopa_income_check)

map_maricopa_income_check <- map_maricopa_income_check %>%
  bind_cols(new_data_maricopa_income_check)

#Plot income, backtranformed Y by taking (exp(Y) - 1)

#With SE for error ribbon
phx_income <- ggplot() + geom_ribbon(data = map_maricopa_income_check, mapping = aes(x=med_hh_inc_acs_10, y = (exp(mod.avg.pred)-1), ymin = (exp(mod.avg.pred - uncond.se)-1), ymax = (exp(mod.avg.pred + uncond.se)-1)), alpha = 0.3) +
  theme_classic() + theme(axis.line = element_line(linetype = "solid"), 
                          axis.ticks = element_line(colour = "black", 
                                                    size = 1), axis.title = element_text(size = 16), 
                          axis.text = element_text(size = 16, colour = "black"), 
                          axis.text.x = element_text(size = 16), 
                          axis.text.y = element_text(size = 16), 
                          plot.title = element_text(size = 16)) +labs(x = "Maricopa Median Household Income in Tract", 
                                                                      y = "Maricopa Predicted Number of eBird Checklists in Tract") + coord_cartesian(xlim =c(0, 200000), ylim = c(0, 8)) + 
  scale_y_continuous(breaks = c(0,2,4,6,8,10,12,14,16)) +
  geom_line(data = subset(map_maricopa_income_check, med_hh_inc_acs_10 < 9668), mapping = aes(x=med_hh_inc_acs_10, y = (exp(mod.avg.pred)-1)), linetype = "dotted") +
  geom_line(data = subset(map_maricopa_income_check, med_hh_inc_acs_10 > 199242), mapping = aes(x=med_hh_inc_acs_10, y = (exp(mod.avg.pred)-1)), linetype = "dotted") +
  geom_line(data = subset(map_maricopa_income_check, med_hh_inc_acs_10 < 199242 & med_hh_inc_acs_10 > 9668), mapping = aes(x=med_hh_inc_acs_10, y = (exp(mod.avg.pred)-1)))

phx_income

#With 95% CI for error ribbon
ggplot() + geom_line(data = map_maricopa_income_check, mapping = aes(x=med_hh_inc_acs_10, y = (exp(mod.avg.pred)-1))) +
  geom_ribbon(data = map_maricopa_income_check, mapping = aes(x=med_hh_inc_acs_10, ymin = (exp(lower.CL)-1), ymax = (exp(upper.CL)-1)), alpha = 0.3) +
  theme_classic() + theme(axis.line = element_line(linetype = "solid"), 
                          axis.ticks = element_line(colour = "black", 
                                                    size = 1), axis.title = element_text(size = 22), 
                          axis.text = element_text(size = 22, colour = "black"), 
                          axis.text.x = element_text(size = 22), 
                          axis.text.y = element_text(size = 22), 
                          plot.title = element_text(size = 22)) +labs(x = "Median Household Income in Tract", 
                                                                      y = "Predicted Number of eBird Checklists in Tract") + coord_cartesian(xlim =c(0, 200000), ylim = c(0, 11)) + 
  scale_y_continuous(breaks = c(0,2,4,6,8,10,12,14,16))

####
#Proportion white
####

#Generate new data for proportion white, keeping median of everything else

new_data_maricopa_white_check <- msbc.omit.nas %>% data_grid(white_pct_acs_10 = seq(0,1,0.05),
                                                             perc_desert_tracts = median(perc_desert_tracts),
                                                             perc_cropland_tracts = median(perc_cropland_tracts),
                                                             perc_green_tracts = median(perc_green_tracts),
                                                             med_hh_inc_acs_10 = median(med_hh_inc_acs_10),
                                                             x_center = median(x_center),
                                                             y_center = median(y_center))
map_maricopa_white_check <- modavgPred(mcm.spat.cand.mod, newdata = new_data_maricopa_white_check)
map_maricopa_white_check <- as.data.frame(map_maricopa_white_check)
head(map_maricopa_white_check)

map_maricopa_white_check <- map_maricopa_white_check %>%
  bind_cols(new_data_maricopa_white_check)

#Plot race, backtranformed Y by taking (exp(Y) - 1)
max(msbc.omit.nas$white_pct_acs_10)
#With SE for error ribbon
phx_white <- ggplot() +
  geom_ribbon(data = map_maricopa_white_check, mapping = aes(x=white_pct_acs_10, y = (exp(mod.avg.pred)-1), ymin = (exp(mod.avg.pred - uncond.se)-1), ymax = (exp(mod.avg.pred + uncond.se)-1)), alpha = 0.3) +
  theme_classic() + theme(axis.line = element_line(linetype = "solid"), 
                          axis.ticks = element_line(colour = "black", 
                                                    size = 1), axis.title = element_text(size = 16), 
                          axis.text = element_text(size = 16, colour = "black"), 
                          axis.text.x = element_text(size = 16), 
                          axis.text.y = element_text(size = 16), 
                          plot.title = element_text(size = 16)) +labs(x = "Maricopa Proportion of White People in Tract", 
                                                                      y = "Maricopa Predicted Number of eBird Checklists in Tract") + coord_cartesian(xlim =c(0, 1), ylim = c(0, 10)) +
  geom_line(data = subset(map_maricopa_white_check, white_pct_acs_10 < 0.4), mapping = aes(x=white_pct_acs_10, y = (exp(mod.avg.pred)-1)), linetype = "dotted") +
  geom_line(data = subset(map_maricopa_white_check, white_pct_acs_10 >= 0.35), mapping = aes(x=white_pct_acs_10, y = (exp(mod.avg.pred)-1)))

phx_white


#With 95% CI for error ribbon
ggplot() + geom_line(data = map_maricopa_white_check, mapping = aes(x=white_pct_acs_10, y = (exp(mod.avg.pred)-1))) +
  geom_ribbon(data = map_maricopa_white_check, mapping = aes(x=white_pct_acs_10, ymin = (exp(lower.CL)-1), ymax = (exp(upper.CL)-1)), alpha = 0.3) +
  theme_classic() + theme(axis.line = element_line(linetype = "solid"), 
                          axis.ticks = element_line(colour = "black", 
                                                    size = 1), axis.title = element_text(size = 22), 
                          axis.text = element_text(size = 22, colour = "black"), 
                          axis.text.x = element_text(size = 22), 
                          axis.text.y = element_text(size = 22), 
                          plot.title = element_text(size = 22)) +labs(x = "Maricopa Proportion of White People in Tract", 
                                                                      y = "Maricopa Predicted Number of eBird Checklists in Tract") + coord_cartesian(xlim =c(0, 1), ylim = c(0, 40))

#Save plots

#ggsave("phx_income.jpg", phx_income, device = "jpeg", width = 32, height = 18, units = "cm", dpi = 300)
#ggsave("phx_white.jpg", phx_white, device = "jpeg", width = 32, height = 18, units = "cm", dpi = 300)

#####
