# Supplementary material for: Evaluating the use of semi-structured crowdsourced data to quantify inequitable access to urban biodiversity: A case study with eBird
Source: PLoS One. 2022 Nov 9;17(11):e0277223. doi: 10.1371/journal.pone.0277223 (PMC9645630; doi:10.1371/journal.pone.0277223)
Supplement: S1 File — (ZIP) [file pone.0277223.s003.zip › code/maricopa_census_tracts_centroid.csv]

GEOID	x_center	y_center
4013105502	-112.1039389	33.56396677
4013105602	-112.1299075	33.56032947
4013106300	-112.0562887	33.54563333
4013071511	-112.209937	33.63121437
4013071912	-112.2578486	33.58574445
4013082007	-112.2507435	33.50148311
4013082209	-112.2960178	33.43181336
4013092308	-112.1603093	33.57471681
4013092709	-112.2464207	33.5591487
4013092723	-112.2983585	33.5582392
4013103205	-111.9694861	33.60427694
4013103216	-111.9690386	33.63331008
4013103614	-112.0853652	33.60517731
4013104214	-112.177208	33.63202871
4013104227	-112.1635698	33.58634454
4013104501	-112.0913064	33.57114955
4013104900	-112.0044574	33.58983479
4013105200	-112.0519312	33.56136314
4013107101	-112.1427718	33.5204814
4013108301	-112.0047783	33.50906993
4013108802	-112.0736705	33.50636589
4013109702	-112.2330597	33.48694205
4013110802	-112.0215225	33.48407165
4013111401	-112.0085567	33.47309852
4013112201	-112.1394444	33.47380644
4013113201	-112.0519827	33.45509641
4013113203	-112.0564272	33.46220286
4013113900	-112.0389346	33.44407922
4013114703	-112.1258963	33.42964075
4013116500	-112.0732889	33.38500155
4013116605	-112.1596083	33.38480713
4013116703	-112.0575968	33.36782443
4013117000	-112.1064439	33.48783642
4013216822	-111.9085437	33.75935769
4013216840	-111.908099	33.71271162
4013217002	-111.9001379	33.51664868
4013217102	-111.8959525	33.50213082
4013218000	-111.9348672	33.4729141
4013319101	-111.9220343	33.41665666
4013319902	-111.9372926	33.37096555
4013420109	-111.6589996	33.45870594
4013420209	-111.7104067	33.43008611
4013420303	-111.7620058	33.45910766
4013420604	-111.7964123	33.4443638
4013421001	-111.8356215	33.42958262
4013421202	-111.8635567	33.42669406
4013421501	-111.8141461	33.41147997
4013422205	-111.8814468	33.38401256
4013422302	-111.7970541	33.38608606
4013422402	-111.7814069	33.35728772
4013422511	-111.7643145	33.34289289
4013422620	-111.7306806	33.37207363
4021000204	-111.5835781	33.31657396
4013422635	-111.6418107	33.38653421
4013522904	-111.8284698	33.31345596
4013611200	-112.2114191	33.71097714
4013612700	-111.979603	33.75935499
4013614000	-112.2117717	33.68901736
4013614400	-112.1413613	33.67710598
4013616400	-112.1241883	33.66185838
4013617200	-112.0072192	33.65883175
4013617800	-112.2097836	33.6470146
4013618400	-112.1245284	33.65104557
4013618800	-112.0912778	33.64379964
4013810300	-111.8850571	33.32769014
4013811100	-111.9026363	33.2982941
4013813700	-111.8497679	33.21116662
4013814700	-111.7296902	33.32856947
4013816700	-111.6776394	33.25722351
4013980500	-111.8863348	33.24403494
4007000700	-111.3251455	33.73585486
4013040512	-112.3909406	33.67757273
4013060902	-112.3262976	33.6120543
4013061015	-112.3303281	33.47195116
4013061027	-112.4017411	33.63147826
4013061030	-112.4401003	33.6180198
4013061036	-112.4016671	33.58789681
4013061047	-112.349475	33.51509113
4013116728	-112.0625078	33.31269556
4013117100	-112.0740301	33.49910201
4013216826	-111.8828023	33.58975276
4013216836	-111.859988	33.58948537
4013216841	-111.9081136	33.69148437
4013216850	-111.8826611	33.62445052
4013216902	-111.9000933	33.53116336
4013217101	-111.904616	33.50200022
4013217600	-111.9160855	33.48643116
4013218100	-111.9327855	33.46199558
4013319000	-111.9349194	33.41471069
4013319403	-111.9002099	33.40023773
4013319706	-111.9525657	33.38200488
4013319906	-111.9026156	33.35651048
4013810700	-111.9027902	33.31291464
4013811200	-111.8852373	33.29866456
4013109200	-112.1429181	33.50219714
4013420112	-111.587844	33.42836789
4013420202	-111.693099	33.43013341
4013420210	-111.6929162	33.44460673
4013420215	-111.7275529	33.44456203
4013420501	-111.8311497	33.44413744
4013420603	-111.7792975	33.4445011
4013421802	-111.7968382	33.40437006
4013422102	-111.8657363	33.40413189
4013422209	-111.8503997	33.34241167
4013422218	-111.8851867	33.35304613
4013422304	-111.8363117	33.34685447
4013108100	-111.9813532	33.50469338
4013108602	-112.0549747	33.50391484
4013813600	-111.7723427	33.22648416
4013814100	-111.764013	33.21197055
4013814900	-111.7868907	33.31492294
4013815500	-111.738304	33.29957755
4013816300	-111.7029424	33.2564164
4013817000	-111.6602296	33.24148733
4013817500	-111.8670654	33.21094112
4013980400	-111.9587953	33.29807383
4007000800	-111.0568454	33.49763948
4012020100	-113.3336241	33.57036118
4013010102	-111.5471075	33.74362362
4013061014	-112.3280239	33.48607345
4025001401	-112.1101571	34.04221137
4013061041	-112.329194	33.601581
4013061300	-112.3633974	33.44149593
4013071506	-112.2631795	33.62557339
4025001403	-113.1756827	33.99972372
4013811900	-111.8674528	33.28385649
4013812900	-111.8692298	33.23905539
4013071701	-112.3050774	33.57271103
4013071906	-112.2461735	33.57384674
4013103217	-111.951597	33.63319665
4013103606	-112.039159	33.63363714
4013103608	-112.1078718	33.63265215
4013104000	-112.1252536	33.6036128
4013104203	-112.1427358	33.58915106
4013104215	-112.1941678	33.63181582
4013104223	-112.1943107	33.60348225
4013104301	-112.1288162	33.58910615
4013105702	-112.1385847	33.56032278
4013106200	-112.0738372	33.54556412
4013106600	-112.0737181	33.53105201
4013107000	-112.1429341	33.53120222
4013422501	-111.7624708	33.40093651
4013422510	-111.7472347	33.35747832
4013422606	-111.7214582	33.35034757
4013109603	-112.2249726	33.50154232
4013109801	-112.1991692	33.48763153
4013110501	-112.0784997	33.4876348
4013110701	-112.0438693	33.48510089
4013111202	-111.9738721	33.46048276
4013111402	-111.999873	33.47306813
4013111900	-112.0914102	33.47313616
4013112202	-112.1477006	33.4724491
4013112504	-112.1948361	33.47680605
4013112508	-112.2120957	33.45704952
4013422621	-111.7134959	33.3721433
4013112601	-112.1435366	33.46393475
4013113100	-112.0738568	33.45503654
4013113400	-112.0258315	33.454973
4013114000	-112.0564753	33.44408386
4013114600	-112.1431804	33.4441468
4013115300	-112.0486623	33.41266895
4013116203	-112.010213	33.3901589
4013422638	-111.7103093	33.38606308
4013422644	-111.598542	33.36682497
4013523002	-111.8503112	33.31335389
4013523103	-111.867614	33.29872781
4013611000	-112.2459784	33.73949279
4013611800	-112.1436297	33.70552273
4013612600	-111.9903079	33.76436438
4013612900	-111.9691198	33.74807858
4013613800	-112.2456992	33.68422375
4013614800	-112.0866776	33.67272888
4013615800	-112.2116804	33.66032865
4013616300	-112.1432515	33.66211466
4013619100	-112.0633627	33.64394681
4013619900	-111.9641011	33.64611523
4013723306	-112.4622061	32.96130314
4013071915	-112.2072978	33.57438868
4013082010	-112.2421331	33.48705185
4013082020	-112.3032235	33.48238928
4013082024	-112.2812313	33.47022671
4013082205	-112.246943	33.42926146
4013092305	-112.1946261	33.57457224
4013092309	-112.1603201	33.56031068
4013092708	-112.2637721	33.55878205
4013092900	-112.1774443	33.53126953
4013093200	-112.2204026	33.55960808
4021000308	-111.5806126	33.42009809
4021000313	-111.580605	33.40319285
4013040530	-112.3838117	33.64384404
4013060802	-112.3140295	33.62014018
4013040522	-112.3803447	33.68782754
4013040525	-112.4269663	33.66079923
4007000302	-111.4627746	33.99770708
4013111203	-111.9746365	33.45335027
4013112602	-112.1430185	33.45668173
4013115600	-112.1078258	33.39946517
4013116608	-112.1987609	33.36559985
4013104202	-112.1424353	33.6179894
4013105501	-112.112645	33.56036978
4013116731	-112.1002921	33.29650587
4013216852	-111.8848739	33.61514583
4013319705	-111.9520609	33.39656027
4013420706	-111.7450047	33.43002117
4013420901	-111.8141564	33.43318193
4013421502	-111.8141121	33.41875249
4013422503	-111.7797761	33.38627533
4013422632	-111.6414228	33.40059558
4013615900	-112.1948482	33.66110979
4013617000	-112.0224811	33.66651003
4013618500	-112.1248717	33.64358988
4013723305	-113.0268333	32.93259075
4013814500	-111.7643228	33.32840529
4013112900	-112.0913284	33.45857593
4013116400	-112.0559327	33.38506819
4013216807	-111.8960879	33.57130425
4013217800	-111.9003581	33.47310946
4013319909	-111.902395	33.34198619
4013420710	-111.7450982	33.41188068
4013422001	-111.8315435	33.4042123
4013422617	-111.6789182	33.37239635
4013613200	-111.9432868	33.7556896
4013616600	-112.0913802	33.66191865
4013811800	-111.8848726	33.28369052
4013040526	-112.4431449	33.64549064
4013061022	-112.4011997	33.44280987
4013107602	-112.0518735	33.51646941
4013109705	-112.2243534	33.48391754
4013061035	-112.3507044	33.61639884
4013071513	-112.212542	33.61826199
4013092402	-112.1558535	33.54578985
4013319404	-111.8869318	33.3934987
4013050603	-113.0616929	33.31630901
4013061009	-112.4012218	33.46447282
4013092401	-112.1643909	33.54578127
4013092713	-112.2290955	33.51609542
4013218200	-111.9176922	33.45852545
4013106801	-112.1145473	33.5313208
4013107500	-112.073726	33.51653795
4013422502	-111.7797316	33.40088019
4013422618	-111.6617844	33.37177609
4013615600	-112.2447271	33.66029062
4013619800	-111.9867722	33.64429847
4013093106	-112.1947371	33.51303975
4013103701	-112.047224	33.60611779
4013105503	-112.1040376	33.55675961
4013106502	-112.0518703	33.53099961
4013111201	-111.9709963	33.4740217
4013815000	-111.7646449	33.31392246
4013817100	-111.6193058	33.23668085
4013980700	-111.7393083	33.68476939
4025001500	-111.6849872	34.00451493
4013103305	-112.0254162	33.63689633
4013116727	-112.0736287	33.29902353
4013060801	-112.3295117	33.63202325
4013061018	-112.4010915	33.48598733
4013071509	-112.2284648	33.62356541
4013082021	-112.281286	33.4864378
4013040513	-112.3659176	33.67462762
4013071515	-112.2477071	33.61648906
4013106003	-112.1059265	33.54225023
4013420709	-111.7624121	33.41184524
4013061024	-112.3992043	33.41925017
4013071503	-112.2786221	33.60996249
4013071911	-112.2289988	33.57397191
4013092600	-112.194598	33.5456904
4013103206	-111.9519104	33.60420499
4013040523	-112.3495058	33.69059217
4013116718	-111.9845053	33.32527315
4013420707	-111.7623542	33.41910764
4013109701	-112.2075737	33.48755607
4013110100	-112.1429826	33.48772849
4013112402	-112.1777432	33.46960703
4013616200	-112.1604205	33.65809261
4013813800	-111.8151394	33.21168044
4013816800	-111.6552979	33.25881805
4013422308	-111.7983883	33.37174234
4013113300	-112.038924	33.45859034
4013114200	-112.0737739	33.44050326
4013115500	-112.1422659	33.39937319
4013422643	-111.618529	33.35727899
4013612800	-111.9876072	33.74678976
4013109601	-112.2335386	33.50174695
4013319907	-111.9198087	33.34190759
4013618200	-112.1431815	33.65098532
4013104207	-112.1248965	33.63262422
4013610200	-112.1072329	33.86245395
4021000319	-111.5840461	33.36423031
4013421201	-111.8731846	33.4338188
4013421304	-111.8721468	33.411145
4013421400	-111.8314343	33.41508927
4013422211	-111.8850391	33.34226001
4013422216	-111.8507192	33.37154023
4013422221	-111.8723031	33.37187531
4013522901	-111.8328934	33.32795152
4013523005	-111.8677652	33.32786426
4013105400	-112.0910934	33.56028773
4013610500	-112.0908106	33.83587855
4013610700	-112.0215449	33.85573693
4013611700	-112.1776561	33.70516297
4013611900	-112.1329737	33.72397839
4013422309	-111.8157252	33.35705333
4013422506	-111.7641876	33.37188168
4013422509	-111.7644931	33.35737748
4013422607	-111.7278538	33.40107676
4013422610	-111.6588075	33.40062449
4013422625	-111.7006914	33.41216129
4013422628	-111.6197207	33.41147602
4013422640	-111.6447628	33.37194807
4013422642	-111.6274128	33.37181507
4013318800	-111.9525416	33.42914308
4013319104	-111.9176864	33.41114232
4013319703	-111.9697874	33.38517094
4013319904	-111.9020141	33.37105003
4013320100	-111.9430427	33.44289215
4013420105	-111.6587303	33.44407057
4013421701	-111.7796205	33.41904321
4013421901	-111.8141867	33.39698394
4013422103	-111.8697934	33.39667463
4013420211	-111.6925728	33.47357406
4013422623	-111.695946	33.35048446
4013422203	-111.8490394	33.3858527
4021000209	-111.6078794	33.2054006
4013116720	-111.9991281	33.31657093
4013116725	-112.0469794	33.29740761
4013116729	-112.0266595	33.31501248
4013117200	-112.0468059	33.42749929
4013216818	-111.7205948	33.5924765
4013216820	-111.7090973	33.61288428
4013216832	-111.8640878	33.57806731
4021000307	-111.5137124	33.465705
4021000317	-111.5806699	33.38123256
4013216853	-111.8699817	33.61672333
4013318900	-111.9521896	33.41466608
4013811500	-111.7983414	33.31021374
4013420114	-111.650042	33.41877896
4013420116	-111.5941408	33.41871812
4013420214	-111.7017766	33.41923658
4013420216	-111.7102529	33.44461164
4013420503	-111.8176015	33.44544353
4013420708	-111.7450235	33.4191346
4013420800	-111.7966535	33.42984167
4013420902	-111.8141645	33.42609128
4013421002	-111.827043	33.42956643
4013103612	-112.0758036	33.62999711
4013105601	-112.1212658	33.5603193
4013108302	-112.0041864	33.4988589
4013104402	-112.1083199	33.5747612
4013104502	-112.090663	33.57829152
4013104801	-112.0342625	33.57874276
4013104802	-112.024389	33.58950648
4013105003	-111.9496051	33.565894
4013105101	-111.99693	33.57407758
4013105103	-111.9906095	33.53575361
4013105300	-112.0738575	33.56026125
4013216849	-111.8195773	33.6200445
4013217203	-111.9174037	33.50584325
4013217502	-111.9308694	33.48504636
4013318501	-111.9347918	33.455315
4013116610	-112.1518503	33.37026829
4013116611	-112.1537689	33.34388435
4013116613	-112.105263	33.3746412
4013116707	-111.9896707	33.35235855
4013116709	-111.9747319	33.35592903
4013103607	-112.0412348	33.61803244
4013103900	-112.1081713	33.60372831
4013104204	-112.1576425	33.59109486
4013104217	-112.1771516	33.61795708
4013104222	-112.1944731	33.58906011
4013104302	-112.1208172	33.58926641
4013319500	-111.9177075	33.40024177
4013421602	-111.7967935	33.41165197
4013216844	-111.9048825	33.6631944
4013216847	-111.8778583	33.65665298
4021941400	-112.2035999	32.66018153
4013612500	-111.9835261	33.78652505
4013613000	-111.9585239	33.77675926
4013613700	-112.2537769	33.67217456
4013614200	-112.1943909	33.68360403
4013615200	-111.948975	33.67168357
4013615400	-112.2811615	33.65990622
4013216837	-111.8372876	33.58898868
4013040519	-112.3602851	33.83014296
4013040524	-112.4164639	33.67614567
4013108400	-112.021576	33.50234369
4013109003	-112.1063315	33.49866703
4013108000	-111.9593517	33.49676447
4013114900	-112.0739406	33.4290184
4013112509	-112.2275679	33.46566243
4013112511	-112.2209882	33.40712823
4013112514	-112.1650028	33.41245984
4013113601	-112.0019112	33.46072673
4013113801	-111.9938613	33.44739151
4013114402	-112.1040654	33.44397557
4013040502	-112.7463566	33.97547741
4013040514	-112.3387328	33.67512033
4013061026	-112.4181176	33.63159033
4013093001	-112.1608073	33.53421474
4013050607	-112.6276435	33.3863136
4013050605	-112.6486021	33.54689866
4013115700	-112.0906204	33.39950944
4013061028	-112.3766225	33.63129052
4013061029	-112.3506821	33.63120056
4013061032	-112.4016609	33.61690306
4013061034	-112.3678886	33.61651242
4013061037	-112.3851349	33.6022135
4013103501	-112.0207949	33.62020363
4013615700	-112.2274753	33.65922299
4013617900	-112.1949549	33.6445956
4013618300	-112.1431607	33.64340167
4013618600	-112.1073361	33.64726919
4013618700	-112.0912829	33.65103936
4013619500	-112.0221988	33.64781185
4013619700	-111.9868218	33.65158964
4013723303	-112.3795767	33.33850642
4013723308	-112.4327475	33.33076185
4013092720	-112.2779767	33.52974862
4013092802	-112.1946723	33.52758806
4013616100	-112.1605159	33.66551015
4013810600	-111.9193407	33.3154993
4013050701	-112.5817805	33.38508133
4013060904	-112.3110165	33.60167942
4013061013	-112.3252267	33.5006258
4013061020	-112.3676621	33.48583979
4013061021	-112.3482392	33.48475408
4013061023	-112.4182983	33.42832445
4013082028	-112.2466188	33.46877417
4013082204	-112.2637072	33.40888074
4013082207	-112.2906974	33.39680577
4013092312	-112.1967532	33.5600959
4013092705	-112.2117158	33.54535024
4013071504	-112.2802595	33.6281264
4013071516	-112.2606885	33.6033534
4013092712	-112.2290597	33.53061461
4013617600	-112.2462601	33.645658
4013617700	-112.2291565	33.64525925
4013811300	-111.8155063	33.32442336
4013811600	-111.8155821	33.29901236
4013071600	-112.3038509	33.59117196
4013109400	-112.1776133	33.50223383
4013109604	-112.2093846	33.50540216
4013071801	-112.2781402	33.58995196
4013071914	-112.2159344	33.57423605
4013082009	-112.2508182	33.48698068
4013082018	-112.2464991	33.47604619
4013105800	-112.1429494	33.54580695
4013106100	-112.0910554	33.54574262
4013106701	-112.095366	33.53494105
4013106900	-112.1255858	33.53127225
4013107202	-112.1255835	33.52037738
4013107400	-112.0911108	33.51671347
4013093104	-112.1726783	33.51589193
4013103208	-111.9870942	33.5904513
4013103214	-111.9517187	33.61869963
4013103220	-111.9348511	33.61751339
4013103604	-112.0869793	33.63484938
4013112505	-112.1949196	33.45873783
4013109802	-112.1907535	33.48774281
4013110400	-112.091564	33.48769173
4013110702	-112.0366475	33.48863498
4013111000	-111.9868032	33.48754311
4013111501	-112.0251111	33.46880289
4013111602	-112.0433544	33.47306155
4013112301	-112.1604865	33.46963753
4013115400	-112.0732338	33.41397534
4013116202	-111.9874521	33.38858641
4013116204	-111.986941	33.40000079
4013116205	-111.9861977	33.38143159
4013116602	-112.0905343	33.38498279
4013116607	-112.1249997	33.39943025
4013812500	-111.7842495	33.26891518
4013812800	-111.7897007	33.25562321
4013616900	-112.0392473	33.66256063
4013617100	-112.009043	33.66671249
4013617300	-111.9921007	33.65808511
4013061038	-112.3850379	33.58770587
4013061042	-112.3173328	33.58758605
4013061044	-112.4091253	33.56595828
4013061200	-112.3417845	33.4462986
4013116609	-112.1771233	33.35521516
4013813000	-111.8512456	33.23408211
4013814000	-111.7808824	33.21194632
4013814200	-111.8156247	33.33198998
4013815200	-111.7030842	33.31447836
4013815900	-111.7579713	33.26403028
4013816200	-111.6935491	33.27304032
4013816400	-111.7118672	33.22659634
4013817400	-111.8845664	33.2109196
4013817600	-111.6335632	33.31001296
4013941100	-111.9443068	33.24777286
4013092718	-112.2118071	33.52727287
4013116711	-111.9928845	33.32791771
4013421801	-111.7968554	33.39710047
4025001402	-112.4613161	33.95867827
4013812300	-111.8500235	33.26923324
4013040531	-112.367644	33.6451092
4013812600	-111.8730969	33.2546746
4013112503	-112.211991	33.47302743
4013320001	-111.9575954	33.35513541
4013810200	-111.9025132	33.32386025
4013318400	-111.9107516	33.43373564
4013318700	-111.934949	33.42871637
4013319201	-111.9002559	33.41842531
4013319202	-111.9002583	33.41113402
4013319401	-111.9180576	33.3855225
4013319704	-111.96964	33.4145357
4013319800	-111.9351639	33.38573564
4013319903	-111.9197296	33.37117197
4013319910	-111.9506132	33.34185
4013217001	-111.9182925	33.51674119
4013217201	-111.9246621	33.49451977
4013217204	-111.9133707	33.49854901
4013217700	-111.9003211	33.48763092
4013217900	-111.917545	33.47305731
4013815600	-111.7037152	33.29940937
4013816000	-111.7386557	33.23674264
4013816100	-111.7085866	33.26948842
4013816500	-111.6945209	33.22682044
4013816600	-111.678446	33.27451557
4013817200	-111.6390754	33.21798555
4013817300	-111.8755851	33.22544007
4013940700	-112.3732759	32.55794374
4013980100	-112.8818004	32.66950545
4013980600	-111.6190776	33.33557012
4013109900	-112.1776653	33.48778967
4013610800	-112.240992	33.77579273
4013611100	-112.2493766	33.72076028
4013611300	-112.1567987	33.77036367
4013611500	-112.1753276	33.72496684
4013612000	-112.0819844	33.78474518
4013320007	-111.9530522	33.37166164
4013110002	-112.1604502	33.49162961
4013110600	-112.0563507	33.48747098
4013110901	-112.0085689	33.48785031
4013110902	-111.9998408	33.48780823
4013111204	-111.9553132	33.46093516
4013610400	-112.1102044	33.84801076
4021941200	-111.7669957	33.20460761
4013116100	-112.0212578	33.40018818
4013116710	-112.005502	33.33174905
4013116713	-112.0058668	33.29795106
4013216819	-111.7498727	33.62552111
4013810400	-111.9588587	33.31542343
4013216821	-111.7448949	33.58524499
4013216829	-111.8391769	33.77048323
4013216831	-111.9270686	33.59127326
4013216834	-111.9168578	33.55693117
4013216838	-111.8828492	33.60426478
4013216839	-111.8624727	33.60350245
4013216845	-111.9088057	33.64444811
4013216846	-111.8660661	33.63155327
4013813200	-111.8153278	33.24070906
4013813400	-111.8325456	33.21863556
4013813900	-111.7977939	33.2119174
4013814300	-111.7984243	33.32811622
4013814400	-111.78148	33.32830061
4013422633	-111.6765381	33.38616989
4013422634	-111.6588111	33.38627629
4013109500	-112.1948037	33.50216319
4013109602	-112.2135355	33.4994243
4013109703	-112.2162315	33.48746599
4013109704	-112.2246144	33.49097208
4013422636	-111.7284374	33.38633133
4013422639	-111.6958552	33.39605361
4013422641	-111.6616618	33.35760598
4013522800	-111.6620965	33.30583291
4013814600	-111.7471647	33.32110894
4013815100	-111.7297339	33.31412382
4013815300	-111.7815522	33.29217493
4013810900	-111.9366421	33.29818343
4013811000	-111.9194346	33.29816213
4013811400	-111.8155023	33.31357951
4013811700	-111.798453	33.29912102
4013812200	-111.8759262	33.26888163
4013812400	-111.8187597	33.26745287
4013813100	-111.8326671	33.24043966
4013115200	-112.0026035	33.41403782
4013115802	-112.0776488	33.39947896
4013115900	-112.0559777	33.39958091
4021000215	-111.6602846	33.20477345
4021000311	-111.4784745	33.46584046
4013610100	-112.1071937	33.89213178
4013610300	-112.1337898	33.85059434
4021001701	-112.2029544	33.01016378
4013619600	-112.0048801	33.64791153
4013723304	-112.3867056	33.22333636
4013723307	-112.4319371	33.36932359
4021941300	-112.0986935	33.24486865
4013112512	-112.1748573	33.44849603
4013112700	-112.1258819	33.45864723
4013113000	-112.0739062	33.46222397
4013113202	-112.0607346	33.4549889
4013113502	-112.0171948	33.4549364
4013113602	-112.0071326	33.4552896
4013113700	-111.9867872	33.45839003
4013114401	-112.1127613	33.4439988
4013114800	-112.090992	33.42174443
4013116715	-111.9830806	33.35435607
4013116719	-111.9836634	33.31209311
4013116721	-112.0135428	33.30922405
4013116730	-112.1251199	33.29901826
4021000201	-111.2952089	33.46576189
4013061100	-112.3733569	33.53608884
4013061401	-112.3495808	33.43275225
4013071505	-112.298305	33.62370287
4013071510	-112.2114391	33.60326062
4013071512	-112.2289091	33.60291369
4013071514	-112.2451512	33.63077165
4013040515	-113.0166529	33.82857973
4013612200	-112.0807402	33.74566425
4013040516	-112.7195995	33.68755748
4013082203	-112.2809935	33.42103103
4013082206	-112.2461578	33.40293032
4013082208	-112.3294924	33.40062928
4013082210	-112.298868	33.4239534
4013612400	-112.0291564	33.75394726
4013613100	-111.9405226	33.78914192
4013010101	-111.7301592	33.7482958
4013030402	-111.9366845	33.86007647
4013040507	-112.3604264	33.65524969
4013613400	-112.2953228	33.67933771
4013613600	-112.267877	33.68333593
4013614100	-112.2151389	33.6741868
4013614300	-112.1638968	33.6845139
4013614600	-112.1236607	33.67640977
4013615100	-111.9785082	33.69062128
4013615300	-112.2987656	33.65981415
4013615500	-112.2637413	33.65992279
4013420304	-111.7441094	33.46677088
4013216848	-111.7877555	33.59285264
4013216851	-111.8380947	33.67740825
4013111300	-111.9868863	33.47298624
4013111502	-112.0202063	33.47466227
4013111700	-112.0563774	33.4729701
4013112100	-112.1257676	33.47318503
4013112302	-112.1602657	33.47690275
4013112502	-112.1948713	33.46954435
4013112507	-112.1683896	33.46419892
4013112510	-112.2210444	33.43735763
4013522903	-111.8371648	33.31345095
4013523003	-111.8503868	33.32786303
4013523104	-111.8502386	33.29884607
4013616000	-112.1778339	33.66144146
4013616500	-112.1067404	33.66160981
4013618900	-112.0741695	33.64749089
4013619300	-112.0395875	33.65133638
4013116732	-112.1032918	33.35440183
4013116800	-112.1086082	33.46585294
4013117300	-112.114287	33.41929585
4013216806	-111.8984855	33.54488958
4013216809	-111.8051726	33.57452636
4027012100	-113.3337046	33.1600543
4013422222	-111.8628023	33.37071337
4013422301	-111.8230113	33.38608626
4013422401	-111.7983726	33.3571554
4013422403	-111.7983269	33.34268485
4013422504	-111.7625646	33.3864458
4013422507	-111.7474858	33.37176282
4013103211	-111.9869141	33.61899893
4013103215	-111.986925	33.6334591
4013103219	-111.9342014	33.63165235
4013103302	-112.0046777	33.61931678
4013103306	-112.025327	33.62982505
4013103502	-112.0255633	33.6061862
4013103605	-112.0819017	33.61698878
4013103611	-112.0562602	33.62653995
4013103615	-112.0821395	33.5922096
4013103702	-112.0555355	33.5941427
4013104100	-112.1251138	33.6180451
4013040520	-112.3104741	33.75836822
4013107900	-111.9694646	33.51270011
4013050604	-112.7722896	33.35491165
4013108501	-112.0432248	33.50197866
4013108502	-112.0345434	33.50204444
4013071702	-112.2943406	33.58471883
4013071802	-112.280119	33.57327379
4013106501	-112.0606393	33.5309952
4013106702	-112.0867752	33.53480189
4013106802	-112.1059144	33.53138399
4013107201	-112.1255775	33.51310165
4013107300	-112.1083726	33.51682428
4013107700	-112.0387699	33.51660567
4013040527	-112.426411	33.64630678
4013040528	-112.4036846	33.65272023
4013420213	-111.7277559	33.41917607
4013420301	-111.7955185	33.45641581
4013420302	-111.7792897	33.45905824
4013420107	-111.6689325	33.48253964
4013420108	-111.6403932	33.47959555
4013420110	-111.6080829	33.45597362
4013420704	-111.7622814	33.4300163
4013420705	-111.7534956	33.44457616
4013421902	-111.8141212	33.40422557
4013422002	-111.8314667	33.39696614
4013422104	-111.8799624	33.40129595
4013422107	-111.8612213	33.39711455
4013422204	-111.8666467	33.38585187
4013422212	-111.8858282	33.37099151
4013422220	-111.8504493	33.3532859
4013061017	-112.4380624	33.47116846
4013061019	-112.4220615	33.41335716
4013061045	-112.4223831	33.52865816
4013061046	-112.350071	33.52958213
4013071909	-112.2628773	33.57295257
4013071913	-112.2456634	33.5892614
4013082002	-112.2812883	33.50097992
4013082008	-112.242088	33.5014671
4013104224	-112.1772832	33.60355203
4013104226	-112.1425115	33.63232164
4013105701	-112.1473166	33.56032473
4013105900	-112.1256271	33.54580862
4013106002	-112.1059537	33.54949668
4013420504	-111.8097611	33.44259549
4013050608	-112.5645597	33.42671136
4013050610	-112.4943009	33.43392151
4013050702	-112.582294	33.37071952
4013060901	-112.3353625	33.61794814
4013061010	-112.3589028	33.49949297
4013061012	-112.3582384	33.46430104
4013061016	-112.431648	33.49468344
4013422629	-111.5937067	33.411452
4013082012	-112.2999664	33.50020221
4013082019	-112.3019973	33.48958478
4013082022	-112.3167826	33.46608897
4013082026	-112.3151195	33.44248202
4013092801	-112.1946608	33.53483521
4013420115	-111.6202098	33.41872852
4013420206	-111.7173723	33.47333548
4013420208	-111.7277069	33.43006344
4013093002	-112.1592078	33.52730657
4013093101	-112.157372	33.51921603
4013103207	-111.9345085	33.60441512
4013104206	-112.1446337	33.57261782
4013104212	-112.1425784	33.60357766
4013104216	-112.1941523	33.6179037
4013104218	-112.1598435	33.61793462
4013108902	-112.0916705	33.50521043
4013109002	-112.1062066	33.50591229
4013109300	-112.1602221	33.50215749
4013420104	-111.6585078	33.42966175
4013422210	-111.8677189	33.34237914
4013422513	-111.7451229	33.40100611
4013422609	-111.6760895	33.40067591
4013422615	-111.6071213	33.39338564
4013422622	-111.6964271	33.37220737
4013422626	-111.672525	33.411627
4013092307	-112.1775776	33.56030405
4013092311	-112.1883988	33.56024095
4013092500	-112.1774061	33.54579403
4013092711	-112.2290558	33.54498885
4013092716	-112.2118267	33.51274915
4013092719	-112.2812385	33.51540581
4013040518	-112.5291687	33.85575577
4013216813	-111.9128104	33.5702453
4013422213	-111.885354	33.36024518
4013422305	-111.8155828	33.34284675
4013104401	-112.108205	33.58923386
4013105002	-111.9484598	33.52238368
4013105102	-112.0161177	33.55095028
4013106001	-112.114594	33.54585469
4013106703	-112.0910539	33.52760319
4013108601	-112.0591621	33.4977892
4013116704	-112.0164172	33.37147817
4013422514	-111.7456183	33.38675147
4013422646	-111.5931598	33.33535968
4013116300	-112.0387146	33.38536683
4013116603	-112.2073049	33.38482116
4013116612	-112.1258166	33.37042802
4013116717	-111.9761464	33.32667033
4013216810	-111.880258	33.57516716
4013216830	-111.9347207	33.58237374
4013216842	-111.9105861	33.67801927
4013218300	-111.9010927	33.45931952
4013319300	-111.8867361	33.4170116
4013320002	-111.9632505	33.36644414
4013420111	-111.6239801	33.42960082
4013420401	-111.826046	33.4572919
4013421101	-111.8471844	33.44621946
4013421302	-111.8482689	33.41499012
4013422105	-111.8485927	33.39683661
4013109102	-112.1256474	33.49858056
4013110502	-112.0694208	33.48751319
4013111800	-112.0739639	33.47303327
4013113501	-112.0215585	33.46216575
4013114302	-112.0912382	33.44037555
4013610900	-112.2642174	33.71797433
4013612300	-112.0868224	33.71596775
4013613500	-112.2837401	33.68123645
4013614700	-112.0844939	33.686411
4013617500	-112.265539	33.64551729
4013618000	-112.1777483	33.6466715
4013619200	-112.0546954	33.6439835
4013810800	-111.8853763	33.31318087
4013812000	-111.8501542	33.28404364
4013813300	-111.7895854	33.24102603
4013815700	-111.7135165	33.2859835
4013103303	-112.0047687	33.63349672
4013103609	-112.1080665	33.61818499
4013104219	-112.1599688	33.60353146
4019940700	-112.4445279	32.50566221
4013061040	-112.3378165	33.60194894
4013061402	-112.3443793	33.42649164
4013082016	-112.2637787	33.49400632
4013082025	-112.3235653	33.4495483
4013083000	-112.260783	33.44903567
4013092717	-112.2117733	33.53451693
4013103210	-111.9873988	33.60533407
4013040517	-112.5169197	33.72320558
4013816900	-111.6117421	33.25923332
4013941300	-111.7932088	33.51917784
4013050609	-112.5352832	33.45255337
4013061011	-112.3268401	33.53075895
4013061031	-112.4328785	33.59881194
4013523102	-111.8328843	33.29890404
4013319103	-111.916195	33.41899545
4013319905	-111.91986	33.35645986
4013108200	-111.9888413	33.50014835
4013422637	-111.7143786	33.4003446
4013616700	-112.0742003	33.66172543
4013810000	-111.9585643	33.32931939
4013422307	-111.8262352	33.36536862
4013422512	-111.7469882	33.34296974
4013422627	-111.6465387	33.41149929
4013113802	-112.0026961	33.43290757
4013114500	-112.1260266	33.44405103
4013116708	-111.9827389	33.3404437
4013108901	-112.0908223	33.49809037
4013050611	-112.5165472	33.38462276
4013093105	-112.1947081	33.5203366
4013116712	-111.9845726	33.29797641
4013422631	-111.6237042	33.38845194
4013523006	-111.867741	33.31330838
4013061043	-112.3295608	33.56934859
4013610600	-112.1126604	33.80958046
4013106400	-112.0386938	33.53083729
4013107102	-112.1430945	33.51323293
4013109101	-112.1255889	33.5058192
4013420212	-111.6927028	33.4590883
4013420402	-111.7800185	33.47184985
4013422106	-111.8484458	33.40409745
4013422217	-111.8504297	33.36053729
4013422508	-111.7811551	33.37183251
4013422616	-111.5895776	33.39305443
4013111100	-111.9655765	33.48614767
4013104205	-112.1295046	33.57576958
4013103212	-111.9691457	33.61883426
4013103400	-112.0045165	33.60469686
4013104221	-112.1773949	33.58914288
4013422630	-111.6256704	33.40104664
4021000312	-111.5805898	33.41128307
4013422215	-111.867829	33.36048612
4013217300	-111.9358276	33.5019406
4013812100	-111.813549	33.28753949
4013050606	-112.4876673	33.49292774
4013060903	-112.3203321	33.60170604
4013611600	-112.150813	33.72008228
4013613900	-112.2303384	33.68325059
4013615000	-112.0015566	33.68156875
4013619400	-112.0395421	33.64406544
4013071517	-112.2465444	33.60109496
4013082017	-112.2638431	33.47219773
4013082027	-112.2929184	33.45039155
4013082211	-112.3204041	33.42815063
4013092721	-112.2463763	33.54474202
4013216833	-111.8521691	33.57350169
4013103304	-112.0166888	33.63344997
4013116900	-112.1236276	33.48770946
4013216816	-111.9076959	33.61171474
4013040506	-112.3382889	33.65747946
4013040529	-112.3934621	33.66395939
4013111601	-112.0346307	33.47299341
4013112513	-112.1894633	33.42495741
4013082023	-112.2984035	33.46960891
4013104702	-112.0536095	33.57339265
4013115801	-112.0689776	33.39950592
4013216843	-111.8289995	33.71479461
4013217501	-111.9386786	33.48638472
4013319600	-111.9349064	33.40018219
4013319908	-111.9371734	33.35644908
4013810500	-111.9374734	33.31372512
4013812700	-111.8511599	33.25421822
4013814800	-111.7041247	33.32872272
4013815800	-111.697135	33.28451678
4013941200	-111.6644635	33.64124441
4013107601	-112.0606166	33.5164811
4013616800	-112.0570722	33.66190793
4013617400	-112.2983341	33.64759694
4013619000	-112.0569402	33.6512375
4013810100	-111.9223602	33.32934255
4013420207	-111.692293	33.49014526
4013420602	-111.7794871	33.42993662
4013421102	-111.8482028	33.43008507
4013421601	-111.7967336	33.41890898
4013422219	-111.8677978	33.35323137
4013116604	-112.1768152	33.3847583
4027980004	-113.3338001	32.66801543
4013116606	-112.1423249	33.38487114
4013116702	-112.0739664	33.36781782
4013116714	-112.023737	33.29800872
4013216835	-111.9146325	33.54558071
4013216901	-111.918329	33.53126114
4013319402	-111.9004055	33.38580286
4013107800	-112.0214412	33.51997333
4013109001	-112.1148391	33.50239334
4013110001	-112.1601345	33.48441037
4013112401	-112.1777006	33.47688158
4013114100	-112.0739145	33.44777074
4013116000	-112.0386205	33.39989706
4013422404	-111.7813476	33.3427427
4013813500	-111.8066094	33.22628766
4019005200	-112.8657903	32.50525635
4013610000	-112.1670833	33.92012892
4013611400	-112.1955188	33.72832098
4013104225	-112.1599103	33.63216867
4013104600	-112.0736578	33.57515587
4013105004	-111.9539903	33.54438714
4013614900	-112.0483583	33.67755287
4013030401	-111.9167439	33.8167905
4013040521	-112.3161638	33.70473439
4013061025	-112.4423689	33.63142996
4013061033	-112.3852229	33.61669614
4013061039	-112.3591814	33.59470089
4013071903	-112.2115672	33.58879559
4013092306	-112.1775503	33.57471924
4013092715	-112.2117804	33.52004147
4013217400	-111.9503341	33.47991031
4013421702	-111.779679	33.41177867
4013941000	-112.1694563	33.28710496
4013103209	-111.9611634	33.58641981
4013422624	-111.7264474	33.41174272
4013110801	-112.0215598	33.49139256
4013114301	-112.091308	33.44766256
4013613300	-111.9693992	33.7188442
4013092724	-112.2811605	33.55841504
4013092710	-112.2463349	33.53044757
4013071910	-112.2288795	33.58854167
4013618100	-112.1604989	33.64682956
4013614500	-112.123795	33.69161999
4013420113	-111.6759663	33.41901375
4013104701	-112.0603088	33.5769251
4013116733	-112.0698941	33.33647873
4013421303	-111.8687405	33.41830922
4013815400	-111.7514334	33.28855948
