# Supplementary material for: Evaluating the use of semi-structured crowdsourced data to quantify inequitable access to urban biodiversity: A case study with eBird
Source: PLoS One. 2022 Nov 9;17(11):e0277223. doi: 10.1371/journal.pone.0277223 (PMC9645630; doi:10.1371/journal.pone.0277223)
Supplement: S1 File — (ZIP) [file pone.0277223.s003.zip › code/maricopa_ids_selection_bias_variables_8-24-2020.csv]

ID	GEOID	num_checklists	num_stationary	num_traveling	white_pct_acs_10	med_hh_inc_acs_10	perc_green_tracts	perc_desert_tracts	perc_cropland_tracts	area_total_tracts	popu_dens_tracts
1	4013105502	1	0	1	0.4256	22059	0.045032389	0.002814524	0.030959767	63.9539689	21.85947212
2	4013105602	0	0	0	0.5322	41500	0.043976093	0	0	128.9336907	47.8307878
3	4013106300	3	1	2	0.7824	54057	0.023296661	0	0	266.5618009	18.66734087
4	4013071511	1	0	1	0.8583	50435	0.059962403	0.13138259	0	235.6476603	13.65598112
5	4013071912	0	0	0	0.7076	31029	0.043170894	0.114771402	0	170.9485086	13.08581174
6	4013082007	0	0	0	0.7616	47642	0.045800358	0.030298698	0	127.7282593	32.94494126
7	4013082209	0	0	0	0.7366	32426	0.093508491	0.014167953	0.002833591	95.28546462	30.27744065
8	4013092308	0	0	0	0.7679	44273	0.046194544	0.00035263	0.00035263	255.2249437	26.70977178
9	4013092709	0	0	0	0.8531	66591	0.054818483	0.071229112	0.190293461	257.7597771	18.64526752
10	4013092723	3	0	3	0.7488	53239	0.116429402	0.348940655	0.025371183	258.9552084	14.05262332
11	4013103205	2	2	0	0.9625	85972	0.134305245	0.020504618	0.008201847	263.3553134	11.53954314
12	4013103216	2	0	2	0.8692	82214	0.068623707	0.007971441	0.009704363	259.6770236	22.46636964
13	4013103614	0	0	0	0.9184	76491	0.023098726	0.128866575	0.000405241	222.0901743	15.11998453
14	4013104214	0	0	0	0.928	53182	0.128392367	0.010390134	0	242.5377823	9.103736247
15	4013104227	0	0	0	0.7996	66048	0.044229042	0.004252792	0	105.8128281	22.82331966
16	4013104501	0	0	0	0.7627	30474	0.038230823	0.001442673	0	124.768435	26.6173091
17	4013104900	3	2	1	0.9093	76167	0.033449293	0.003135871	0.003135871	258.3014226	17.36343515
18	4013105200	6	4	2	0.8256	43838	0.031979535	0.304915984	0.001332481	405.2591749	16.06132668
19	4013107101	0	0	0	0.6873	34949	0.002178959	0	0	123.9124095	32.54718407
20	4013108301	1	1	0	0.976	73125	0.041508226	0.004996361	0.001153006	234.1704512	13.85315689
21	4013108802	2	0	2	0.6285	33869	0.052542732	0.007752206	0	104.4863834	18.24161138
22	4013109702	0	0	0	0.7622	32870	0.030074228	0	0	140.6519875	27.11657381
23	4013110802	0	0	0	0.8438	32781	0.033771077	0	0	130.5851145	17.60537569
24	4013111401	0	0	0	0.8099	34784	0.020390952	0	0	132.4116668	32.66328492
25	4013112201	0	0	0	0.7147	36676	0.017353072	0	0	145.2192483	28.43286994
26	4013113201	0	0	0	0.7249	17184	0.0277464	0	0	64.87328068	33.61938809
27	4013113203	2	2	0	0.8563	20208	0.016366268	0.000711577	0.000711577	126.4796598	18.37449598
28	4013113900	0	0	0	0.6071	10597	0.032124401	0.028404734	0.001014455	266.1528226	4.102905952
29	4013114703	0	0	0	0.8072	29044	0.082769417	0.05902123	0.006286285	257.7038804	27.29101319
30	4013116500	0	0	0	0.5616	39799	0.151459043	0.040040896	0.014623632	258.4857216	20.43052888
31	4013116605	0	0	0	0.5406	73162	0.184862727	0.076037876	0.084060221	258.0292994	16.83917295
32	4013116703	0	0	0	0.6976	47525	0.31614158	0.183922888	0.007202575	349.8748886	10.72669152
33	4013117000	0	0	0	0.4629	39231	0.019533137	0.000465075	0.000465075	193.517299	36.97343874
34	4013216840	24	21	3	0.9227	108291	0.16330929	0.526397598	0	1006.862497	4.522961192
35	4013217002	97	31	66	0.9329	62867	0.057285563	0.01019191	0.039010414	256.0854651	22.64478383
36	4013217102	25	19	6	0.9043	60588	0.054634144	0.001400875	0.014709193	128.4910778	20.73295707
37	4013218000	0	0	0	0.8854	56815	0.009249369	0	0	262.7206185	20.29151739
38	4013319101	0	0	0	0.5694	22854	0.002731971	0.002731971	0	32.94325228	86.20885321
39	4013319902	150	18	132	0.8179	53345	0.082620056	0.012497151	0.042351457	259.2590838	9.592720778
40	4013420109	2	2	0	0.9521	84844	0.273542924	0.38154216	0.000236322	761.6720513	4.826224087
41	4013420209	23	2	21	0.9496	52549	0.134130433	0.001389953	0	259.0016239	15.64082857
42	4013420303	1	1	0	0.794	78786	0.141407297	0.001732933	0.107095233	259.6754245	16.58223919
43	4013420604	12	4	8	0.908	62279	0.123368457	0	0.003127651	258.9802993	15.27529318
44	4013421001	0	0	0	0.9224	30632	0.123280616	0	0.017611517	127.7573106	34.68294675
45	4013421202	3	3	0	0.8717	52433	0.02968212	0	0.001187285	151.6064208	28.27716648
46	4013421501	0	0	0	0.8109	32130	0.087724594	0.000680036	0.025161318	132.3460101	23.80880238
47	4013422205	80	58	22	0.9756	72778	0.041338745	0.002543923	0.012719614	141.5137313	10.70567489
48	4013422302	3	0	3	0.7459	58229	0.152205675	0.000342035	0.001368141	263.1307927	18.62191783
49	4013422402	36	30	6	0.8212	59873	0.22850065	0.001819273	0.001091564	247.3515936	20.14945579
50	4013422511	3	3	0	0.8303	86159	1.601464331	0	0	258.4800965	12.1711499
51	4013422620	4	3	1	0.894	120804	0.47396456	0.00595686	0.051509317	256.8467378	14.58457301
52	4021000204	0	0	0	NA	NA	0.010128983	0.086065273	0.028688424	3.137153819	NA
53	4013422635	2	2	0	0.8741	42917	0.125653698	0.403773641	0.002609802	241.3976302	7.667846608
54	4013522904	0	0	0	0.8289	41098	0.065282816	0	0	130.6746439	34.79634506
55	4013611200	0	0	0	0.8579	112581	0.491825382	0.262847334	0.002755213	489.9802411	11.43515499
56	4013612700	0	0	0	0.9495	107773	0.499656482	0.146188863	0.000391927	229.6344564	10.61251886
57	4013614000	0	0	0	0.9643	99063	0.098031171	0.062445313	0.006279417	257.9857364	17.4660819
58	4013614400	1	1	0	0.9141	58295	0.061452567	0.117725466	0.000396382	227.0536785	17.73589411
59	4013616400	0	0	0	0.7571	55311	0.020853027	0.001185094	0	303.773384	18.50063335
60	4013617200	0	0	0	0.9811	77536	0.026997747	0	0	95.92182212	25.42695652
61	4013617800	1	0	1	0.9587	91739	0.05857276	0.040821513	0.000949338	284.4088602	9.205057811
62	4013618400	0	0	0	0.9101	51862	0.011346742	0	0	148.7502037	24.84030212
63	4013618800	0	0	0	0.8567	30346	0.019667039	0	0	125.804802	40.54694192
64	4013810300	0	0	0	0.7222	65000	0.394659143	0.002077705	0.01142738	259.9020934	21.70047931
65	4013811100	3	1	2	0.7498	72039	0.19043278	0.008157833	0.062779844	253.7438617	8.394291731
66	4013813700	12	10	2	0.9833	51472	0.337280372	0.001743176	0.004880892	258.1495602	8.801099635
67	4013814700	13	2	11	0.8969	78142	0.137689665	0.005293255	0.1383304	255.0415533	15.78174203
68	4013816700	3	2	1	0.7456	86397	0.359528155	0.015442201	0.454126776	285.5810466	6.758151575
69	4013980500	19	9	10	NA	NA	0.192552048	0.004233505	0.403926208	361.402645	0
70	4007000700	0	0	0	NA	NA	0	0.608771607	0	38.88157678	NA
71	4013040512	21	18	3	0.9841	57594	0.290504249	0.084747279	0	199.6524288	9.746938776
72	4013060902	0	0	0	0.4594	33784	0.070298977	0.013735148	0.004994599	144.1557095	19.32632436
73	4013061015	1	1	0	0.7295	73182	0.182838874	0.227866004	0.025318445	316.3701423	18.44990794
74	4013061027	0	0	0	0.8977	61471	0.109076449	0.038977473	0.059045083	233.2116311	22.50745375
75	4013061030	1	0	1	0.7853	69866	0.754702082	0.03134021	0.119239705	367.5789027	18.48310648
76	4013061036	0	0	0	0.8279	86719	0.589185646	0.0068262	0.261670986	237.320923	8.12823402
77	4013061047	0	0	0	0.6583	103322	0.122410875	0.169142803	0.061802178	249.0203496	13.16358284
78	4013116728	3	1	2	0.8419	151603	0.16099874	0.480554086	0	598.1844886	8.499050204
79	4013117100	66	3	63	0.5693	50361	0.061628162	0.029896336	0.072202471	159.5513253	17.95660421
80	4013216826	57	17	40	0.9651	59828	0.145797396	0.031947112	0	261.995511	17.37052663
81	4013216836	4	2	2	0.9269	97125	0.321286276	0.07120912	0.000649323	415.817527	9.403163037
82	4013216841	4	0	4	0.9068	105250	0.686450259	0.169254483	0	518.9818234	5.624474439
83	4013216850	1	0	1	0.7579	74082	0.003594971	0.059471305	0.001427311	189.1668594	25.70217646
84	4013216902	16	2	14	0.9326	71371	0.03950887	0.004532817	0.0080196	258.1176163	15.52393075
85	4013217101	4	1	3	0.9556	53477	0.04076764	0.013838204	0.032519778	130.0746876	19.0659693
86	4013217600	34	11	23	0.9228	44956	0.203126944	0	0.004184828	193.5563475	20.68648252
87	4013218100	0	0	0	0.8785	32143	0.010619646	0.009312353	0	96.64581901	18.13839458
88	4013319000	169	47	122	0.8488	45341	0.983509452	0.005219043	0.014961256	258.6681188	19.5114884
89	4013319403	1	0	1	0.8113	60058	0.111432933	0	0.005402699	266.533461	18.36917579
90	4013319706	0	0	0	0.8103	40568	0.019614741	0.000656368	0	137.1182757	39.32371504
91	4013319906	24	0	24	0.7935	70691	0.11571356	0.002093685	0.002093685	257.918452	12.76760144
92	4013810700	0	0	0	0.7498	63358	0.084220523	0.000357675	0.007153502	251.6250258	26.29309219
93	4013811200	1	1	0	0.6904	40652	0.113985504	0.008966915	0.153101777	270.9962022	6.125547098
94	4013109200	0	0	0	0.4979	29125	0.059174696	0.001384336	0	260.0524231	16.48129231
95	4013420112	0	0	0	0.9446	75750	0.38289935	0.092404765	0	190.8992473	18.06712205
96	4013420202	0	0	0	0.8893	43947	0.114926019	0.006259222	0.002434142	258.8181005	18.88198697
97	4013420210	0	0	0	0.8868	51816	0.1481835	0.035298652	0	260.066591	19.38734222
98	4013420215	5	5	0	0.8921	70556	0.220270685	0.114132403	0.002428349	259.4355259	6.036181801
99	4013420501	1	1	0	0.8026	41151	0.153182761	0.010997839	0.052583416	261.8696362	23.68353999
100	4013420603	5	4	1	0.8976	85109	0.129526414	0.008495179	0.014866563	254.2618685	13.13213035
101	4013421802	0	0	0	0.7108	42576	0.019973	0.004913904	0.032291369	128.2076322	35.87149939
102	4013422102	2	2	0	0.8908	33648	0.143442122	0	0.001415197	127.190801	33.18636227
103	4013422209	2	1	1	0.7893	52135	0.061889589	0.001380449	0.005176684	260.7847269	23.87409751
104	4013422218	1	0	1	0.8497	74514	0.042012741	0	0	128.6852752	23.99652948
105	4013422304	34	0	34	0.7127	46250	0.137393295	0.002006279	0.00100314	269.1549876	9.10256214
106	4013108100	0	0	0	0.9867	66904	0.039192725	0.024713885	0	145.6671035	12.87867991
107	4013108602	1	1	0	0.704	36149	0.027210807	0.002524577	0.014137629	178.2477058	22.36213915
108	4013813600	2	2	0	0.8417	129398	0.69208304	0.000353007	0.28522939	509.9053779	4.991122099
109	4013814100	0	0	0	0.8121	102722	0.132137976	0.000350682	0.033665507	256.6425007	22.49822217
110	4013814900	8	8	0	0.9296	78906	2.049168746	0	0	377.2159554	7.90528597
111	4013815500	7	1	6	0.7421	89407	0.502199544	0.012159144	0.188987844	518.1285641	6.637348794
112	4013816300	268	13	255	0.984	63413	0.622587383	0.179432239	0.246333671	554.2482251	5.066322043
113	4013817000	0	0	0	0.9562	119219	1.860739784	0.090973825	0.355087643	776.597005	3.96730863
114	4013817500	1	0	1	0.9616	47604	0.16967928	0	0	262.7224591	9.325430374
115	4013980400	14	4	10	NA	NA	0.141875353	0.087791069	0.145475777	391.6115865	0
116	4007000800	0	0	0	NA	NA	0	0.992123046	0	4.98930049	NA
117	4012020100	0	0	0	NA	NA	0.000705767	0.617286107	0.169635877	19.09973327	NA
118	4013010102	2867	319	2548	0.9517	133512	11.54729993	0.764481316	2.34E-05	273652.3647	0.015040981
119	4013061014	0	0	0	0.6187	93355	0.077697273	0.434259586	0.035644698	386.3127158	9.518195621
120	4025001401	0	0	0	NA	NA	0	0.420210794	0	5.782811954	NA
121	4013061041	0	0	0	0.5218	53421	0.059503408	0.064574558	0.010762426	133.7988254	28.61759054
122	4013061300	0	0	0	0.7069	39792	0.154832577	0.11028581	0.489784578	373.7561537	5.404593289
123	4013071506	6	5	1	0.9694	41659	0.109239133	0	0	414.1353246	10.26717536
124	4025001403	0	0	0	NA	NA	0.091847906	18.91923503	0.126785641	114.99725	NA
125	4013811900	22	1	21	0.752	102820	0.070760318	0.000328346	0.047610104	274.10148	20.41579637
126	4013812900	6	6	0	0.8373	113864	0.049300331	0.002333343	0.066266939	192.8563513	13.66820425
127	4013071701	0	0	0	0.8216	57778	0.062525011	0.399210615	0	192.7553955	12.73634906
128	4013071906	1	1	0	0.6963	47316	0.022417833	0.012854034	0.021987164	266.0643322	20.53262816
129	4013103217	3	3	0	0.9274	65514	0.166404133	0.000347864	0	258.7217522	24.90706694
130	4013103606	1	0	1	0.8997	55911	0.059772016	0.006325597	0	241.8744218	16.69047917
131	4013103608	0	0	0	0.8298	61526	0.031167517	0.115992179	0	245.1889448	14.85792927
132	4013104000	0	0	0	0.8046	45985	0.010231572	0.003511242	0.004564615	256.3195552	25.45650485
133	4013104203	1	1	0	0.7445	49507	0.030449308	0.005230034	0.022663482	258.1245064	25.02280814
134	4013104215	0	0	0	0.8426	50816	0.070433007	0.040550951	0.003509217	230.8207264	14.94233232
135	4013104223	1	0	1	0.8538	100909	0.445590153	0.03799623	0.002171213	248.7088867	7.94905251
136	4013104301	0	0	0	0.7802	47669	0.008834637	0.000610855	0.00122171	147.3344418	21.76680456
137	4013105702	0	0	0	0.6347	39515	0.004656177	0	0	128.8050389	30.7286115
138	4013106200	7	7	0	0.8908	115508	0.086636112	0.000694174	0.001735434	259.3010987	13.56338256
139	4013106600	1	1	0	0.9284	85036	0.095897903	0.001038242	0.001038242	260.0548661	15.03913408
140	4013107000	39	37	2	0.7088	40218	0.055134882	0.000347148	0.020828898	259.2551925	23.94551847
141	4013422501	1	1	0	0.9002	59326	0.157724272	0.000691559	0.015214301	260.2814293	20.95039978
142	4013422510	24	23	1	0.8187	101324	0.334426195	0	0.036911003	258.4595193	12.8878983
143	4013422606	2011	86	1925	0.8765	103527	0.809347136	0.002829968	0.285030853	1017.679302	9.05295016
144	4013109603	0	0	0	0.6156	51566	0.01280511	0	0	131.0491179	37.79498923
145	4013109801	0	0	0	0.858	30705	0.036301872	0.000738109	0	121.9332148	35.3390174
146	4013110501	4	1	3	0.6831	31340	0.001738673	0	0	141.5198167	18.32958847
147	4013110701	0	0	0	0.6402	37514	0.005537043	0.005504434	0	81.75228089	30.97161293
148	4013111202	0	0	0	0.8428	28813	0.015957722	0.017794032	0	91.04175932	21.73727765
149	4013111402	0	0	0	0.8093	31477	0.014434663	0	0	131.6209809	28.16420281
150	4013111900	511	145	366	0.9196	70500	0.215211193	0.010794001	0.025418133	258.4768961	8.519136655
151	4013112202	4	4	0	0.7604	29281	0.017549657	0	0	113.5879571	41.8090097
152	4013112504	0	0	0	0.8276	34716	0.151426045	0.086802945	0.039132475	126.4934037	25.4954006
153	4013112508	0	0	0	0.6189	40037	0.048315713	0.071795934	0.004631996	194.3006962	13.09825466
154	4013422621	6	6	0	0.7513	90781	0.290242997	0.009826137	0.18704754	256.4588656	16.77461994
155	4013112601	0	0	0	0.7976	17593	0.001671899	0.001256538	0	71.62535732	43.53206904
156	4013113100	38	24	14	0.7361	17065	0.021624649	0.010349494	0.010349494	130.4411621	15.74656318
157	4013113400	0	0	0	0.6918	NA	0.026255597	0	0	64.7862536	17.17957033
158	4013114000	3	3	0	0.5938	14726	0.009707683	0.002402997	0.008582131	262.1726549	8.074831453
159	4013114600	0	0	0	0.6581	33324	0.022443672	0.001045496	0.000696998	258.2505637	8.108404373
160	4013115300	7	6	1	0.6595	26140	0.104025292	0.458678519	0.005643938	414.604112	5.74523969
161	4013116203	1	0	1	0.7108	60014	0.505820405	0.070077397	0.006668655	796.2624565	5.090030262
162	4013422638	1	0	1	0.8031	55038	0.080216766	0.019556909	0.245135736	266.9133481	13.24025203
163	4013422644	0	0	0	0.8477	70403	0.186003808	0.244183638	0.003360857	776.5876598	9.120670295
164	4013523002	0	0	0	0.8013	38205	0.075022136	0.000340286	0.001361146	264.4830568	26.58771448
165	4013523103	2	2	0	0.6772	55128	0.076070272	0.008289758	0.050774768	260.5624889	22.30175197
166	4013611000	4	0	4	0.7984	101150	5.826468071	0.724097971	0.000164755	546.2658587	4.431907946
167	4013611800	4	4	0	0.9586	77050	0.518331846	0.041503829	0.006626662	258.0484808	29.4092024
168	4013612600	0	0	0	0.9553	80865	6.35E-05	0.118636088	0.018981774	132.7589291	14.48490142
169	4013612900	0	0	0	0.9455	72951	0.084801765	0.412386967	0	248.3589644	9.236630558
170	4013613800	0	0	0	0.9415	72548	24.0920855	0.061363706	0	371.0662448	11.42653114
171	4013614800	2	1	1	0.7931	53388	0.078027591	0.01918324	0.005480926	197.0470095	23.32438341
172	4013615800	9	5	4	0.9136	84881	0.132439291	0.025619312	0.001663592	270.4990626	17.50098486
173	4013616300	0	0	0	0.7473	85580	0.136477129	0.171294436	0.004357784	268.4850779	7.251799673
174	4013619100	0	0	0	0.8046	34846	0	0	0	32.60915795	86.17211166
175	4013619900	2	2	0	0.9028	103877	0.10835403	0.174437637	0.009400831	344.6503928	20.17986965
176	4013723306	121	37	84	0.8098	19934	10.09917479	0.838238404	0.016465998	232029.0612	0.007003433
177	4013071915	0	0	0	0.8013	48713	0.024746389	0	0	127.4755117	31.70805079
178	4013082010	0	0	0	0.6377	44076	0.031796821	0.02009986	0.000693099	129.8516481	34.28527913
179	4013082020	0	0	0	0.7494	79063	0.070964269	0.168885103	0.007403183	194.5109396	20.82145101
180	4013082024	0	0	0	0.7203	58795	0.163349228	0.042886995	0.271711685	318.9778171	13.65298703
181	4013082205	0	0	0	0.6836	55057	0.072678644	0.0222251	0.291435582	251.0674893	21.74315765
182	4013092305	10	0	10	0.7717	55000	0.088132175	0.030490951	0.057394731	250.8941099	16.81187335
183	4013092309	1	1	0	0.8332	51929	0.045675632	0.000704687	0.005637493	255.4326928	18.88951624
184	4013092708	0	0	0	0.7483	67635	0.104886595	0.121023684	0.134854962	260.2796334	7.753199794
185	4013092900	0	0	0	0.633	23872	0.041976787	0.003421242	0.003079118	263.0623325	13.28962595
186	4013093200	1	1	0	0.6435	35000	0.342078874	0.039539539	0.378301877	521.2503869	7.265222425
187	4021000308	0	0	0	NA	NA	0.00069873	0	0	0.963473451	NA
188	4021000313	0	0	0	NA	NA	0	0	0	1.021760671	NA
189	4013040530	0	0	0	0.8626	60804	0.066447516	0.019748276	0.028525287	164.0649578	20.72349907
190	4013060802	2	0	2	0.7479	52009	0.105880232	0.489008888	0.001110374	405.2687074	3.220085776
191	4013040522	2	1	1	0.9845	48797	0.362376987	0.149700439	0.003896758	554.3069919	7.681663883
192	4013040525	9	2	7	0.9586	63008	0.225992837	0.094725149	0.020460632	356.2939768	8.874693949
193	4007000302	0	0	0	NA	NA	0	0.660681825	0	15.52941161	NA
194	4013111203	1	0	1	0.6688	27216	0.032277974	0.011487932	0.002297586	39.17154246	23.8948977
195	4013112602	0	0	0	0.8031	22746	0.106287692	0	0	188.3146048	37.33114597
196	4013115600	0	0	0	0.3979	36716	0.161532148	0.080824256	0.239296269	254.9977071	13.97659626
197	4013116608	2	0	2	0.6912	80203	0.656128482	0.077460085	0.691485787	684.3524611	4.693487907
198	4013104202	1	1	0	0.9322	66600	0.235276648	0.018144977	0.005234128	257.9226174	21.91742646
199	4013105501	0	0	0	0.6402	27237	0.021197228	0.002806887	0.005613773	128.2559803	19.54684681
200	4013116731	8	3	5	0.8362	103611	0.082870076	0.511491291	0	329.3897726	10.89894192
201	4013216852	1	0	1	0.861	63750	0.087157127	0.008338791	0.003706129	97.13638084	29.9990588
202	4013319705	2	2	0	0.813	49250	0.041978474	0.000233474	0	385.481256	9.393452843
203	4013420706	3	3	0	0.8417	66100	0.144055068	0.001050009	0.186901669	257.1405607	17.09959715
204	4013420901	0	0	0	0.8753	49569	0.031584012	0	0.012658331	120.8690164	23.74471213
205	4013421502	15	15	0	0.8917	43317	0.119371132	0	0.034088797	132.0081802	20.64266014
206	4013422503	1	1	0	0.7803	56545	0.221479168	0.002088717	0.001392478	258.531899	25.21545707
207	4013422632	0	0	0	0.8696	48977	0.482046704	0.085045764	0	259.272173	13.92744913
208	4013615900	159	72	87	0.8872	68125	0.046686791	0.015990332	0.004834286	242.02124	17.00263993
209	4013617000	1	1	0	0.8785	47364	0.174597876	0.040281012	0.011476713	399.9403029	13.80956098
210	4013618500	0	0	0	0.8493	47301	0.006078087	0.002390084	0.000597521	150.6222899	24.13985342
211	4013723305	238	122	116	0.5232	26922	7.223397201	0.394881344	0.166947692	131901.0147	0.016982432
212	4013814500	77	63	14	0.7096	87670	0.238054786	0.00173666	0	259.1180294	20.37295518
213	4013112900	1	1	0	0.7977	27273	0.008112413	0.00449317	0.003801913	260.3952464	17.92275422
214	4013116400	0	0	0	0.6507	44292	0.209956739	0.095442917	0	262.1462222	21.49182221
215	4013216807	71	64	7	0.9926	79211	0.176848173	0.0127779	0.020488702	408.5178281	12.97373
216	4013217800	0	0	0	0.8837	53100	0.003954119	0.000703658	0.002110975	255.8059611	25.03850955
217	4013319909	250	13	237	0.8658	94831	0.181361269	0.007213287	0.002404429	262.0164764	8.842955343
218	4013420710	0	0	0	0.9574	34631	0.133550339	0	0.003489471	128.9593728	24.02306969
219	4013422001	0	0	0	0.912	40536	0.017031799	0	0	127.3393315	33.82301406
220	4013422617	10	9	1	0.9017	66952	0.091924287	0.01593487	0.039328616	265.4555681	23.57833382
221	4013613200	1	1	0	0.9406	96250	2.745030242	0.275285572	0	1037.359124	2.988357579
222	4013616600	0	0	0	0.8557	61125	0.019963101	0	0	253.2559752	24.62725705
223	4013811800	14	11	3	0.8589	96250	0.120341884	0.000992178	0.253997531	272.1286295	5.80607782
224	4013040526	2	1	1	0.9842	54154	2.072730615	0.078342182	0.012407133	253.8862147	8.992217253
225	4013061022	11	9	2	0.7898	69509	0.274190896	0.022247563	0.327741736	768.6235001	9.991888095
226	4013107602	1	1	0	0.8876	60208	1.51E-05	0	0	130.4200178	22.30485817
227	4013109705	0	0	0	0.9119	45560	0.007766197	0	0	55.81481106	33.16324045
228	4013061035	0	0	0	0.7313	70020	0.133768036	0.014819919	0.012702787	255.0621272	23.80988533
229	4013071513	1	0	1	0.8493	106042	0.354890065	0.072012532	0	264.9538836	7.189930467
230	4013092402	0	0	0	0.8063	36563	0.012978959	0	0	128.7238911	27.07345132
231	4013319404	3	2	1	0.8121	56328	0.04946877	0	0.004506242	199.7229673	18.07002995
232	4013050603	101	83	18	0.8788	54205	19.84530446	0.726260194	0.059464389	345074.4267	0.009302341
233	4013061009	16	13	3	0.7693	74193	1.052801805	0.103109449	0.387708054	1524.884495	4.320983013
234	4013092401	0	0	0	0.6644	38015	0.01763488	0	0.014669349	128.8400742	32.0319592
235	4013092713	0	0	0	0.5823	65136	0.166614504	0.031270223	0.053159379	259.0323713	18.54208405
236	4013218200	21	5	16	0.7921	45790	0.02279135	0.015676617	0.048423327	258.3465615	19.58222308
237	4013106801	0	0	0	0.6036	19807	3.362832672	0.002560464	0.001280232	70.29976792	79.20367541
238	4013107500	5	5	0	0.8575	66530	18.05706613	0	0	260.8060158	15.66298226
239	4013422502	43	20	23	0.7623	50652	0.186511492	0	0.001752113	256.8327525	22.73463934
240	4013422618	21	6	15	0.9873	42944	0.11192574	0.007690501	0	245.7577142	13.1267497
241	4013615600	1	1	0	0.9227	61973	0.050333119	0.002951224	0	304.9582323	12.43121057
242	4013619800	3	3	0	0.7643	49954	0.050267479	0	0	141.3838106	29.14053584
243	4013093106	0	0	0	0.8116	51031	0.028977273	0.002119026	0	127.4170079	32.86060526
244	4013103701	0	0	0	0.8648	51155	0.613455547	0.092056687	0	256.1465205	18.44647349
245	4013105503	0	0	0	0.5664	28804	0.05400537	0	0	65.24868428	42.94339466
246	4013106502	1	1	0	0.909	38067	0.013411885	0	0	131.1356635	26.07223625
247	4013111201	0	0	0	0.6918	34665	0.018543076	0	0	191.6593854	27.86714561
248	4013815000	0	0	0	0.8406	117083	0.139925689	0.001101813	0	245.0506491	17.58820071
249	4013817100	11	8	3	0.8036	73043	1.235731851	0.090241717	0.311281762	690.1464396	8.873479089
250	4013980700	47	15	32	1	185000	0.302195175	0.986228674	0	8523.104452	0.005397094
251	4025001500	0	0	0	NA	NA	0.022236777	0.502913268	0.003697892	24.33819264	NA
252	4013103305	1	1	0	0.8705	31053	0.002801693	0	0	81.15633773	42.91716577
253	4013116727	53	51	2	0.8708	116989	0.19600175	0.340806078	0.001183354	456.3298892	9.631190295
254	4013060801	7	3	4	0.6068	29670	0.198810255	0.20058857	0.000736555	366.571236	13.86360822
255	4013061018	20	13	7	0.9638	70024	1.396958883	0.030282684	0.279853771	775.6908173	5.014884685
256	4013071509	66	11	55	0.8855	81444	0.389197621	0.043580942	0.018677546	477.043385	9.925721955
257	4013082021	0	0	0	0.8359	93723	0.074979122	0.025440802	0.522045264	265.3218206	8.729021966
258	4013040513	11	4	7	1	49929	0.373727529	0.046664284	0.003333163	378.0193045	7.631885371
259	4013071515	23	1	22	0.9567	58261	0.039830944	0.041174303	0.021097577	264.4853502	13.45632186
260	4013106003	0	0	0	0.6288	40219	0.012547944	0.003815745	0	94.34592726	32.29604169
261	4013420709	0	0	0	0.9113	33996	6.82E-06	0	0	130.4922528	28.32352052
262	4013061024	8	5	3	0.8053	62750	0.720714033	0.29986602	0.327273129	1451.448218	1.684524442
263	4013071503	13	3	10	0.9779	36190	0.104725414	0.001479187	0	425.9095651	11.66679598
264	4013071911	1	1	0	0.8469	62564	0.073813766	0.159834667	0.024217374	260.1438148	12.60456645
265	4013092600	6	2	4	0.6745	28787	0.051331909	0.039782161	0.032255806	251.1175828	12.74701661
266	4013103206	4	0	4	0.9843	85000	0.120677407	0.026587321	0.005597331	257.2654859	9.134532725
267	4013040523	3	0	3	0.9632	64206	0.768043303	0.073513	0.005606924	433.3927327	7.332841001
268	4013116718	0	0	0	0.774	60798	0.127016747	0.016254252	0	99.66622589	27.66232969
269	4013420707	0	0	0	0.9158	36429	0.026150601	0	0	129.6421821	23.99681916
270	4013109701	0	0	0	0.6758	30702	0.021359507	0	0	129.2239089	55.33805672
271	4013110100	0	0	0	0.7569	33724	0.003904145	0	0	259.0567337	29.47616876
272	4013112402	0	0	0	0.6917	38137	0.012082637	0.001386328	0	129.8394157	35.2204296
273	4013616200	12	11	1	0.8283	58776	0.004299437	0	0	123.7647624	26.97052
274	4013813800	4	3	1	0.9689	35769	0.28997242	0	0.033369314	258.9205149	11.79898781
275	4013816800	0	0	0	0.7843	76765	0.146716826	0.2778002	0.247446402	643.4120632	3.891751714
276	4013422308	3	2	1	0.8336	70156	0.302254214	0.000686809	0.002060426	262.0817725	21.34448324
277	4013113300	0	0	0	0.8055	10827	0.222521581	0.00104232	0.004516721	259.0374897	19.13236577
278	4013114200	0	0	0	0.6316	22500	0.013408498	0.002095165	0.006285496	128.8681142	11.1431754
279	4013115500	0	0	0	0.8499	40865	0.110736252	0.255406316	0.01528963	258.9990763	16.2278571
280	4013422643	7	0	7	0.7923	86219	0.264985775	0.324278049	0.017986343	515.3910371	11.99477592
281	4013612800	8	8	0	0.8972	101250	0.135187256	0.417949711	0	217.9209548	8.484727876
282	4013109601	0	0	0	0.7609	40161	7.56E-06	0	0	123.2049029	37.3361765
283	4013319907	4	4	0	0.7941	136900	0.055243528	0	0.004523586	258.6443693	9.255952513
284	4013618200	0	0	0	0.912	55625	0.027243077	0	0	130.5697024	32.71049808
285	4013104207	1	0	1	0.8529	50082	0.026058519	0.002376013	0.013916646	265.1500965	16.94889068
286	4013610200	41	20	21	0.8888	80000	0.739587935	0.267245895	0.0042192	1002.559833	7.196577962
287	4021000319	0	0	0	NA	NA	0.003840695	0.719153998	0	1.37661753	NA
288	4013421201	24	7	17	0.7801	37966	0.218438213	0.038377582	0.141805165	469.0238192	8.784202063
289	4013421304	0	0	0	0.6072	29053	0.05396508	0	0	231.7456465	11.15015552
290	4013421400	3	1	2	0.8373	29212	0.057495652	0	0.001060699	254.5490377	10.35556851
291	4013422211	5	2	3	0.8913	78333	0.297483361	0	0	255.6143437	10.25372818
292	4013422216	3	2	1	0.8581	72546	0.169962883	0	0.007596684	260.6400513	20.62614695
293	4013422221	26	13	13	0.8344	41812	0.394845247	0.001427281	0.019030414	189.1708745	16.88949215
294	4013522901	0	0	0	0.8144	49914	0.201330082	0.004470534	0.007565519	261.7136872	15.58573433
295	4013523005	0	0	0	0.7194	67099	0.353110569	0	0.00902913	259.1611953	19.27757739
296	4013105400	5	2	3	0.844	81875	0.175695912	0.000701103	0.003505517	256.7381887	14.93350101
297	4013610500	1	0	1	0.9357	97955	7.759860008	0.466386597	0	3215.701328	1.663089776
298	4013610700	72	26	46	0.9695	95694	6.381333843	0.829340623	0	10630.28839	0.536109632
299	4013611700	3	2	1	0.9213	103992	0.118931281	0.331090725	0.002256357	757.8587409	8.85125372
300	4013611900	0	0	0	0.913	88542	0.013906905	0.681099671	0	1053.017687	2.585901484
301	4013422309	18	0	18	0.7743	86815	1.904414214	0	0.004514179	259.1833235	22.0037305
302	4013422506	2	2	0	0.8759	64442	0.75410007	0	0	254.9976343	20.19234419
303	4013422509	49	3	46	0.8484	66351	0.153638851	0.001741513	0.028212508	258.3960312	19.72940519
304	4013422607	10	3	7	0.9062	36275	0.08838664	0.001742017	0	258.3212701	19.44090782
305	4013422610	1	0	1	0.9819	39438	0.042349348	0.010018475	0	260.518703	11.87246814
306	4013422625	0	0	0	0.7929	36563	0.041128335	0.006460736	0	236.8151376	16.88236673
307	4013422628	1	1	0	0.9132	32886	0.06784214	0.166021235	0	194.6136587	16.93098019
308	4013422640	0	0	0	0.8689	51603	0.049759364	0.077985332	0.028767923	259.6642132	20.6189368
309	4013422642	4	4	0	0.8687	72106	0.147002471	0.003490689	0.001745345	257.8287421	22.89116393
310	4013318800	169	53	116	0.8004	35146	0.113518414	0.091168731	0.04331388	257.6541302	23.39570491
311	4013319104	7	7	0	0.7164	23495	0.045519944	0.003497702	0.002798162	128.6558981	47.03243372
312	4013319703	4	2	2	0.7559	43396	0.012773449	0.005917304	0.000657478	273.7733448	16.16300522
313	4013319904	1	0	1	0.8633	74318	0.020285997	0	0.002013042	268.2507475	18.49016283
314	4013320100	502	250	252	0.8878	51049	0.212075002	0.247257674	0.003248641	498.6700627	5.310124265
315	4013420105	7	5	2	0.8793	77250	0.380976907	0.449435101	0.003300336	763.5585188	5.991682219
316	4013421701	0	0	0	0.8546	34694	0.018191325	0	0	128.0965628	39.29847835
317	4013421901	0	0	0	0.7986	40571	0.015782452	0	0	130.98239	30.10328335
318	4013422103	0	0	0	0.7531	28623	0.014448224	0	0	73.08252862	57.08614738
319	4013420211	1	1	0	0.8588	84706	0.137455261	0.073450702	0.010443228	258.5407565	17.69546922
320	4013422623	11	7	4	0.7916	67573	0.489615277	0.004062168	0.558283187	509.5800963	9.916007389
321	4013422203	7	3	4	0.7109	40272	0.09901306	0	0.000341171	263.7972246	18.578664
322	4021000209	0	0	0	NA	NA	0.005545311	0	0	0.974492826	NA
323	4013116720	2	0	2	0.6461	66046	0.223246096	0.190544878	0.030899169	174.7619792	24.65639277
324	4013116725	2	0	2	0.8742	83391	0.25096505	0.189410522	0	415.2884389	11.59916711
325	4013116729	3	1	2	0.9067	129150	0.048258343	0.413114118	0	382.1220171	12.48815767
326	4013117200	2	0	2	0.8609	20488	0.06352979	0.101192983	0.007616676	661.7059629	2.738376411
327	4013216818	7	6	1	0.9639	61405	0.506220162	0.258277966	0	840.8382786	7.905206232
328	4013216820	164	62	102	0.9815	65824	0.518902604	0.205413508	0.008624903	511.3100942	8.439105836
329	4013216832	114	22	92	0.939	78542	0.222047124	0.032812208	0.018485751	194.7445912	11.61007854
330	4021000307	0	0	0	NA	NA	0.001222373	0.937278071	0	6.33750024	NA
331	4021000317	0	0	0	NA	NA	0.000412994	0	0	0.145677142	NA
332	4013216853	1	1	0	0.8732	54866	0.07158806	0.0363891	0	170.6554975	28.33779205
333	4013318900	5	5	0	0.7907	45647	0.05045538	0.000695346	0.009039494	258.8640461	24.60751153
334	4013811500	0	0	0	0.6357	104798	0.258482629	0.00136308	0.00068154	132.0538855	19.3102989
335	4013420114	0	0	0	0.8289	49724	0.115745762	0.201499528	0	259.5043303	14.35043491
336	4013420116	0	0	0	0.9467	31301	0.019480134	0.096392278	0	202.6095915	13.89865099
337	4013420214	3	1	2	0.7707	35525	16.8020525	0	0	258.411506	14.22537277
338	4013420216	3	3	0	0.9396	55990	0.115324633	0.004530896	0.005227956	258.227097	15.0642595
339	4013420503	1	0	1	0.8242	52650	0.041554179	0.064679355	0.075459248	133.5820366	22.48805361
340	4013420708	1	0	1	0.8921	27185	0.020860421	0	0	129.6369343	29.8063204
341	4013420800	0	0	0	0.8795	51125	0.107036247	0	0	259.4790527	19.16146968
342	4013420902	1	1	0	0.895	50729	0.028660215	0	0	133.8932209	24.83322141
343	4013421002	0	0	0	0.7227	43299	0.147961466	0	0.042945643	127.8360175	17.74147884
344	4013103612	0	0	0	0.877	54516	0.058116945	0.011725986	0.011274987	199.5567728	24.77490456
345	4013105601	0	0	0	0.5751	44524	0.007987307	0	0	128.4299391	32.01745659
346	4013108302	0	0	0	0.8768	53202	0.016475928	0	0	133.1137965	23.4761541
347	4013104402	3	0	3	0.4904	32500	0.000811643	0.04838776	0.050476441	258.5364545	8.896230918
348	4013104502	0	0	0	0.7701	32363	0.000558781	0.03162814	0.000672939	133.7416617	41.75961274
349	4013104801	3	3	0	0.937	76313	0.014725699	0.501418246	0	586.5761818	6.382802637
350	4013104802	18	18	0	0.9431	55109	0.018803103	0.026711859	0.002967984	333.559708	17.76593473
351	4013105003	15	15	0	0.9239	116071	1.269178879	0.064602781	0.000169561	1061.564205	4.865461717
352	4013105101	2	2	0	0.9813	112196	0.17364867	0.169350177	0	621.7885435	7.153557341
353	4013105103	18	8	10	0.8857	199242	0.373032045	0.247041106	9.13E-05	985.4635293	3.427828529
354	4013105300	1	1	0	0.9179	55250	0.048079665	0.005427419	0.007801915	265.319465	19.82892586
355	4013216849	44	12	32	0.8886	160147	0.513014991	0.801021646	0	3322.494483	1.959070221
356	4013217203	3	1	2	0.98	40189	0.019002164	0.04379402	0.014369913	131.5248057	22.83219492
357	4013217502	0	0	0	0.9022	40099	0.005549456	0	0	80.62322647	34.12168082
358	4013318501	4	2	2	0.9263	39912	0.038819366	0.065698533	0.002795682	128.7699984	23.38277578
359	4013116610	8	1	7	0.6497	65329	0.614012227	0.052244345	0.179098508	515.0796664	8.070596203
360	4013116611	1	1	0	0.8231	93990	0.860688706	0.449320336	0.186286205	1265.311081	2.130701328
361	4013116613	0	0	0	0.7681	72300	1.019929921	0.161697402	0.243361579	772.5541581	5.625495578
362	4013116707	1	1	0	0.8771	69479	0.053255732	0.119856634	0.000658553	136.6632739	21.36638408
363	4013116709	1	1	0	0.8698	56731	0.037241276	0.014991333	0.008328518	108.0624381	15.06536433
364	4013103607	6	3	3	0.8983	80250	0.027432968	0.084057704	0	249.4714817	18.21049833
365	4013103900	1	0	1	0.743	50652	0.006011327	0.074681243	0.048953733	251.8704732	22.68229351
366	4013104204	0	0	0	0.872	55247	0.018970064	0.002385222	0	150.9293505	25.4092394
367	4013104217	1	1	0	0.8525	57910	0.057030567	0.072500336	0.006334981	255.7229538	21.69144348
368	4013104222	0	0	0	0.8299	62992	0.210583847	0.009682623	0.00251031	250.9650614	24.24640293
369	4013104302	2	2	0	0.7915	35143	0.006614044	0.003293604	0	109.3027449	34.61944166
370	4013319500	8	7	1	0.9131	54400	0.012186504	0.000349243	0.006635624	257.6999544	20.53939052
371	4013421602	1	0	1	0.7311	29919	0.013988017	0	0	127.6167158	32.17446848
372	4013216844	0	0	0	0.9502	65944	152.9410951	0.486795059	0.001460651	677.7800927	4.263919863
373	4013216847	5	3	2	0.8993	125083	1.49397484	0.298438468	0.000968956	928.8346848	5.078406392
374	4021941400	0	0	0	NA	NA	0	0.705666089	0	0.765234447	NA
375	4013612500	4	2	2	0.9259	102788	0.526638066	0.319578655	0	681.2407408	6.441188463
376	4013613000	0	0	0	1	97475	0.401235617	0.515342175	0	1002.091475	2.746256274
377	4013613700	21	19	2	0.9385	94309	0.024939397	0.001613568	0	223.1080167	24.10491599
378	4013614200	45	17	28	0.896	105000	0.112299758	0.31169271	0.000520355	518.8764283	9.545625374
379	4013615200	32	9	23	0.9354	63451	1.220059559	0.702069825	3.36E-05	2682.04092	1.657319979
380	4013615400	2	2	0	0.9743	35516	4.430769063	0	0	260.835268	10.29385336
381	4013216837	2	2	0	0.8431	49285	226.1164622	0.088131245	0.00616556	248.1526265	21.36588306
382	4013040519	164	53	111	0.9406	78875	1.899616506	0.92888348	0.000529536	23114.58915	0.10274896
383	4013040524	2	2	0	1	71214	0.099434434	0.278730425	0.030924835	221.1814518	5.240041561
384	4013108400	0	0	0	0.8953	35556	0.113817173	0.000695092	0.007298471	258.9583492	18.62075509
385	4013109003	0	0	0	0.623	29286	0.008670376	0.000931607	0	96.60730839	52.7185788
386	4013108000	5	0	5	0.9731	134474	0.366024133	0.025566203	0.005681378	380.1894312	9.482115241
387	4013114900	19	9	10	0.7495	9668	0.026817691	0.098387616	0.014101157	280.8280253	8.998389663
388	4013112509	0	0	0	0.6304	39838	0.214694742	0.050591664	0.187317237	562.1479454	9.83726801
389	4013112511	6	4	2	0.6972	66069	0.993771344	0.217551648	0.324534912	1104.565292	5.393071866
390	4013112514	6	5	1	0.5747	61831	1.022625232	0.36513527	0.12820542	2194.447003	1.63594746
391	4013113601	1	0	1	0.7849	35603	0.037459671	0.372699232	0	156.7215466	21.14578418
392	4013113801	4	2	2	0.8397	30984	0.147879033	0.068080459	0.000337868	532.7519927	3.431240099
393	4013114402	0	0	0	0.7808	21940	0.039425509	0	0	119.9022577	17.68940836
394	4013040502	61	27	34	0.8776	35524	1.190638617	0.67600068	0.013374826	2045.634036	2.316152311
395	4013040514	1	1	0	0.9737	46239	0.484933657	0.018416467	0.005064529	390.954455	8.379492696
396	4013061026	0	0	0	0.8394	68986	0.217708463	0.120777495	0.034507856	260.8101782	17.61817745
397	4013093001	31	31	0	0.7318	42556	0.017753783	0.003768918	0.004397071	143.2771919	41.06724819
398	4013050607	73	45	28	0.7679	61800	7.7024615	0.150279201	0.647379883	8310.730897	0.994497368
399	4013050605	80	25	55	0.7995	69024	1.332716916	0.893194385	0.000760478	66155.75623	0.059934316
400	4013115700	2	2	0	0.619	38274	0.161890057	0.064093739	0.028563514	258.371571	24.10481918
401	4013061028	43	9	34	0.8167	61509	0.123101362	0.341246995	0.04352381	531.433251	4.085179081
402	4013061029	3	1	2	0.6549	55300	0.035896448	0.082961144	0.006070328	266.8719211	20.94637749
403	4013061032	6	6	0	0.7601	69583	0.023197205	0.034410403	0.065341101	232.7784453	23.92403641
404	4013061034	1	1	0	0.7553	73750	0.142808972	0.052736172	0.062797679	259.4044924	21.62645661
405	4013061037	1	0	1	0.78	78106	0.015223502	0.043439516	0.088964129	258.9807854	12.49899677
406	4013103501	4	1	3	0.9006	65964	0.159437605	0.062988354	0	202.8946501	15.8111611
407	4013615700	0	0	0	0.8232	92386	0.366147589	0.058783765	0.001754739	205.1586861	15.10538042
408	4013617900	5	2	3	0.9447	63300	0.106934846	0.098791838	0.000377068	238.6836847	12.03685121
409	4013618300	5	5	0	0.8552	73542	0.001048382	0	0	141.2334601	22.93365891
410	4013618600	5	5	0	0.7503	45376	0.003627566	0.009414125	0.002353531	229.44247	19.66941866
411	4013618700	0	0	0	0.937	57500	0.007688781	0	0	125.9925914	22.03304154
412	4013619500	0	0	0	0.8597	50093	0.294373161	0	0	258.6743693	19.80868848
413	4013619700	0	0	0	0.908	60795	0.176564589	0.001916889	0	140.8532606	27.30501221
414	4013723303	108	7	101	0.2241	NA	0.291135482	0.951283953	0.017805426	4099.312289	0.014148715
415	4013723308	56	38	18	0.9094	100862	1.264221232	0.733818005	0.003669341	3581.024152	1.960333051
416	4013092720	1417	39	1378	0.6417	51023	1.42994056	0.326230409	0.27209842	2377.522077	2.009655366
417	4013092802	0	0	0	0.6643	26670	0.014781622	0.009301581	0.002862025	125.7850663	38.27163384
418	4013616100	1	1	0	0.8548	66635	0.021158324	0.019320153	0.000644005	139.7504468	27.69937477
419	4013810600	29	6	23	0.768	83750	0.732003575	0.005052902	0.04471818	356.230956	18.28588979
420	4013050701	0	0	0	0.8117	51315	0.546216628	0.129707113	0.368731775	732.727739	7.115876365
421	4013060904	0	0	0	0.5319	40365	0.077576044	0.292331066	0	145.0068258	24.41264389
422	4013061013	5	5	0	0.7529	70833	0.047404756	0.387371591	0.003330965	459.3264042	10.88985949
423	4013061020	4	1	3	0.796	91138	0.020832555	0.043283286	0.049102888	247.4396234	16.4807881
424	4013061021	0	0	0	0.6495	76000	26.34486734	0.137154407	0.149242592	193.577447	6.824142071
425	4013061023	0	0	0	0.8169	81493	0.271489929	0.063602307	0.187667503	774.028524	11.43110328
426	4013082028	0	0	0	0.7549	45492	0.009250652	0.0268101	0.01340505	127.5638649	37.36167765
427	4013082204	286	32	254	0.6719	60063	0.495768828	0.074209069	0.534456167	954.465551	6.316623993
428	4013082207	12	9	3	0.8542	62059	0.489654157	0.100791283	0.543606538	1080.450582	1.720578461
429	4013092312	6	1	5	0.7374	26807	0.00513415	0.021621303	0.189186402	183.1526987	25.72170671
430	4013092705	0	0	0	0.5747	50609	0.092472158	0.033409451	0.1312017	258.6094547	15.40933608
431	4013071504	11	5	6	1	37604	0.132740888	0.002134088	0	337.3806169	11.42626401
432	4013071516	8	1	7	0.936	35592	0.00063077	0.156277227	0.000365989	245.9091489	10.85766842
433	4013092712	0	0	0	0.6922	52500	0.181886861	0.142643931	0.068144254	254.9004351	15.28439918
434	4013617600	0	0	0	0.8862	60776	0.044833465	0.021413023	0.007984517	247.9799295	22.8284604
435	4013617700	1	1	0	0.7801	44250	0.085707801	0.04386262	0.010459548	266.7419338	11.97037134
436	4013811300	1	1	0	0.7646	74010	0.023435686	0	0.014624777	129.2327386	22.4478722
437	4013811600	0	0	0	0.8321	67257	0.210876389	0.004504514	0.000346501	259.739473	15.0881957
438	4013071600	2	2	0	0.7826	31266	0.013768617	0.302012059	0	256.87716	12.94393009
439	4013109400	0	0	0	0.7682	32420	0.004155481	0.003449126	0.003794038	260.9357067	31.72045752
440	4013109604	0	0	0	0.6272	34571	0.001189366	0.002550725	0.010202899	105.8522728	34.64261941
441	4013071801	5	2	3	0.9589	27545	0.482384214	0.005357942	0	487.127298	10.49417682
442	4013071914	0	0	0	0.5392	44413	0.013514731	0.041544202	0.060931497	129.9820356	28.18081732
443	4013082009	0	0	0	0.813	48654	0.028523233	0.022151234	0	130.0153316	38.78773325
444	4013082018	0	0	0	0.6816	47485	0.005103552	0.010178916	0.070573819	132.6270872	35.61112665
445	4013105800	0	0	0	0.6849	54938	0.007826999	0.00138217	0	260.4599666	25.11326437
446	4013106100	0	0	0	0.8451	55196	0.052797019	0.002466799	0.002819199	255.3916831	25.22791628
447	4013106701	20	20	0	0.5552	37038	0.000628153	0	0	63.32064468	56.03227854
448	4013106900	6	6	0	0.6919	45327	0.001711041	0.000691495	0	260.3055956	29.88410596
449	4013107202	0	0	0	0.6512	33190	5.44E-06	0	0	129.1734835	40.82107145
450	4013107400	2	2	0	0.6745	31081	0.02577683	0.009052904	0.010445658	258.4805996	28.65979115
451	4013093104	0	0	0	0.8041	20810	0.046402817	0.000910454	0.005917948	395.4073428	11.50459161
452	4013103208	5	1	4	0.8595	59095	0.152095432	0.029861434	0.001622904	277.2807188	15.19759476
453	4013103214	14	7	7	0.9642	94143	0.120243092	0.001386777	0	259.5948178	16.01726889
454	4013103220	3	2	1	0.8692	75688	0.05100143	0.000412836	0.003302686	218.0043442	13.78412899
455	4013103604	4	3	1	0.7848	49367	0.127538419	0.065122105	0.000289432	310.954321	12.83468256
456	4013112505	0	0	0	0.7549	32255	0.084280192	0.176900548	0.065438821	250.3101351	29.25570711
457	4013109802	0	0	0	0.6772	44800	0.007457642	0.00346544	0	129.8536312	41.01541059
458	4013110400	2	1	1	0.6252	45816	0.067118119	0	0	249.3739987	22.50836105
459	4013110702	0	0	0	0.6666	39184	0.017205555	0	0.000502264	179.1887705	23.23248264
460	4013111000	1	1	0	0.8529	52461	0.055307982	0.000343525	0	261.9894562	18.96259518
461	4013111501	0	0	0	0.8131	24773	0.038573697	0	0	70.66430985	29.22267272
462	4013111602	1	1	0	0.8479	18012	0.016352606	0	0.002103013	128.3872196	38.86679699
463	4013112301	0	0	0	0.6956	26401	0.060062507	0.006182	0.039839553	131.0255653	46.43368633
464	4013115400	378	30	348	0.8514	23429	0.00452271	0.235564982	0.016628116	259.8009242	8.702817386
465	4013116202	0	0	0	0.6971	48614	0.001432551	0.008665954	0.004951974	145.396571	37.71753324
466	4013116204	14	13	1	0.624	46250	0.012643416	0.037195491	0	256.4827001	15.20180503
467	4013116205	3	3	0	0.6744	39890	0.037921831	0	0	114.8807002	36.89044367
468	4013116602	0	0	0	0.6113	41656	0.213165687	0.059684057	0.053750554	257.857808	31.57554182
469	4013116607	2	0	2	0.6531	61314	0.107374161	0.339415002	0.043862862	258.533063	9.677679021
470	4013812500	0	0	0	0.6724	105923	0.020758051	0	0.064403627	113.1923834	17.96057242
471	4013812800	9	5	4	0.7484	112786	0.735482619	0.002984297	0.403406789	512.6834886	6.776110558
472	4013616900	3	1	2	0.8705	55609	0.061720815	0.346117551	0.013400207	275.3688734	14.91453972
473	4013617100	0	0	0	0.9536	74825	0.037463685	0.024540406	0	91.68552377	23.28611881
474	4013617300	0	0	0	0.8448	75048	0.04835274	0.04349545	0	115.8741894	24.02605804
475	4013061038	0	0	0	0.772	78724	0.037207931	0.054538042	0.151455964	259.0852085	13.94907884
476	4013061042	16	10	6	0.7894	44789	0.428256074	0.279492495	0.006285438	214.7821536	8.929978436
477	4013061044	7	4	3	0.7457	79243	0.327481699	0.157317729	0.66480941	3644.217371	1.147022687
478	4013061200	1	1	0	0.814	33637	0.027405233	0.14139952	0.043507545	397.1724942	14.31871563
479	4013116609	0	0	0	0.7199	88611	0.65306163	0.038137062	0.554940199	783.4898259	3.404000807
480	4013813000	28	0	28	0.949	88714	0.722131371	0	0.095257704	582.9449757	4.238822021
481	4013814000	12	5	7	0.9512	52708	0.211274734	0	0.049670672	248.2350126	6.10308749
482	4013814200	2	1	1	0.8103	95903	0.13358592	0	0	139.1487346	19.2815264
483	4013815200	2	2	0	0.8104	77034	0.291996363	0.006352357	0.346872108	538.3828669	8.729846897
484	4013815900	18	12	6	0.7525	94722	1.147955807	0.027770713	0.43601546	1179.660004	3.66207211
485	4013816200	2	2	0	0.7381	82300	0.126189383	0.005947276	0.002478032	181.5957297	18.90462956
486	4013816400	1	1	0	0.8933	82348	1.98200551	0.168119281	0.115285103	776.7699168	6.551489559
487	4013817400	48	15	33	0.9784	37674	0.128205388	0	0.005439345	264.7377691	11.54349835
488	4013817600	32	5	27	0.815	59444	1.142880901	0.433633744	0.286225443	4504.630988	0.215999935
489	4013941100	14	3	11	NA	NA	2.014979118	0.5811171	0.217265838	9095.447377	0
490	4013092718	1	1	0	0.616	41228	0.094376812	0.049894995	0.090781172	129.8727455	32.16225224
491	4013116711	0	0	0	0.6951	62589	0.053579424	0.001597377	0.020765897	112.6847564	17.08305597
492	4013421801	3	3	0	0.6513	42973	0.094859262	0	0	127.8429503	22.59021708
493	4025001402	0	0	0	NA	NA	0.012460069	0.840061032	0	77.03011747	NA
494	4013812300	1	1	0	0.7843	81055	0.166934225	0	0.139195744	254.7491689	15.17963735
495	4013040531	1	1	0	0.8524	47539	0.101589509	0.092499004	0.000675175	266.5974659	10.26641416
496	4013812600	103	46	57	0.8293	81484	0.360857483	0.001175636	0.093345459	382.7716989	11.87914366
497	4013112503	0	0	0	0.625	46599	0.352491673	0.003820818	0	259.1068285	31.65489712
498	4013320001	9	4	5	0.5377	40338	0.080213412	0.007978662	0	304.5623528	21.56208717
499	4013810200	0	0	0	0.7657	85809	0.096149764	0	0.013184861	129.6942031	24.61173995
500	4013318400	533	189	344	0.8	38498	0.436280325	0.041266226	0.01683662	817.8601026	5.075440148
501	4013318700	77	25	52	0.7776	30469	0.029362125	0.099486525	0.02206656	240.6356043	21.62190427
502	4013319201	2	1	1	0.7879	33851	0.014281556	0	0.017698313	132.2159901	38.83796503
503	4013319202	0	0	0	0.8627	31202	0.013521071	0	0.000679154	132.5177868	19.78602317
504	4013319401	2	1	1	0.78	65847	0.028072835	0.000337164	0.002360146	266.9326297	22.2228358
505	4013319704	17	9	8	0.6754	69079	0.161213389	0.10577035	0.006524794	786.2316816	1.986691756
506	4013319800	8	7	1	0.7695	37567	0.021573238	0.001787915	0.005006163	251.6897623	29.73501954
507	4013319903	12	10	2	0.7949	66622	0.128914377	0.00101023	0.001683717	267.265746	22.8985573
508	4013319910	61	40	21	0.8227	118667	0.450768727	0.018875696	0.009842327	667.5250666	6.287404339
509	4013217001	55	47	8	0.965	63271	0.141136076	0.006630217	0.009471738	285.0585618	14.22163914
510	4013217201	12	6	6	0.84	34391	0.008931657	0.009993028	0.018248137	207.1444285	6.488226643
511	4013217204	51	11	40	0.8736	31188	0.040756076	0	0	61.27416263	40.14742747
512	4013217700	1	0	1	0.9345	72599	0.051874322	0.001405824	0.002811648	256.0775725	18.59592761
513	4013217900	64	9	55	0.8383	59890	0.193702656	0.00690865	0.047669688	260.5429277	17.02214694
514	4013815600	0	0	0	0.6575	83728	0.236604239	0.13348022	0.37882304	524.572106	9.466763374
515	4013816000	476	24	452	0.8206	102550	3.80373482	0.166262535	0.412972262	2397.473371	2.573125556
516	4013816100	0	0	0	0.8575	80919	0.147729262	0.006322198	0.013276616	284.7111013	26.76045987
517	4013816500	2	2	0	0.9061	94489	2.641696991	0.082670255	0.30222077	796.9008878	5.186341317
518	4013816600	0	0	0	0.8049	79429	0.212908038	0.147246837	0.028980988	307.4429367	12.70479668
519	4013817200	1	0	1	0.7214	75614	4.195865656	0.174973965	0.342907199	2671.597451	2.187080991
520	4013817300	327	63	264	0.9642	71250	1.363607651	0.000875496	0.001400794	513.9943529	10.05847627
521	4013940700	0	0	0	0	47878	0.119020802	0.951596825	0	38551.26354	0.018624552
522	4013980100	646	621	25	NA	NA	1.816872015	0.556001488	0.000308108	291229.023	0
523	4013980600	0	0	0	NA	NA	1.651078532	0.552718491	0.021468328	989.3644036	0
524	4013109900	3	3	0	0.6822	34144	0.226020999	0.024404495	0.025091946	261.8370079	25.38984101
525	4013610800	6	3	3	0.7575	96208	0.569349369	0.881814629	0.001120673	5220.076702	0.438499304
526	4013611100	24	18	6	0.8756	108419	0.326004739	0.595842878	0.002764932	585.9094954	4.679903674
527	4013611300	2	1	1	0.9282	75250	0.04274992	0.919673808	0	5619.655531	0.560354631
528	4013611500	2	2	0	0.8902	95125	0.184680463	0.36340823	0.001440191	562.4253468	6.30128073
529	4013612000	0	0	0	0.8865	96614	0.203435954	0.790095925	0.0004289	1468.872276	1.433072184
530	4013320007	3	2	1	0.7693	41719	0.020224893	0.002170112	0.016492849	207.3626031	30.12597212
531	4013110002	0	0	0	0.6667	34968	0.007976312	0.001526893	0	117.886449	39.57197829
532	4013110600	0	0	0	0.845	55130	0.196624138	0	0	260.5018567	21.132287
533	4013110901	0	0	0	0.802	23924	0.018722735	0	0	132.7029985	23.06654736
534	4013110902	0	0	0	0.771	32010	0.005569401	0	0.001363107	132.0512362	36.273799
535	4013111204	987	107	880	0.6102	31034	0.76818987	0.482759088	0.003111084	665.3629274	2.529446608
536	4013610400	79	30	49	0.9286	77898	0.05445628	0.169346524	0.000782804	344.9140776	14.33400467
537	4021941200	0	0	0	NA	NA	0.01053873	0.16891324	0	6.393814971	NA
538	4013116100	0	0	0	0.6772	25750	0.008750994	0.087693166	0	241.181851	16.72182207
539	4013116710	1	0	1	0.9213	127784	0.005620394	0.139662873	0.007746008	383.4233034	13.45771098
540	4013116713	13	5	8	0.8685	77092	0.373519477	0.022985131	0	258.4279342	22.98126175
541	4013216819	11	8	3	0.9731	87266	2.016688035	0.696554506	0.000415245	2384.135033	2.525444204
542	4013810400	6	4	2	0.759	65574	0.483640278	0.002665706	0.001332853	540.1945566	8.678354757
543	4013216821	45	27	18	0.9535	118243	4.297280218	0.441559467	0	1540.698481	3.602911321
544	4013216829	33	8	25	0.9564	127105	2.760597818	0.85944217	0	9296.751166	0.459300236
545	4013216831	8	1	7	0.9781	110214	0.561070599	0.102787032	0.000190346	472.8222912	5.981105486
546	4013216834	32	3	29	1	98000	0.194450113	0	0	299.3217081	7.580472577
547	4013216838	1	1	0	0.8786	88021	0.239669484	0.022095917	0	264.7547908	17.29902596
548	4013216839	1	1	0	0.938	108071	0.224880059	0.099518879	0.004257492	338.2272824	12.0717642
549	4013216845	31	13	18	0.8649	69830	1.562752962	0.277283724	0.000403811	668.6292208	3.098877428
550	4013216846	21	7	14	0.903	90888	0.099589159	0.211959008	0.002228388	686.5950243	10.19669493
551	4013813200	25	16	9	0.759	117477	0.114820914	0	0.09392225	259.6828763	13.5511438
552	4013813400	20	15	5	0.8685	99701	1.253176713	0	0.185843804	522.5355818	7.216733427
553	4013813900	1	1	0	0.8285	83188	0.158242908	0.000350261	0.018563856	256.9509252	18.78568834
554	4013814300	1	1	0	0.8335	82150	0.19724078	0	0	252.6203375	16.73261956
555	4013814400	1	1	0	0.7345	75255	0.07509237	0	0	253.4121431	18.43242373
556	4013422633	0	0	0	0.8574	43919	0.099408096	0.023149046	0	260.4858922	9.555219974
557	4013422634	0	0	0	0.8304	38283	0.088900281	0.134089116	0	253.7118677	18.24510632
558	4013109500	0	0	0	0.6935	46812	0.057975351	0	0.000361485	248.9728602	20.46809438
559	4013109602	0	0	0	0.7881	33937	0.045780067	0	0	148.6704894	44.15133108
560	4013109703	0	0	0	0.8444	38411	0.131212798	0.009048534	0.01322478	129.3027164	23.10856325
561	4013109704	0	0	0	0.7677	35890	0.014688083	0.002956823	0.01034888	60.87615027	41.64192362
562	4013422636	20	7	13	0.7527	58024	0.165887233	0.007016089	0.161370047	269.3808472	8.359911343
563	4013422639	95	48	47	0.9979	40258	0.609688397	0.016423242	0.004941507	619.2443444	6.861588706
564	4013422641	3	2	1	0.7388	66830	0.103798886	0.242313437	0.34849311	772.1816929	8.119850623
565	4013522800	10	4	6	0.826	31786	0.170091566	0.436788532	0.02603643	1558.969502	1.758854164
566	4013814600	39	12	27	0.7552	77022	0.331915403	0.004060411	0.220615647	531.965894	9.047572512
567	4013815100	0	0	0	0.8814	92009	0.047772566	0.020136186	0.071006551	254.7652258	14.33084122
568	4013815300	73	73	0	0.8431	121742	0.215161879	0.002035915	0.325376225	486.2678576	6.671220294
569	4013810900	7	7	0	0.7753	81913	0.012161263	0.027025037	0.001000927	269.7498663	20.69324473
570	4013811000	4	4	0	0.8103	76071	0.060934522	0.015702262	0.009129222	246.4613001	10.90637759
571	4013811400	0	0	0	0.8289	88529	0.000859116	0	0.021996728	257.7656066	19.70006809
572	4013811700	0	0	0	0.9185	73750	0.000122069	0	0.104218589	256.4801574	17.7947489
573	4013812200	83	11	72	0.8403	100729	0.061948863	0	0.263116004	526.079743	11.74916936
574	4013812400	50	7	43	0.7582	85305	0.856907134	0.001359967	0.536153418	1654.451823	3.636854163
575	4013813100	15	9	6	0.5955	109519	0.006982656	0.001383185	0.295655807	260.2688609	8.852384384
576	4013115200	6	4	2	0.5745	30000	0.051151245	0.065815064	0.007757669	719.2882116	2.081224154
577	4013115802	0	0	0	0.6909	27045	0.001665583	0.129935931	0.016765927	128.8327241	26.31319041
578	4013115900	0	0	0	0.6057	30019	0.092492275	0.101876537	0.007001824	257.0758766	16.66045082
579	4021000215	0	0	0	NA	NA	0.002941032	0	0	6.095015566	NA
580	4021000311	0	0	0	NA	NA	0	1.621419768	0	0.222027637	NA
581	4013610100	65	11	54	0.9543	137188	0.594724844	0.944285908	0	2176.787752	0.2209678
582	4013610300	147	15	132	0.9175	89340	0.27120728	0.239730209	0.004647435	697.1586953	11.00036484
583	4021001701	0	0	0	NA	NA	0	0.258174333	0	2.788813247	NA
584	4013619600	24	1	23	0.9656	65469	0.523433191	0.04375978	0.007640597	259.1420699	7.39748664
585	4013723304	256	49	207	0.8718	60348	3.220513064	0.761099083	0.06055513	73612.42606	0.053183956
586	4013723307	6	2	4	0.8411	111563	0.472030603	0.744084211	0.090143298	1902.970093	1.303225946
587	4021941300	0	0	0	NA	NA	1.998806668	0.225020841	0.017648693	20.3981106	NA
588	4013112512	0	0	0	0.6603	29964	0.190312828	0.051901873	0.089711694	1168.743954	1.521291292
589	4013112700	0	0	0	0.7382	31327	0.025115844	0.006602058	0.009034395	259.0101534	23.68633013
590	4013113000	7	2	5	0.8833	37228	0.013930383	0.018413883	0.046034708	127.0780311	16.79283179
591	4013113202	3	0	3	0.7209	23140	0.002076225	0.00401667	0.008033341	67.21985499	33.90367326
592	4013113502	1	1	0	0.7523	30595	0.008163725	0	0	64.18577293	37.36030417
593	4013113602	0	0	0	0.8227	22579	0.002687093	0.020204907	0	106.9047219	27.27662491
594	4013113700	6	0	6	0.6834	32625	0.001152015	0.034277658	0.005051444	249.4336105	28.21191573
595	4013114401	0	0	0	0.6639	24306	0.005900737	0	0.000648709	138.7369974	13.83192685
596	4013114800	1	0	1	0.6831	27155	0.104335901	0.317722753	0.015502737	539.9046753	5.213883355
597	4013116715	10	7	3	0.7497	66905	0.026515101	0.039740352	0.038746843	90.58802588	24.73836888
598	4013116719	517	59	458	0.7837	73142	0.088875149	0.008456152	0.003963821	340.5804567	19.68404196
599	4013116721	1	1	0	0.8871	100651	0.052495462	0.294432823	0.005137754	227.7259696	17.31466994
600	4013116730	0	0	0	0.6072	121354	0.027789307	0.757748673	0	445.2795654	3.979522389
601	4021000201	0	0	0	NA	NA	0	0.750688815	0	27.57467488	NA
602	4013061100	13	10	3	0.8574	40601	0.568382346	0.151264925	0.010646212	1014.445351	2.530446808
603	4013061401	0	0	0	0.7213	24539	0.028721438	0.07920399	0.001257206	71.58730274	23.45387989
604	4013071505	0	0	0	0.9002	36626	0.197015017	0.139705634	0	601.6937014	10.10979504
605	4013071510	0	0	0	0.8301	98879	0.197464886	0.018416344	0.004517216	259.0090616	17.2889704
606	4013071512	0	0	0	0.8107	62685	0.043534028	0.010339408	0.008960821	261.1367997	23.58533921
607	4013071514	0	0	0	0.754	68179	0.033699645	0.02396684	0.006067554	296.6598847	13.00479168
608	4013040515	544	88	456	0.9206	47120	10.10242642	0.902979914	0.03593306	225724.7219	0.019133925
609	4013612200	9	0	9	0.9081	71597	0.391066178	0.90264337	0	2293.763039	1.010130498
610	4013040516	9	2	7	0.946	61952	3.548417333	0.728598734	5.94E-05	37869.61014	0.03475082
611	4013082203	0	0	0	0.6724	63906	1.094024502	0.019798982	0.372851624	513.6627753	11.43357137
612	4013082206	246	57	189	0.6888	65345	0.34479066	0.241969189	0.306810606	682.8968616	3.731163728
613	4013082208	36	23	13	0.8014	43021	0.593126128	0.223381077	0.457168547	1894.027938	1.584453925
614	4013082210	1	1	0	0.7384	54492	0.063987531	0.049289863	0.051343607	219.1119911	17.21950488
615	4013612400	5	2	3	0.9037	82731	0.061252	0.921697205	0	5589.351875	1.073469721
616	4013613100	8	7	1	0.9772	87601	0.222815036	0.266969673	0	584.5607779	4.868612653
617	4013010101	15	6	9	0.9698	84875	2.835669576	0.803660022	0.001896798	5409.115648	0.715089166
618	4013030402	102	25	77	0.9512	91991	1.053308361	0.764265767	3.09E-05	5825.591293	0.605603761
619	4013040507	5	5	0	0.9833	42136	0.329305075	0.043233294	0.000117482	766.0762594	8.614024934
620	4013613400	0	0	0	0.9318	74845	0.124887761	0.382043142	0.003022861	387.050528	10.18988405
621	4013613600	0	0	0	0.9322	82083	0.267801438	0.433183235	0.002550637	635.1353834	5.801912626
622	4013614100	4	3	1	0.8574	88097	0.119307475	0.102907168	0	341.0841114	15.45659802
623	4013614300	130	78	52	0.8569	102917	0.219833593	0.633660467	0.000417569	1293.200447	2.652334376
624	4013614600	12	12	0	0.8303	50390	0.011532521	0.032769045	0	337.8188151	20.25642058
625	4013615100	2	1	1	0.9281	106250	0.10927162	0.235245887	0	224.9561117	15.14962174
626	4013615300	2	0	2	0.9766	48227	0.015515338	0.286398911	0.10773417	268.9954367	9.055915706
627	4013615500	5	2	3	0.9757	46402	0.401683659	0.002408432	0	261.5809617	10.55887241
628	4013420304	0	0	0	0.9192	89079	0.315432164	0.144804267	0.252897594	529.542405	1.777005942
629	4013216848	14	3	11	0.9559	135673	24.94005116	0.546209114	0.002558357	1336.79571	4.296093978
630	4013216851	39	0	39	0.9578	158088	2262.691286	0.811269825	0	5607.098724	0.591928226
631	4013111300	2	1	1	0.7908	35258	0.004672022	0	0.013782076	261.2088255	19.60117538
632	4013111502	1	1	0	0.7872	30593	0.015620547	0.001892047	0.007095175	190.2701379	35.78070671
633	4013111700	27	27	0	0.8458	34792	3.001276621	0.002766401	0.005187001	260.265988	21.75850961
634	4013112100	0	0	0	0.7998	25125	0.015281193	0.000696505	0	258.4333405	14.82393871
635	4013112302	2	2	0	0.6875	33281	2.69E-05	0	0	128.2878415	55.34429387
636	4013112502	0	0	0	0.6365	45386	0.002222841	0.007099002	0	126.778379	44.72371429
637	4013112507	0	0	0	0.9134	21779	0.167662587	0.000717241	0	125.4808161	15.18957287
638	4013112510	0	0	0	0.8582	66667	0.067303022	0.06870235	0.261594042	1028.349108	4.724076641
639	4013522903	0	0	0	0.8419	42415	0.027103185	0.000692848	0.029792453	129.8986692	36.47458461
640	4013523003	0	0	0	0.8256	56080	0.148727517	0	0.009327632	260.5162864	23.28453274
641	4013523104	3	3	0	0.78	43235	0.909106394	0	0.001032035	261.6189684	23.69858745
642	4013616000	1	0	1	0.9142	84583	0.398219089	0.170126292	0.008307653	249.1678354	6.264853557
643	4013616500	1	0	1	0.8356	48524	0.079135887	0.019668688	0.023244813	201.3352436	18.94352887
644	4013618900	0	0	0	0.8358	45734	0.036081745	0	0	257.0560187	22.55539485
645	4013619300	0	0	0	0.8218	34310	0.084980937	0.017113314	0.006160793	131.4765779	27.32045553
646	4013116732	11	11	0	0.6031	66516	0.157194416	0.535511683	0.065832808	671.2458602	6.118473489
647	4013116800	71	2	69	0.8175	30427	0.393429481	0.003101285	0.001033762	522.364139	5.528710308
648	4013117300	4	4	0	0.5445	11921	0.150096692	0.315848279	0.015621893	818.0826603	1.553632734
649	4013216806	9	1	8	0.9818	56178	0.047425421	0.004397181	0.030340548	204.6765924	13.93906341
650	4013216809	1	0	1	0.9048	115265	0.237087008	0.494769248	0.00097338	924.612841	5.941946463
651	4027012100	0	0	0	NA	NA	0.006527729	0.882517281	0.014739328	48.84890182	NA
652	4013422222	0	0	0	0.8306	59926	0.002217961	0	0	98.11912505	18.11063846
653	4013422301	2	1	1	0.6982	37262	0.921532136	0.000696135	0.020013873	517.1412847	11.57904073
654	4013422401	215	44	171	0.7754	51172	0.092887793	0	0.019481099	258.7122973	11.11659565
655	4013422403	3	2	1	0.795	74469	0.185205875	0	0	258.9784292	21.67748108
656	4013422504	0	0	0	0.8367	50469	0.151300008	0.001042306	0.019803822	259.0409096	18.25194332
657	4013422507	10	4	6	0.957	77756	0.069776876	0.001095428	0.003286283	246.4790942	18.95495444
658	4013103211	5	5	0	0.8717	74567	7.42E-05	0	0	271.1095321	17.65707005
659	4013103215	0	0	0	0.9694	86607	0.029859231	0	0	270.9986004	10.97053636
660	4013103219	14	6	8	0.9062	81223	0.001102731	0.003786652	0	285.2124095	11.99456926
661	4013103302	1	1	0	0.789	44552	0.014016978	0.026610144	0.007191931	250.2804951	27.3013684
662	4013103306	0	0	0	0.8157	27149	0.009357196	0	0	76.4794489	43.9856726
663	4013103502	0	0	0	0.9132	53475	0.011641856	0.219160373	0	442.6895187	13.11076896
664	4013103605	1	1	0	0.9288	94638	0.360226748	0.115469785	0	611.0689461	9.817222816
665	4013103611	13	6	7	0.8475	82596	0.00912986	0.262438947	0	521.9499689	10.1139962
666	4013103615	19	2	17	0.654	26139	0.04049194	0.805538694	0	702.98299	6.146663663
667	4013103702	5	1	4	0.8284	56782	0.004908381	0.540870933	0	472.571152	7.101576103
668	4013104100	0	0	0	0.8506	47209	0.000787903	0	0.007028777	256.0900603	22.49989708
669	4013040520	2	0	2	0.8474	100782	0.217341287	0.761006392	0.000202374	2223.608128	1.69993982
670	4013107900	57	21	36	0.904	88409	0.244386697	0.333842757	0.000463188	777.2221935	5.145246795
671	4013050604	1400	389	1011	0.7916	58966	4.625013937	0.41946265	0.216873437	30999.23202	0.099679889
672	4013108501	4	3	1	0.7164	53150	0.001847052	0.001390709	0	129.430346	18.96000494
673	4013108502	0	0	0	0.6985	49643	0.002505412	0.000696081	0	129.295316	25.16719167
674	4013071702	11	7	4	0.9714	30693	0.143597686	0.000776858	0.000776858	347.5539248	9.857463132
675	4013071802	1	1	0	0.9181	28151	0.090817715	0.023993944	0	288.8228775	10.98597184
676	4013106501	0	0	0	0.9689	50292	0.009702767	0	0	131.1511793	24.5365693
677	4013106702	0	0	0	0.9153	50703	0.011354037	0	0	64.93585306	20.89754636
678	4013106802	1	0	1	0.7231	40750	0.019715135	0.016785042	0.059467007	187.6670879	19.64649231
679	4013107201	1	0	1	0.6572	20546	0.008348321	0.002079664	0.022876305	129.8286596	33.56731875
680	4013107300	13	13	0	0.4784	36921	0.001091474	0.003147723	0.000699494	257.3288401	24.61441942
681	4013107700	4	3	1	0.7558	48750	0.076490524	0.003771577	0.006514542	262.4896598	14.30532541
682	4013040527	2	1	1	0.889	53977	0.153255788	0.036119317	0.003009943	239.2071803	16.72190607
683	4013040528	158	91	67	0.9694	56469	0.500372719	0.05990071	0.000116087	775.2829682	7.726211262
684	4013420213	0	0	0	0.99	40083	0.011492325	0.006227262	0	130.0732267	22.21825408
685	4013420301	0	0	0	0.8754	109205	0.176789942	0.057817392	0.012664762	163.4456277	13.80275528
686	4013420302	2	2	0	0.9588	76667	0.306676898	0.007280763	0.007627466	259.5881808	18.7027005
687	4013420107	14	7	7	0.8974	128864	1.188468522	0.201405075	0.000107876	834.2888089	7.420691653
688	4013420108	0	0	0	0.8858	96646	0.210482995	0.673864484	0	971.2338542	1.442495022
689	4013420110	107	51	56	0.9365	87284	3.213427841	0.73758511	3.49E-05	2575.472273	2.089713819
690	4013420704	0	0	0	0.8933	56205	0.127477635	0.002758402	0.010688807	261.0207188	17.45455311
691	4013420705	0	0	0	0.827	126628	0.361556353	0.014898728	0.183289002	519.5074389	7.097107229
692	4013421902	0	0	0	0.7608	39890	0.043344278	0	0	131.2929972	39.51467413
693	4013422002	0	0	0	0.8701	36427	0.014751516	0	0.016838003	128.2812465	30.78392289
694	4013422104	1	1	0	0.7357	32008	0.036762415	0	0	152.6303332	38.5703148
695	4013422107	0	0	0	0.7202	34212	0.008898923	0	0	62.99294146	51.22796182
696	4013422204	1	1	0	0.7689	46335	0.027754361	0.002077873	0.001731561	259.8810784	11.32056254
697	4013422212	5	5	0	0.8651	76250	0.009476148	0.003718287	0.006197145	217.8422411	19.26164539
698	4013422220	53	6	47	0.8285	80615	0.00891108	0	0	127.431539	15.78886998
699	4013061017	0	0	0	0.7919	NA	0.119163602	0.137589317	0.679590958	323.1355528	10.14125487
700	4013061019	24	9	15	0.9161	55948	0.579453341	0.284509616	0.508305797	4321.119319	0.554485961
701	4013061045	12	7	5	0.8486	78597	9.110747293	0.27768815	0.537697668	4108.349598	1.150827087
702	4013061046	0	0	0	0.7865	61162	0.287099992	0.230429571	0.007365329	256.6076901	21.46856939
703	4013071909	1	0	1	0.9083	37695	0.020710008	0.038632853	0.006953914	232.9623419	15.49606675
704	4013071913	0	0	0	0.7796	38750	0.048702749	0.030279656	0.043737281	214.0050741	20.26587462
705	4013082002	0	0	0	0.7305	49618	0.125801983	0.023135888	0.072129534	264.5240978	22.9884538
706	4013082008	0	0	0	0.7132	53368	0.008338451	0.001393951	0	129.1293663	39.77406648
707	4013104224	0	0	0	0.8505	62306	0.123783318	0.068394907	0	255.282165	24.03223116
708	4013104226	1	1	0	0.8876	55703	0.09726696	0.032709612	0	255.8880862	18.70739694
709	4013105701	0	0	0	0.8835	63750	0.008634731	0	0.016561746	130.4210313	24.94996373
710	4013105900	3	3	0	0.7902	37093	0.113283991	0.000692096	0.013841916	260.0795966	20.21304273
711	4013106002	0	0	0	0.8208	30615	0.025171758	0.002874179	0	93.93986546	25.53761375
712	4013420504	7	1	6	0.9053	53064	0.130623326	0.01199092	0.000666162	135.1022238	23.36749101
713	4013050608	1	0	1	0.7856	63468	0.52858717	0.286427997	0.194715623	1299.279414	6.298876063
714	4013050610	22	16	6	0.7832	72560	1.016988351	0.285399546	0.40579527	3706.277796	1.972329221
715	4013050702	8	7	1	0.6753	42804	0.193639249	0.124341398	0.419345272	806.3283943	6.324966398
716	4013060901	1	1	0	0.5487	58356	0.021252292	0.055066581	0.013630342	165.0728947	25.7583173
717	4013061010	13	9	4	0.9415	85027	0.391179189	0.032013906	0.030771988	652.2165616	6.787622794
718	4013061012	8	7	1	0.7857	62318	0.728884205	0.099315323	0.133546656	1012.230513	7.426174081
719	4013061016	1	1	0	0.7305	105580	0.083256576	0.028128519	0.755905632	2095.737793	0.789698027
720	4013422629	198	198	0	0.8641	48250	0.022117227	0.087551755	0	195.3130472	14.09020052
721	4013082012	20	6	14	0.8122	55966	0.00058066	0.324715172	0.042595716	291.5786145	14.91878959
722	4013082019	11	11	0	0.7325	83545	0.130726684	0.193293664	0.043282042	182.9858216	13.0119371
723	4013082022	63	12	51	0.6341	52188	0.304883434	0.291879636	0.179992442	370.0155366	11.96436247
724	4013082026	4	4	0	0.7489	64537	0.145013468	0.036936727	0.062508308	253.4063151	22.38302545
725	4013092801	0	0	0	0.6581	28463	0.030537747	0.063019746	0.005729068	125.6748948	39.70562305
726	4013420115	0	0	0	0.8677	34083	0.150284581	0.141591013	0	186.2406332	14.61550014
727	4013420206	8	4	4	0.9147	33566	4.228634676	0.347755366	0.013602371	1508.560476	2.635625196
728	4013420208	0	0	0	0.8939	57365	0.190869909	0.032343724	0.014259061	258.7828168	20.79736231
729	4013093002	0	0	0	0.645	32095	0.041593282	0.001619334	0	111.1568019	40.26744134
730	4013093101	0	0	0	0.681	29345	0.013290387	0.003594505	0.002875604	125.1910813	35.65749216
731	4013103207	1	1	0	0.913	111979	0.101489712	0.03460066	0	241.902902	10.93413919
732	4013104206	1	1	0	0.7192	47517	0.011287287	0.002176535	0.001088268	165.4005072	25.72543502
733	4013104212	0	0	0	0.8287	54987	0.008590412	0.002442666	0.005583237	257.9148941	27.47805637
734	4013104216	2	1	1	0.8226	50398	0.159833046	0.1083327	0.009749943	249.2322257	21.98351351
735	4013104218	0	0	0	0.8	58261	0.408025598	0.045681876	0	258.0892252	16.06421189
736	4013108902	0	0	0	0.6993	35472	0.007627466	0	0	151.7330002	31.80586948
737	4013109002	0	0	0	0.5314	27719	0.002265403	0	0	94.2873183	51.47033649
738	4013109300	0	0	0	0.8218	31846	0.028355684	0.054058886	0.000706652	254.7222282	14.23118832
739	4013420104	106	12	94	0.9462	64701	0.06660526	0.267026558	0.008583416	765.4294826	6.284053736
740	4013422210	0	0	0	0.7763	63585	0.046203229	0	0.012414552	260.9840422	21.80593094
741	4013422513	7	1	6	0.8972	56351	0.09493608	0.002430008	0.002777153	259.2583552	16.5433434
742	4013422609	1	0	1	0.8994	48500	0.390729141	0.017827901	0.000349567	257.4615985	12.89512696
743	4013422615	4	4	0	0.811	73641	0.658786863	0.157739247	0.000348595	516.3584943	12.3286439
744	4013422622	90	43	47	0.8386	73272	0.41394131	0.010653238	0.046874249	253.4440584	15.47876097
745	4013422626	0	0	0	0.7904	33347	0.140015687	0	0.006872583	183.3371787	13.66334978
746	4013092307	70	70	0	0.7775	59586	0.092119057	0.000701717	0.00210515	256.5137989	23.74141284
747	4013092311	0	0	0	0.7241	25833	0.015286292	0.058482053	0	64.63521359	44.35662607
748	4013092500	3	3	0	0.7441	34571	0.083338866	0.019165481	0.014374111	262.9727861	19.54194606
749	4013092711	0	0	0	0.6373	50169	0.121156585	0.130615169	0.25346403	254.9474177	14.71676016
750	4013092716	0	0	0	0.5732	52273	0.000687322	0.005471909	0	131.5811401	31.47867542
751	4013092719	1	0	1	0.8499	48944	0.005761438	0.067540908	0.292795142	254.5124198	20.01866944
752	4013040518	24	7	17	0.8104	59702	4.217527539	0.947597129	0.000283375	45416.89575	0.118942519
753	4013216813	111	16	95	0.9654	94167	0.26888466	0.002931766	0.003909021	460.4733809	8.777923258
754	4013422213	62	35	27	0.8768	63300	0.05425105	0	0.00473894	132.9411329	17.64690844
755	4013422305	0	0	0	0.8258	95658	0.127247386	0	0	249.5114312	24.6601928
756	4013104401	3	0	3	0.7663	26603	0.051576184	0.04801106	0.026123665	254.9412548	18.19634882
757	4013105002	12	3	9	0.9567	156389	0.801701129	0.200409102	0.000558243	806.1011135	3.15345055
758	4013105102	55	19	36	0.8673	86229	0.092501376	0.76488575	0.000332476	1894.871227	2.382219929
759	4013106001	0	0	0	0.3973	23238	0.022082328	0.00384411	0	70.23731901	25.37112784
760	4013106703	1	1	0	0.7179	56000	0.065057006	0	0	129.4940851	17.68420541
761	4013108601	0	0	0	0.6856	27160	0.018203134	0.001093783	0	82.28325596	35.06181138
762	4013116704	563	525	38	0.6838	74427	1.047873203	0.233704662	0.003079564	789.0728336	9.127167599
763	4013422514	0	0	0	0.8245	60690	0.0323487	0.009906969	0.022015487	245.2818753	16.42599966
764	4013422646	4	3	1	0.7353	78480	0.030669584	0.176962567	0.004982597	559.9489299	9.708028196
765	4013116300	0	0	0	0.6147	48750	0.04699078	0.088839255	0	268.4624037	25.06123728
766	4013116603	1	0	1	0.6948	85481	1.005374022	0.115376097	0.239574262	652.908199	6.93512504
767	4013116612	1	1	0	0.6606	70643	0.257629152	0.173675329	0.271491133	774.7214355	5.849844592
768	4013116717	2	1	1	0.7605	51047	0.010313856	0.016797135	0.057950116	107.1611315	30.58011757
769	4013216810	3	3	0	0.748	30571	0.008932415	0.029907924	0.014953962	186.5726315	6.592606805
770	4013216830	8	6	2	0.929	44173	0.238232933	0.053595554	0.003194437	253.5658075	12.27689187
771	4013216842	3	0	3	0.9339	130446	0.49787602	0.134923063	0.00107252	419.5724495	8.763683136
772	4013218300	0	0	0	0.878	36957	0.106729581	0	0.000802688	224.2464242	18.64020804
773	4013319300	0	0	0	0.642	24695	0.020918041	0	0.002467638	109.4163782	21.82488618
774	4013320002	0	0	0	0.4443	36923	0.129988868	0.022634208	0.00130582	206.7666771	26.97243133
775	4013420111	0	0	0	0.902	50783	0.315814866	0.181288916	0	258.6479147	16.8800897
776	4013420401	0	0	0	0.9199	36870	0.126610394	0.04059787	0.2689249	312.5779725	12.94716953
777	4013421101	6	6	0	0.7581	51626	0.013363733	0.056775992	0.108713121	278.9911635	15.40909019
778	4013421302	0	0	0	0.8159	32319	0.049385041	0.000721954	0	249.3232896	25.62135294
779	4013422105	0	0	0	0.7711	48173	0.07691837	0	0	127.5749462	22.26142424
780	4013109102	0	0	0	0.6836	40353	0.016534724	0	0	127.8949538	50.41637538
781	4013110502	9	0	9	0.6857	31791	0.008185102	0.000687741	0.000687741	130.8631823	17.09418922
782	4013111800	40	38	2	0.8404	56037	0.050060306	0.000678565	0.001017847	265.2658559	13.55621133
783	4013113501	1	1	0	0.8156	20354	0.025473519	0.005620491	0.000702561	128.1026787	38.68771559
784	4013114302	0	0	0	0.5016	15822	0.027083175	0	0	130.3865393	14.23459822
785	4013610900	5	3	2	0.9007	117310	1.825880176	0.576624176	0.000583836	2620.597716	2.081967777
786	4013612300	6	3	3	0.8256	91122	1.779441517	0.659227895	7.70E-05	2339.054539	2.113674529
787	4013613500	0	0	0	0.8677	57750	0.343630518	0.095442016	0	260.2627344	15.39213829
788	4013614700	11	3	8	0.8202	32311	0.479110131	0.316658987	0.000120288	1496.404711	2.025521557
789	4013617500	0	0	0	0.9679	42625	0.047032419	0.015686004	0	327.0431328	9.420775705
790	4013618000	0	0	0	0.8236	74329	0.05965882	0.026069279	0.006843186	276.187151	17.94073324
791	4013619200	0	0	0	0.7247	33676	0.042351576	0.018564957	0.013923718	96.95686115	45.25724067
792	4013810800	2	1	1	0.7235	89490	0.204846083	0	0	270.7084985	17.94180835
793	4013812000	0	0	0	0.8721	50806	0.069196112	0.001020709	0.318121054	264.5219453	12.59252799
794	4013813300	115	36	79	0.7943	126307	0.383161478	0.013313454	0.224927298	513.7660071	8.167142127
795	4013815700	1	1	0	0.7258	80344	0.089834479	0.00850111	0.010201332	211.7370654	26.87295202
796	4013103303	1	1	0	0.8933	53683	0.127361569	0.003181049	0	254.6329712	13.95341689
797	4013103609	2	1	1	0.7427	36831	0.715708937	0.096027031	0.011868509	250.2420382	20.54411016
798	4013104219	2	2	0	0.8861	70473	0.044149055	0.162649263	0	257.3021192	11.60114813
799	4019940700	0	0	0	NA	NA	0	0.999735368	0	63.73686683	NA
800	4013061040	0	0	0	0.7002	55870	0.071134815	0.044663769	0.003601917	124.933478	27.74276403
801	4013061402	0	0	0	0.6705	33507	0.123766062	0.296971831	0.00116918	230.9309933	24.96849781
802	4013082016	0	0	0	0.8033	75859	0.001000729	0.020348945	0.649948783	517.4715435	5.698864096
803	4013082025	1	1	0	0.7466	71111	0.078766768	0.345806402	0.27766152	389.6110633	4.850991612
804	4013083000	2	0	2	0.7603	33904	0.901752508	0.114874094	0.165432662	1288.802326	4.954987954
805	4013092717	0	0	0	0.5695	45955	0.023806525	0.013187455	0.115216716	129.668685	39.59321404
806	4013103210	1	0	1	0.8569	43285	0.027182733	0.00462558	0.005781975	233.4842252	27.80915925
807	4013040517	247	36	211	0.7927	51462	1.26073514	0.771815017	4.72E-05	15243.84696	0.424695946
808	4013816900	8	2	6	0.8198	89358	0.169800457	0.095073742	0.660010562	2435.688295	1.349105305
809	4013941300	177	72	105	0.2906	31892	17.05631731	0.538208109	0.286163344	22005.01961	0.293478493
810	4013050609	4	4	0	0.7985	66424	1.485241583	0.58409167	0	1093.23593	4.567175175
811	4013061011	4	4	0	0.7442	51433	1.227224164	0.627505702	0.051145198	1589.005482	4.178085019
812	4013061031	2	2	0	0.9177	60750	0.303850278	0.226349855	0.575411521	2307.357345	0.794848706
813	4013523102	1	1	0	0.7201	50733	0.147870689	0.003114673	0.016265517	260.0593716	19.99158872
814	4013319103	3	2	1	0.6725	26001	0.005143326	0	0	95.83911634	53.96543914
815	4013319905	9	0	9	0.8311	66193	0.081463921	0.001034011	0.005514723	261.1192046	20.11341911
816	4013108200	7	7	0	0.9576	66293	0.003997499	0.003988477	0.006267607	157.9550117	20.30324942
817	4013422637	2	2	0	0.7505	71250	0.021840108	0.007677074	0	140.6785908	23.47905236
818	4013616700	0	0	0	0.8144	56753	0.057110259	0.149146319	0	247.4080509	20.62180265
819	4013810000	8	1	7	0.8061	101477	0.342976349	0.018195867	0.001949557	276.9859834	6.310788649
820	4013422307	65	37	28	0.7424	59851	0.761340821	0.002790106	0.001395053	774.1641239	7.006266285
821	4013422512	0	0	0	0.9257	90123	0.092022248	0.006256052	0	258.9492667	21.27057578
822	4013422627	0	0	0	0.8576	36273	0.070235234	0.068274234	0	208.2776928	15.44572516
823	4013113802	19	14	5	NA	NA	0.308454736	0.152491576	0.004697137	1360.403013	0
824	4013114500	0	0	0	0.9012	22269	0.087054647	0	0	254.4777011	16.14286824
825	4013116708	8	6	2	0.8158	47437	0.199730974	0	0	335.1207576	16.32545844
826	4013108901	0	0	0	0.7503	33600	0.00777406	0	0	104.5212921	27.5924641
827	4013050611	129	33	96	0.7684	66723	2.14748737	0.099404517	0.756356703	5875.085106	0.444589304
828	4013093105	0	0	0	0.5506	30851	0.01624397	0.002153751	0.008615004	125.362682	38.95896229
829	4013116712	12	12	0	0.7478	64420	0.800000337	0.029621036	0.013270224	379.7976517	18.86267587
830	4013422631	0	0	0	0.7843	60508	0.18507376	0.347632059	0.025985785	311.7088808	11.42412109
831	4013523006	4	1	3	0.8409	51518	0.206322355	0	0.028769416	259.6507343	21.25932752
832	4013061043	11	10	1	0.6514	66944	0.650743381	0.324860185	0.399642199	1416.517079	1.512865628
833	4013610600	4	4	0	0.9155	87423	0.621064296	0.66487034	0	919.3973063	5.215373122
834	4013106400	80	13	67	0.7264	44427	0.119414167	0.021570881	0.008350019	258.6820575	10.48391228
835	4013107102	1	1	0	0.5144	34054	0.001614136	0.001318054	0	136.5649383	40.09813989
836	4013109101	0	0	0	0.6665	34178	0.003886186	0.026629263	0.041345435	128.4301402	28.29553868
837	4013420212	11	5	6	0.8377	54004	0.234109582	0.017750526	0	258.5838919	11.15305358
838	4013420402	1	1	0	0.9176	74722	0.091238686	0.115435004	0.417427869	966.7778084	1.54327084
839	4013422106	1	1	0	0.7281	28798	0.015410811	0	0.04782839	126.0757475	39.73008369
840	4013422217	2	2	0	0.8714	60018	0.012708774	0	0	131.6148866	28.0667339
841	4013422508	1	1	0	0.8517	67216	0.674836203	0	0.006440781	251.5222845	15.14776318
842	4013422616	0	0	0	0.8225	56397	0.124007928	0.34974979	0	531.6372026	9.126524585
843	4013111100	7	5	2	0.9173	67130	0.206523508	0.006948493	0.005002915	323.8112249	13.9587502
844	4013104205	0	0	0	0.6044	39205	0.009809913	0.003355217	0.014195151	348.7106277	15.17303913
845	4013103212	0	0	0	0.845	99292	0.058657656	0	0	260.5342064	18.69620142
846	4013103400	5	2	3	0.857	63704	0.048069187	0.085707742	0.022833337	271.9707632	18.89909025
847	4013104221	0	0	0	0.8162	64026	0.068333842	0.01015751	0.003152331	256.9527406	22.97698785
848	4013422630	0	0	0	0.775	37958	0.016439818	0.005283191	0.000880532	204.4219297	22.33126361
849	4021000312	0	0	0	NA	NA	0.004236167	0	0	0.95458381	NA
850	4013422215	38	1	37	0.812	60759	0.112379806	0	0.0068126	132.1081497	14.53354698
851	4013217300	7	3	4	0.901	74643	0.19447368	0.009007655	0.011529799	249.7875334	9.984485479
852	4013812100	1	1	0	0.6967	73063	0.110266933	0.00061451	0.136421142	439.3747112	12.17867088
853	4013050606	0	0	0	0.8349	80611	1.818890855	0.544646326	0.018173809	2693.986777	2.344851895
854	4013060903	19	19	0	0.6812	44053	0.004748595	0.076451798	0.000695016	129.493357	35.09832555
855	4013611600	0	0	0	0.8705	104896	0.24084458	0.444351344	0.000602919	447.8213075	7.103279694
856	4013613900	1	1	0	0.868	83733	0.195816227	0.174727671	0.009444739	438.3392725	13.97775738
857	4013615000	33	21	12	0.8554	81921	0.013744562	0.551207868	0.006011055	1542.158683	3.552812081
858	4013619400	2	2	0	0.811	40457	0.009607141	0	0	128.9135393	29.42282107
859	4013071517	0	0	0	0.7651	68500	0.000580777	0.019606272	0.028278277	238.6991233	14.41144799
860	4013082017	0	0	0	0.7908	66806	0.024532673	0.074971548	0.267755527	260.4988244	14.97127678
861	4013082027	14	7	7	0.6852	76995	0.054713468	0.037729419	0.426877299	622.5910826	5.147841159
862	4013082211	0	0	0	0.7622	69728	0.028240099	0.236267524	0.143843314	414.8263728	10.48390432
863	4013092721	0	0	0	0.6533	88221	0.127701608	0.066990166	0.183248231	253.917867	10.31435886
864	4013216833	3	3	0	0.9064	71115	1.078995758	0.025671993	0.013526104	326.0362386	13.90029532
865	4013103304	0	0	0	0.7832	31029	0.029986305	0	0	95.42948468	48.53845764
866	4013116900	0	0	0	0.8066	29694	0.006267607	0.000281979	0.000563958	319.1725438	7.889149768
867	4013216816	142	17	125	0.9199	114964	1.823944913	0.039539595	0.001557115	1618.377728	3.564680791
868	4013040506	17	8	9	0.9927	40717	0.430341695	0.00794536	0.00695219	634.3324941	8.902271368
869	4013040529	1	1	0	0.9526	44167	0.290159087	0.070161217	0.00157413	400.2211052	7.693247457
870	4013111601	0	0	0	0.9197	26825	0.004882686	0.002041071	0	132.2835216	21.09862186
871	4013112513	38	36	2	0.7571	48163	0.273876041	0.081426101	0.293967916	777.0235725	10.63288205
872	4013082023	49	18	31	0.8333	73019	0.142165969	0.032275723	0.136814789	315.0975141	14.99853153
873	4013104702	0	0	0	0.8744	26754	0.002249333	0.003105621	0.003105621	144.8985355	29.34467202
874	4013115801	0	0	0	0.8698	30821	0.039256878	0.050580689	0	129.891468	33.17384942
875	4013216843	54	11	43	0.9339	145214	1.021064772	0.664517934	0	2366.888717	1.462679667
876	4013217501	0	0	0	0.7862	46440	0.028415263	0.008588487	0.007729638	104.7914468	40.12732077
877	4013319600	8	6	2	0.7877	46746	0.002052736	0.000698463	0	257.7087259	21.9550191
878	4013319908	96	45	51	0.7609	64458	0.508285233	0	0.000695948	258.6400239	9.476491546
879	4013810500	15	7	8	0.8035	74550	0.063507502	0.003384681	0.002461586	292.4943622	17.74735062
880	4013812700	1	0	1	0.8055	103531	0.06092223	0.004672527	0.105910605	288.9229084	18.50320568
881	4013814800	7	4	3	0.8562	76194	0.371229453	0.006927124	0.338896236	506.7037683	8.51977086
882	4013815800	1	1	0	0.8589	71552	0.048350988	0.104930319	0.085592707	283.902693	8.686074704
883	4013941200	8	3	5	0.0407	51157	1.097936652	0.781081538	0.079510812	10067.31003	0.107277912
884	4013107601	6	5	1	0.7501	34199	0.005218762	0	0	130.9537283	22.51940467
885	4013616800	2	1	1	0.9248	55607	0.069856876	0.01861353	0	246.5948147	23.84072839
886	4013617400	12	4	8	0.9022	44792	0.736509357	0.139056483	0.000131932	682.1688402	9.563614776
887	4013619000	0	0	0	0.9111	52469	0.05116328	0.010482276	0.002795274	128.7888207	23.40265237
888	4013810100	19	16	3	0.8806	122199	0.140290767	0.000703052	0.006151709	512.052816	13.17051638
889	4013420207	27	13	14	0.9537	79219	0.377630123	0.331442409	0.000275513	326.6630859	7.934780855
890	4013420602	6	5	1	0.8195	73684	0.157960855	0	0	255.8381519	18.98856744
891	4013421102	1	1	0	0.9096	41654	0.122374843	0.003430976	0	262.3160472	25.0956816
892	4013421601	0	0	0	0.9294	50395	0.004232209	0	0	127.8164646	22.8296097
893	4013422219	46	9	37	0.7732	63183	0.042246837	0	0	128.7537808	22.29837432
894	4013116604	1	1	0	0.5281	62545	0.229961445	0.002822034	0.091716099	255.1351433	11.37044455
895	4027980004	0	0	0	NA	NA	0	0.678449487	0	31.96995563	NA
896	4013116606	5	5	0	0.5097	57125	0.114166683	0.135176449	0.062523474	257.6632256	21.98994438
897	4013116702	0	0	0	0.7387	37750	0.169525337	0.101796047	0.00867435	352.7641899	20.9601774
898	4013116714	28	7	21	0.8437	104535	0.191515656	0.252866672	0.007602527	272.2778742	12.96836921
899	4013216835	169	70	99	0.9701	67500	80.32820083	0.000696953	0	258.2670202	8.42538857
900	4013216901	28	9	19	0.9572	65875	0.579071012	0.030166149	0.010369614	286.4137559	9.55261381
901	4013319402	5	4	1	0.867	76328	0.035670315	0	0.008903101	262.8297833	15.3597509
902	4013107800	84	60	24	0.9408	85000	0.085007168	0.003947615	0	364.7772433	5.277193233
903	4013109001	1	0	1	0.4204	17313	3.34E-05	0.008296596	0.001382766	65.0869309	68.78493022
904	4013110001	0	0	0	0.8012	39847	0.039615932	0.001293685	0.001940527	139.1374307	26.54210288
905	4013112401	0	0	0	0.6605	39329	0.00663211	0	0	130.5152538	44.12511053
906	4013114100	18	13	5	0.7905	18529	0.002874486	0.016634731	0.012476048	129.8488122	14.26274117
907	4013116000	0	0	0	0.4107	34022	0.027195645	0.081631041	0.025396324	248.0673989	22.21170547
908	4013422404	3	3	0	0.8456	85167	0.393054138	0	0	251.6910154	17.93866179
909	4013813500	14	11	3	0.957	114638	0.508631948	0	0.348508332	520.6188293	6.213759123
910	4019005200	0	0	0	NA	NA	0.002763928	0.822095126	0	150.2015961	NA
911	4013610000	66	15	51	0.8308	69973	1.146338295	0.839094295	0	32453.84953	0.202657007
912	4013611400	4	3	1	0.876	102480	0.110648703	0.427733748	0.000329787	545.8068279	9.635277045
913	4013104225	0	0	0	0.8952	62063	0.123701417	0.015759995	0.008238179	251.2691214	16.44053984
914	4013104600	1	1	0	0.7953	34306	0.029536594	0.337556937	0.004797764	262.6223618	18.25054031
915	4013105004	26	6	20	0.8119	108636	2.747264128	0.342027008	0.000710484	1266.74207	2.270391162
916	4013614900	0	0	0	0.8987	81800	0.144091341	0.491428558	0	570.6628061	6.159504286
917	4013030401	48	22	26	0.9894	122833	0.330108349	0.423607005	0	2651.939148	1.461949081
918	4013040521	3	0	3	0.8334	86478	0.416421991	0.663550889	0.016690756	3375.521062	0.948001787
919	4013061025	0	0	0	0.8369	70909	0.231846844	0.125477518	0.048658457	469.8052773	12.30509805
920	4013061033	0	0	0	0.8386	59375	0.168048142	0.034025822	0.014031267	256.5698467	22.51238824
921	4013061039	4	4	0	0.8429	85577	0.215205826	0.231118861	0.360958949	1027.26363	3.055690777
922	4013071903	0	0	0	0.8539	54933	0.025706328	0.002433083	0.00104275	258.9307238	25.21523867
923	4013092306	0	0	0	0.7694	55540	0.081367282	0.001052721	0.001754535	256.4782711	24.2164764
924	4013092715	0	0	0	0.5969	44688	0.063745526	0.025130531	0.036299656	128.9268399	30.17215037
925	4013217400	7	4	3	0.9257	65889	0.005247395	0.02611779	0	217.0934075	15.31138158
926	4013421702	7	7	0	0.8254	35852	0.008588487	0	0	128.9435581	22.29657722
927	4013941000	8	7	1	0.0233	17188	18.66153342	0.685859349	0.1263819	29704.25356	0.085139322
928	4013103209	48	5	43	0.9341	91645	0.378595697	0.076121612	0.000136419	659.7337987	7.915313738
929	4013422624	14	5	9	0.974	39812	0.004615474	0	0	146.6484061	23.05514318
930	4013110801	0	0	0	0.6573	32379	0.020559117	0	0	129.5662494	31.21183193
931	4013114301	38	10	28	0.6938	40104	0.00248666	0.030357453	0.020912912	133.4104025	12.87755653
932	4013613300	2	0	2	0.8962	99760	0.853073979	0.822328103	4.76E-05	3781.556279	1.760650777
933	4013092724	1	0	1	0.906	49911	0.002342234	0.23261378	0.018623158	256.1327188	14.16062742
934	4013092710	0	0	0	0.7209	64516	0.162194695	0.064391269	0.152929264	257.1777244	16.59163915
935	4013071910	0	0	0	0.7559	54199	0.067884639	0.010531318	0.002457308	256.3781666	23.64475915
936	4013618100	0	0	0	0.9549	67109	0.048814895	0.002639345	0	272.7949451	17.39035156
937	4013614500	0	0	0	0.8732	57861	0.206151433	0.320488262	0.001020663	352.7118261	14.03695491
938	4013420113	1	1	0	0.8295	36472	0.010897313	0.14121542	0	128.7394816	28.39066893
939	4013104701	0	0	0	0.9454	43435	0.005785778	0.008449491	0.001689898	106.515287	25.28275589
940	4013116733	153	27	126	0.4901	231500	0.371133075	0.974212819	0	6505.560054	0.054261278
941	4013421303	0	0	0	0.8047	40951	0.02127205	0	0.001984351	181.4195398	27.76988634
942	4013815400	99	14	85	0.6976	78125	2.077197182	0.003973522	0.350938054	1064.54685	3.882403109
943	4013216822	13	13	0	0.9619	111810	0.245888317	0.591817346	0	2328.252135	1.711584386
