# Supplementary material for: Evaluating the use of semi-structured crowdsourced data to quantify inequitable access to urban biodiversity: A case study with eBird
Source: PLoS One. 2022 Nov 9;17(11):e0277223. doi: 10.1371/journal.pone.0277223 (PMC9645630; doi:10.1371/journal.pone.0277223)
Supplement: S1 File — (ZIP) [file pone.0277223.s003.zip › code/simulation.R]

library(tidyverse)
library(ggpubr)

set.seed(3456)

# Simulation to illustrate collider bias. Follows Cunningham's example from Causal Inference Mixtape
# Initialize random values for income and bird biodiversity
biodiversity_access <- tibble(
  income = rnorm(1000),
  biodiversity = rnorm(1000),
  score = income + biodiversity
  )

score_min = min(biodiversity_access$score)
score_range = max(biodiversity_access$score)-min(biodiversity_access$score)

# Introduce selection bias of two different types:
  # 1. probability of inclusion increases in score
  # 2. inclusion depends on strict score cutoff at c10
# both criteria increase likelihood of inclusion in data set for higher income, higher biodiversity
biodiversity_access <- biodiversity_access %>% mutate(
  sampling_prob = (score - score_min)/score_range,
  ebird_prob = rbinom(length(sampling_prob),1,sampling_prob),
  c10 = quantile(score, .10),
  ebird_quantile = ifelse(score>=c10,1,0)
)

## Test to confirm that ebird_prob and sampling_prob are closely correlated
#summary(lm(ebird_prob ~ sampling_prob, data=biodiversity_access))

# Plot (a) full sample; (b) probabilistic selection; (c) selection with strict cutoff
full <- biodiversity_access %>%
  lm(biodiversity ~ income, .) %>%
  ggplot(aes(x = income, y = biodiversity)) +
  geom_point(size = 0.5, shape = 16) + xlim(-4, 4) + ylim(-4, 4) + 
  geom_smooth(method='lm', formula= y~x)

prob <- biodiversity_access %>%
  filter(ebird_prob == 1) %>%
  lm(biodiversity ~ income, .) %>%
  ggplot(aes(x = income, y = biodiversity)) +
  geom_point(size = 0.5, shape = 16) + xlim(-4, 4) + ylim(-4, 4) + 
  geom_smooth(method='lm', formula= y~x)

strict <- biodiversity_access %>%
  filter(ebird_quantile == 1) %>%
  lm(biodiversity ~ income, .) %>%
  ggplot(aes(x = income, y = biodiversity)) +
  geom_point(size = 0.5, shape = 16) + xlim(-4, 4) + ylim(-4, 4) +
  geom_smooth(method='lm', formula= y~x)

# Regression results for (a) full sample; (b) probabilistic selection; (c) selection with strict cutoff
biodiversity_access %>%
  lm(biodiversity ~ income, .) %>%
  summary()

biodiversity_access %>%
  filter(ebird_prob == 1) %>%
  lm(biodiversity ~ income, .) %>%
  summary()

biodiversity_access %>%
  filter(ebird_quantile == 1) %>%
  lm(biodiversity ~ income, .) %>%
  summary()


# Note that we have (a) no correlation, (b) marginally significant negative correlation, and (c) strong and significant negative correlation
# However, correlations are spurious. We know from construction that income and biodiversity are uncorrelated.

# Generate figure as illustrative example for publication. Focus on full sample and selection with strict cutoff

figure <- ggarrange(full, strict,
                    labels = c("A", "B"),
                    ncol = 2, nrow = 1)

ggexport(figure, width = 1200, height = 960, res=300, filename = "simulation_plots.tiff")
